# Supplementary material for: Mitochondrial protein biogenesis in the synapse is supported by local translation
Source: EMBO Rep. 2020 Jun 18;21(8):e48882. doi: 10.15252/embr.201948882 (PMC7403725; doi:10.15252/embr.201948882)
Supplement: Supplementary file 4 — Dataset EV1 [file EMBR-21-e48882-s004.xlsx]

## Sheet: all quantified proteins
List of all proteins identifed by proteomics (LFQ, iTRAQ8, TMT10) in synaptoneurosomes
Protein name	UniProtID	Alternate ID	Molecular Weight	TMT10	ITRAQ8	LFQ	MitoCart2.0	LFQ T-Test (p-value)(p 0.05)	LFQ Fold Change by Category	iTRAQ8 Mann-Whitney Test (p-value)Benjamini-Hochberg (p &lt 0.00431)	iTRAQ8 Log₂ Fold Change by Category(Treatment 1 / Reference)	TMT10 Mann-Whitney Test (p-value)Benjamini-Hochberg (p &lt 0.00596)	TMT10 Log₂ Fold Change by Category(Treatment 1 / Reference)				LFQ	iTRAQ8	TMT10	total	Mouse genome
Microtubule-associated protein 6 OS=Mus musculus GN=Map6 PE=1 SV=2	Q7TSJ2	Map6	96 kDa	4080000000	200000000	52137500		0.52	1.2	0.0001	-0.17	0.0001	0.14			All	1175	1260	1362	2081	20630
Casein kinase I isoform delta OS=Mus musculus GN=Csnk1d PE=1 SV=2	Q9DC28	Csnk1d	47 kDa		23600000					0.059	0.18	0.0001	0.04			All Mito	220	257	274	393	1159
Ras-related protein Rap-2c OS=Mus musculus GN=Rap2c PE=1 SV=1	Q8BU31	Rap2c	21 kDa		151450000					0.06	0.09	0.0001	0.06			upregulated	41	303	246	516
Synaptosomal-associated protein 25 OS=Mus musculus GN=Snap25 PE=1 SV=1	P60879	Snap25	23 kDa	12900000000	1375000000	197762500		0.15	0.7	0.062	-0.02	0.0001	0			upregulated Mito	10	40	22	69
Alcohol dehydrogenase [NADP(+)] OS=Mus musculus GN=Akr1a1 PE=1 SV=3	Q9JII6	Akr1a1	37 kDa	180000000	39550000	11562500		0.13	2.5	0.065	0.06	0.0001	0
Atlastin-1 OS=Mus musculus GN=Atl1 PE=1 SV=1	Q8BH66	Atl1	63 kDa	278000000	87950000	7710000		0.49	1.4	0.07	0.11	0.0001	0.02			% Mito in all	0.187234	0.203968	0.201175	0.188852	0.0561803
Annexin A2 OS=Mus musculus GN=Anxa2 PE=1 SV=2	P07356	Anxa2	39 kDa		20700000					0.07	-0.09	0.0001	-0.34			% Mito in upregulated	0.243902	0.132013	0.0894309	0.133721
Cell cycle exit and neuronal differentiation protein 1 OS=Mus musculus GN=Cend1 PE=1 SV=1	Q9JKC6	Cend1	15 kDa	319000000	106750000	11773750		0.67	1.5	0.071	-0.09	0.0001	0.12
Transcription elongation factor B polypeptide 2 OS=Mus musculus GN=Tceb2 PE=1 SV=1	P62869	Elob	13 kDa	85400000	46050000	4538750		0.39	2	0.074	-0.12	0.0001	0.04
Neurofilament light polypeptide OS=Mus musculus GN=Nefl PE=1 SV=5	P08551	Nefl	62 kDa	9000000000	1345500000	105837500		0.033	1.3	0.081	-0.11	0.0001	0.08
NADH dehydrogenase [ubiquinone] 1 alpha subcomplex subunit 2 OS=Mus musculus GN=Ndufa2 PE=1 SV=3	Q9CQ75	Ndufa2	11 kDa	225000000	44300000	2730000	Ndufa2	0.056	0.3	0.083	0.08	0.0001	0.14
Trifunctional enzyme subunit beta. mitochondrial OS=Mus musculus GN=Hadhb PE=1 SV=1	Q99JY0	Hadhb	51 kDa	850000000	43050000	5617500	Hadhb	0.58	1.6	0.083	0.07	0.0001	-0.35
Trans-2-enoyl-CoA reductase. mitochondrial OS=Mus musculus GN=Mecr PE=2 SV=2	Q9DCS3	Mecr	40 kDa		42435000		Mecr			0.083	-0.13	0.0001	0.1
Protein Gabre OS=Mus musculus GN=Gabre PE=2 SV=1	A2AMW3	Gabre	105 kDa	74100000	7750000					0.083	-0.12	0.0001	0.06
Tissue factor OS=Mus musculus GN=F3 PE=1 SV=2	P20352	F3	33 kDa		1490000					0.083	-0.15	0.0001	0.05
Succinate dehydrogenase [ubiquinone] flavoprotein subunit. mitochondrial OS=Mus musculus GN=Sdha PE=1 SV=1	Q8K2B3	Sdha	73 kDa	1330000000	223000000	38612500	Sdha	0.75	0.9	0.085	0.02	0.0001	0.06
Isoform 2E of Voltage-dependent calcium channel subunit alpha-2/delta-1 OS=Mus musculus GN=Cacna2d1	O08532-5	Cacna2d1	123 kDa	730000000	169000000					0.091	0.01	0.0001	0.06
Neuronal pentraxin-1 OS=Mus musculus GN=Nptx1 PE=2 SV=1	Q62443	Nptx1	47 kDa	525000000	9800000	7681250		0.082	4.2	0.093	-0.25	0.0001	0.05
COP9 signalosome complex subunit 3 OS=Mus musculus GN=Cops3 PE=1 SV=3	O88543	Cops3	48 kDa	25700000	35100000					0.093	-0.17	0.0001	0.06
Dual specificity mitogen-activated protein kinase kinase 1 OS=Mus musculus GN=Map2k1 PE=1 SV=2	P31938	Map2k1	43 kDa	210000000	28600000	10403750		0.27	1.8	0.094	0.03	0.0001	0.06
Adenylyl cyclase-associated protein 2 OS=Mus musculus GN=Cap2 PE=1 SV=1	Q9CYT6	Cap2	53 kDa	653000000	87250000	4497500		0.59	0.7	0.1	0.05	0.0001	0.08
Dihydrolipoyllysine-residue acetyltransferase component of pyruvate dehydrogenase complex. mitochondrial OS=Mus musculus GN=Dlat PE=1 SV=2	Q8BMF4	Dlat	68 kDa	3030000000	389000000	58000000	Dlat	0.25	0.8	0.11	-0.07	0.0001	0.06
ATPase family AAA domain-containing protein 3 OS=Mus musculus GN=Atad3 PE=1 SV=1	Q925I1	Atad3	67 kDa	97500000	62800000	1241250		0.25	2.2	0.11	-0.02	0.0001	0.16
Disks large-associated protein 2 OS=Mus musculus GN=Dlgap2 PE=1 SV=2	Q8BJ42	Dlgap2	119 kDa	310000000	12950000	2775000		0.36	0.7	0.11	0.06	0.0001	0.09
Mitochondrial carrier homolog 2 OS=Mus musculus GN=Mtch2 PE=1 SV=1	Q791V5	Mtch2	33 kDa	64300000	282650000	5953750	Mtch2	0.9	1.1	0.11	-0.02	0.0001	0.04
Adenosylhomocysteinase OS=Mus musculus GN=Ahcy PE=1 SV=3	P50247	Ahcy	48 kDa		7200000	1090000		0.36	0.6	0.12	0.13	0.0001	0.11
Protein FAM49A OS=Mus musculus GN=Fam49a PE=2 SV=1	Q8BHZ0	Fam49a	37 kDa	445000000	78850000	4975000		0.36	0.7	0.12	0.12	0.0001	0.11
5'(3')-deoxyribonucleotidase. cytosolic type OS=Mus musculus GN=Nt5c PE=1 SV=1	Q9JM14	Nt5c	23 kDa		33350000		Nt5c			0.12	0.09	0.0001	0.03
Mitochondrial import receptor subunit TOM20 homolog OS=Mus musculus GN=Tomm20 PE=1 SV=1	Q9DCC8	Tomm20	16 kDa	40800000	23350000		Tomm20			0.12	0.08	0.0001	-0.05
Fumarate hydratase. mitochondrial OS=Mus musculus GN=Fh PE=1 SV=3	P97807	Fh	54 kDa	1320000000	145950000	14611250		0.33	0.6	0.14	0.15	0.0001	-0.11
Programmed cell death 6-interacting protein OS=Mus musculus GN=Pdcd6ip PE=1 SV=3	Q9WU78	Pdcd6ip	96 kDa	231000000	20735000	3146250		0.66	1.5	0.14	0.1	0.0001	0.12
ATP synthase subunit b. mitochondrial OS=Mus musculus GN=Atp5f1 PE=1 SV=1	Q9CQQ7	Atp5f1	29 kDa	55500000	88100000	37408750	Atp5f1	0.81	0.9	0.14	-0.13	0.0001	0.06
UBX domain-containing protein 6 OS=Mus musculus GN=Ubxn6 PE=1 SV=1	Q99PL6	Ubxn6	50 kDa		34650000					0.14	0.15	0.0001	-0.11
Protein VAC14 homolog OS=Mus musculus GN=Vac14 PE=1 SV=1	Q80WQ2	Vac14	88 kDa	20300000	9250000					0.14	0.02	0.0001	0.13
Dematin OS=Mus musculus GN=Epb49 PE=1 SV=1	Q9WV69	Dmtn	45 kDa	22800000	10250000	6506250		0.1	2.8	0.15	-0.16	0.0001	0.11
Medium-chain specific acyl-CoA dehydrogenase. mitochondrial OS=Mus musculus GN=Acadm PE=1 SV=1	P45952	Acadm	46 kDa	136000000	3540000		Acadm			0.15	0.12	0.0001	-0.26
Proteasome subunit beta type-2 OS=Mus musculus GN=Psmb2 PE=1 SV=1	Q9R1P3	Psmb2	23 kDa	144000000	28350000					0.15	0.13	0.0001	0.12
Acid ceramidase OS=Mus musculus GN=Asah1 PE=1 SV=1	Q9WV54	Asah1	45 kDa		8425000					0.15	-0.1	0.0001	0.1
Perilipin-3 OS=Mus musculus GN=Plin3 PE=1 SV=1	Q9DBG5	Plin3	47 kDa		3580000					0.15	0.12	0.0001	-0.06
T-complex protein 1 subunit epsilon OS=Mus musculus GN=Cct5 PE=1 SV=1	P80316	Cct5	60 kDa		140900000	5515000		0.0013	2.4	0.16	0.05	0.0001	-0.09
78 kDa glucose-regulated protein OS=Mus musculus GN=Hspa5 PE=1 SV=3	P20029	Hspa5	72 kDa	8120000000	618500000	40967500		0.51	1.3	0.16	-0.06	0.0001	0.09
Myosin-9 OS=Mus musculus GN=Myh9 PE=1 SV=4	Q8VDD5	Myh9	226 kDa	900000000	83850000	5367500		0.48	1.5	0.17	0.05	0.0001	0.08
1-phosphatidylinositol 4.5-bisphosphate phosphodiesterase beta-1 OS=Mus musculus GN=Plcb1 PE=1 SV=2	Q9Z1B3	Plcb1	138 kDa	1040000000	276500000	3552500		0.75	0.8	0.18	-0.02	0.0001	-0.2
Alpha-1.3/1.6-mannosyltransferase ALG2 OS=Mus musculus GN=Alg2 PE=2 SV=2	Q9DBE8	Alg2	47 kDa		23200000	3867500		0.14	0.5	0.21	-0.09	0.0001	0.18
Trifunctional enzyme subunit alpha. mitochondrial OS=Mus musculus GN=Hadha PE=1 SV=1	Q8BMS1	Hadha	83 kDa	131000000	147450000	7200000	Hadha	0.16	5.7	0.21	0.05	0.0001	0.06
Ubiquitin carboxyl-terminal hydrolase isozyme L1 OS=Mus musculus GN=Uchl1 PE=1 SV=1	Q9R0P9	Uchl1	25 kDa	1890000000	85850000	15136250		0.5	1.6	0.21	-0.07	0.0001	-0.3
Electrogenic sodium bicarbonate cotransporter 1 OS=Mus musculus GN=Slc4a4 PE=2 SV=1	E9Q8N8	Slc4a4	123 kDa	1620000000	148250000	12350000		0.18	3.8	0.25	-0.02	0.0001	0.06
Mitochondrial import inner membrane translocase subunit TIM50 OS=Mus musculus GN=Timm50 PE=1 SV=1	Q9D880	Timm50	40 kDa		5750000	2100000	Timm50	0.36	0.6	0.25	-0.07	0.0001	0.13
C-1-tetrahydrofolate synthase. cytoplasmic OS=Mus musculus GN=Mthfd1 PE=1 SV=4	Q922D8	Mthfd1	101 kDa	120000000	3280000		Mthfd1			0.25	0.11	0.0001	0.08
Ras-related protein Rab-4B OS=Mus musculus GN=Rab4b PE=2 SV=2	Q91ZR1	Rab4b	24 kDa	102000000	22100000					0.25	0.06	0.0001	0.1
Elongation factor 1-gamma OS=Mus musculus GN=Eef1g PE=1 SV=3	Q9D8N0	Eef1g	50 kDa		8150000					0.27	0.06	0.0001	0.07
Ephrin type-A receptor 4 OS=Mus musculus GN=Epha4 PE=1 SV=2	Q03137	Epha4	110 kDa	235000000	76550000	1890000		0.57	1.5	0.3	0.04	0.0001	0.07
Radixin OS=Mus musculus GN=Rdx PE=1 SV=3	P26043	Rdx	69 kDa	538000000	172050000					0.3	0.02	0.0001	-1
Putative tyrosine-protein phosphatase auxilin OS=Mus musculus GN=Dnajc6 PE=2 SV=2	Q80TZ3	Dnajc6	102 kDa	773000000	225950000	10057500		0.32	3.2	0.32	-0.03	0.0001	0.11
Succinate dehydrogenase [ubiquinone] iron-sulfur subunit. mitochondrial OS=Mus musculus GN=Sdhb PE=1 SV=1	Q9CQA3	Sdhb	32 kDa	1350000000	173700000	11348750	Sdhb	0.63	0.7	0.33	0.01	0.0001	0.11
Syntaxin-6 OS=Mus musculus GN=Stx6 PE=1 SV=1	Q9JKK1	Stx6	29 kDa		17750000					0.34	0.07	0.0001	-0.14
Eukaryotic translation initiation factor 4H OS=Mus musculus GN=Eif4h PE=1 SV=3	Q9WUK2	Eif4h	27 kDa	269000000	22650000	1772500		0.36	0.7	0.46	-0.05	0.0001	0.37
4-aminobutyrate aminotransferase. mitochondrial OS=Mus musculus GN=Abat PE=1 SV=1	P61922	Abat	56 kDa	3290000000	628500000	33862500	Abat	0.25	1.6	0.47	-0.11	0.0001	-0.13
Lamin-B1 OS=Mus musculus GN=Lmnb1 PE=1 SV=3	P14733	Lmnb1	67 kDa	298000000	152750000	13256250		0.75	1.3	0.47	0.01	0.0001	0.1
Apolipoprotein E OS=Mus musculus GN=Apoe PE=1 SV=2	P08226	Apoe	36 kDa	7720000	13500000	5205000		0.31	2.9	0.53	0.05	0.0001	-0.82
Cytochrome c oxidase subunit 5A. mitochondrial OS=Mus musculus GN=Cox5a PE=1 SV=2	P12787	Cox5a	16 kDa	1260000000	171000000	30112500	Cox5a	0.29	2.8	0.54	0.03	0.0001	-0.26
10 kDa heat shock protein. mitochondrial OS=Mus musculus GN=Hspe1 PE=1 SV=2	Q64433	Hspe1	11 kDa	184000000	6950000	6676250	Hspe1	0.95	1	0.56	0.08	0.0001	-0.17
Eukaryotic translation initiation factor 3 subunit L OS=Mus musculus GN=Eif3l PE=1 SV=1	Q8QZY1	Eif3l	67 kDa		8790000					0.56	0.09	0.0001	0.08
AFG3-like protein 2 OS=Mus musculus GN=Afg3l2 PE=1 SV=1	Q8JZQ2	Afg3l2	90 kDa	386000000	125950000	1937500	Afg3l2	0.36	0.6	0.74	0	0.0001	-0.12
Protein RUFY3 OS=Mus musculus GN=Rufy3 PE=1 SV=1	Q9D394	Rufy3	53 kDa	170000000	116100000	10707500		0.23	1.8	0.83	-0.03	0.0001	-0.15
14 kDa phosphohistidine phosphatase OS=Mus musculus GN=Phpt1 PE=1 SV=1	Q9DAK9	Phpt1	14 kDa			1897500		0.14	0.5			0.0001	-0.17
Ras-related protein Rab-5B OS=Mus musculus GN=Rab5b PE=1 SV=1	P61021	Rab5b	24 kDa	560000000	100200000	1785000		0.14	0.5	0.12	-0.04	0.00011	0.06
Guanine nucleotide-binding protein subunit alpha-13 OS=Mus musculus GN=Gna13 PE=1 SV=1	P27601	Gna13	44 kDa	1630000000	72050000	5332500		0.21	0.6	0.65	0.01	0.00011	-0.09
MAGUK p55 subfamily member 2 OS=Mus musculus GN=Mpp2 PE=1 SV=1	Q9WV34	Mpp2	62 kDa	1430000000	258450000	7737500		0.67	1.6	0.67	-0.01	0.00012	-0.1
40S ribosomal protein S12 OS=Mus musculus GN=Rps12 PE=2 SV=1	Q6ZWZ6	Rps12-ps3	15 kDa									0.00012	-0.15
Epidermal growth factor receptor substrate 15-like 1 OS=Mus musculus GN=Eps15l1 PE=1 SV=3	Q60902	Eps15l1	99 kDa	110000000	35750000	695000		0.36	2.2	0.12	0.07	0.00014	0.05
Clathrin coat assembly protein AP180 OS=Mus musculus GN=Snap91 PE=1 SV=1	Q61548	Snap91	92 kDa	4440000000	379500000	49362500		0.099	0.5	0.56	-0.05	0.00016	-0.25
Delta-1-pyrroline-5-carboxylate dehydrogenase. mitochondrial OS=Mus musculus GN=Aldh4a1 PE=1 SV=3	Q8CHT0	Aldh4a1	62 kDa		780000		Aldh4a1					0.00016	-0.25
Cysteine and glycine-rich protein 1 OS=Mus musculus GN=Csrp1 PE=1 SV=3	P97315	Csrp1	21 kDa	274000000	39200000	1530000		0.69	0.8	0.059	-0.1	0.00019	0.07
Hemoglobin subunit beta-1 OS=Mus musculus GN=Hbb-b1 PE=1 SV=2	P02088	Hbb-b1	16 kDa	23100000000	3690000000	592125000		0.49	0.7	0.51	-0.02	0.00019	0.08
Peptidyl-tRNA hydrolase 2. mitochondrial OS=Mus musculus GN=Ptrh2 PE=2 SV=1	Q8R2Y8	Ptrh2	20 kDa		3185000		Ptrh2			0.25	0.08	0.0002	0.05
AP-2 complex subunit sigma OS=Mus musculus GN=Ap2s1 PE=1 SV=1	P62743	Ap2s1	17 kDa	100000000	196500000	8300000		0.31	0.5	0.046	0.06	0.00021	0.12
Reticulon-3 OS=Mus musculus GN=Rtn3 PE=1 SV=2	Q9ES97	Rtn3	104 kDa	2200000000	85250000	7901250		0.2	1.9	0.17	0.03	0.00021	0.07
U5 small nuclear ribonucleoprotein 200 kDa helicase OS=Mus musculus GN=Snrnp200 PE=2 SV=1	Q6P4T2	Snrnp200	245 kDa	57800000	4165000					0.6	0.01	0.00021	-0.12
Guanine nucleotide-binding protein G(i) subunit alpha-2 OS=Mus musculus GN=Gnai2 PE=1 SV=5	P08752	Gnai2	40 kDa	1670000000	230000000	103362500		0.81	1.1	0.82	0.02	0.00021	0.1
CON__Q99456	CON__Q99456		?		5500000					0.95	-0.04	0.00021	0.14
Kinesin-like protein KIF21A OS=Mus musculus GN=Kif21a PE=3 SV=2	E9Q0J5	Kif21a	187 kDa	107000000	29250000	490000		0.36	0.7			0.00029	0.17
Protein unc-13 homolog A OS=Mus musculus GN=Unc13a PE=2 SV=1	H3BJZ7	Unc13a	196 kDa	42800000	60600000							0.00029	-0.15
T-complex protein 1 subunit eta OS=Mus musculus GN=Cct7 PE=1 SV=1	P80313	Cct7	60 kDa	286000000	47800000	1880000	Cct7	0.79	1.2	0.12	-0.02	0.00032	0.04
Isoform 4 of Dynamin-1 OS=Mus musculus GN=Dnm1	P39053-4	Dnm1	97 kDa	26000000000	2720000000					0.69	-0.01	0.00032	0.09
Protein Ppp2r5d OS=Mus musculus GN=Ppp2r5d PE=2 SV=1	Q91V89	Ppp2r5d	69 kDa	237000000	10480000					0.25	0.04	0.00033	0.06
Ras-related protein Rab-18 OS=Mus musculus GN=Rab18 PE=2 SV=2	P35293	Rab18	23 kDa	199000000	12900000	2336250		0.47	2.1	0.093	0.19	0.00035	0.09
E3 ubiquitin-protein ligase NEDD4-like OS=Mus musculus GN=Nedd4l PE=2 SV=1	E9PXB7	Nedd4l	112 kDa	34000000	28100000					0.64	-0.01	0.00039	0.3
Heat shock protein 75 kDa. mitochondrial OS=Mus musculus GN=Trap1 PE=1 SV=1	Q9CQN1	Trap1	80 kDa	70700000	7950000	1225000	Trap1	0.37	2	0.12	-0.1	0.0004	0.06
V-type proton ATPase subunit D OS=Mus musculus GN=Atp6v1d PE=1 SV=1	P57746	Atp6v1d	28 kDa	846000000	254500000	31545000		0.59	0.8	0.16	0	0.0004	0.07
Isocitrate dehydrogenase [NAD] subunit alpha. mitochondrial OS=Mus musculus GN=Idh3a PE=1 SV=1	Q9D6R2	Idh3a	40 kDa	5590000000	1210000000	73142500	Idh3a	0.67	1.1	0.069	-0.03	0.00044	0.09
Septin-6 OS=Mus musculus GN=Sept6 PE=1 SV=4	Q9R1T4	Sept6	50 kDa	120000000	157400000	33062500		0.44	0.5	0.15	-0.11	0.00044	0.06
Guanine nucleotide-binding protein G(k) subunit alpha OS=Mus musculus GN=Gnai3 PE=1 SV=3	Q9DC51	Gnai3	41 kDa	686000000	8200000	40775000		0.59	1.5	0.39	0.03	0.00048	0.17
3'(2').5'-bisphosphate nucleotidase 1 OS=Mus musculus GN=Bpnt1 PE=1 SV=2	Q9Z0S1	Bpnt1	33 kDa			2281250		0.47	2.1			0.00051	-0.6
Neurolysin. mitochondrial OS=Mus musculus GN=Nln PE=2 SV=1	Q91YP2	Nln	80 kDa	117000000	14200000		Nln					0.00053	0.11
Interleukin enhancer-binding factor 2 OS=Mus musculus GN=Ilf2 PE=1 SV=1	Q9CXY6	Ilf2	43 kDa	477000000	8750000					0.15	-0.15	0.00054	0.1
Protein Pcdh1 (Fragment) OS=Mus musculus GN=Pcdh1 PE=2 SV=1	F7BJK1	Pcdh1	117 kDa	420000000	29800000	5382500		0.086	0.2	0.093	0.06	0.00059	0.03
BTB/POZ domain-containing protein 17 OS=Mus musculus GN=Btbd17 PE=2 SV=1	Q9DB72	Btbd17	53 kDa		13405000					0.036	0.1	0.00061	-0.14
Cytoplasmic dynein 1 heavy chain 1 OS=Mus musculus GN=Dync1h1 PE=1 SV=2	Q9JHU4	Dync1h1	532 kDa	7820000000	981500000	67375000		0.19	1.3	0.01	0.03	0.00066	0.05
Ras-related protein Rab-8B OS=Mus musculus GN=Rab8b PE=1 SV=1	P61028	Rab8b	24 kDa	2490000000	308000000	38025000		0.8	1.3	0.71	-0.04	0.00067	-0.1
Platelet-activating factor acetylhydrolase IB subunit beta OS=Mus musculus GN=Pafah1b2 PE=1 SV=2	Q61206	Pafah1b2	26 kDa	707000000	141650000					0.091	0.06	0.00068	0.02
Ras-related protein Rab-14 OS=Mus musculus GN=Rab14 PE=1 SV=3	Q91V41	Rab14	24 kDa	425000000	138750000	7147500		0.29	3.2	1	0.02	0.00088	-0.11
Protein Scn2a1 OS=Mus musculus GN=Scn2a1 PE=3 SV=1	B1AWN6	Scn2a	228 kDa	296000000	222900000	575000		0.36	1.9	0.14	-0.05	0.0009	0.09
Delta-aminolevulinic acid dehydratase OS=Mus musculus GN=Alad PE=1 SV=1	P10518	Alad	36 kDa		32800000	3823750		0.36	1.7	0.17	0.12	0.00093	0.07
Sphingomyelin phosphodiesterase 3 OS=Mus musculus GN=Smpd3 PE=1 SV=1	Q9JJY3	Smpd3	71 kDa		21250000	2302500		0.16	0.4	0.36	0.05	0.00093	0.06
26S proteasome non-ATPase regulatory subunit 1 OS=Mus musculus GN=Psmd1 PE=1 SV=1	Q3TXS7	Psmd1	106 kDa		16245000	640000		0.36	2.2	0.39	0.11	0.00093	0.07
Protein FAM210A OS=Mus musculus GN=Fam210a PE=2 SV=1	Q8BGY7	Fam210a	32 kDa		20850000		Fam210a			0.083	-0.19	0.00094	0.09
Myelin proteolipid protein OS=Mus musculus GN=Plp1 PE=1 SV=2	P60202	Plp1	30 kDa	16900000000	2495000000	445112500		0.85	1	0.46	-0.11	0.00098	0.1
Tyrosine-protein phosphatase non-receptor type 23 OS=Mus musculus GN=Ptpn23 PE=1 SV=2	Q6PB44	Ptpn23	185 kDa		3355000					0.56	-0.05	0.00098	0.1
Barrier-to-autointegration factor OS=Mus musculus GN=Banf1 PE=1 SV=1	O54962	Banf1	10 kDa	29100000	1440000					1	-0.15	0.00098	-0.15
Contactin-2 OS=Mus musculus GN=Cntn2 PE=2 SV=2	Q61330	Cntn2	113 kDa	81200000	4470000					0.75	-0.01	0.001	-0.04
LETM1 and EF-hand domain-containing protein 1. mitochondrial OS=Mus musculus GN=Letm1 PE=2 SV=1	Q9Z2I0	Letm1	83 kDa	198000000	80450000	11885000	Letm1	0.34	1.3	0.19	-0.03	0.0011	-0.13
Spliceosome RNA helicase Ddx39b OS=Mus musculus GN=Ddx39b PE=1 SV=1	Q9Z1N5	Ddx39b	49 kDa	371000000	83400000					0.21	0.05	0.0012	0.06
Peptidyl-prolyl cis-trans isomerase FKBP1A OS=Mus musculus GN=Fkbp1a PE=1 SV=2	P26883	Fkbp1a	12 kDa	622000000	87150000	11350000		0.45	1.7	0.12	-0.09	0.0013	0.06
60 kDa heat shock protein. mitochondrial OS=Mus musculus GN=Hspd1 PE=1 SV=1	P63038	Hspd1	61 kDa	4330000000	667000000	82836250	Hspd1	0.75	1	0.68	-0.02	0.0013	-0.12
Myosin-10 OS=Mus musculus GN=Myh10 PE=2 SV=1	Q3UH59	Myh10	233 kDa	1690000000	314500000	24492500		0.93	1	0.0023	0.07	0.0014	-0.06
Thioredoxin OS=Mus musculus GN=Txn PE=1 SV=3	P10639	Txn	12 kDa	160000000	46300000					0.13	0.08	0.0014	0.05
ATP synthase subunit e. mitochondrial OS=Mus musculus GN=Atp5i PE=1 SV=2	Q06185	Atp5me	8 kDa		113450000	5275000		0.36	0.7	0.15	-0.1	0.0014	0.05
Calcium-binding mitochondrial carrier protein Aralar1 OS=Mus musculus GN=Slc25a12 PE=1 SV=1	Q8BH59	Slc25a12	75 kDa	3060000000	846000000	67462500	Slc25a12	0.66	1.1	0.4	-0.01	0.0014	0.08
Synaptosomal-associated protein 47 OS=Mus musculus GN=Snap47 PE=1 SV=1	Q8R570	Snap47	47 kDa	416000000	85000000					0.048	0.09	0.0015	0.08
Metabotropic glutamate receptor 3 OS=Mus musculus GN=Grm3 PE=2 SV=1	Q9QYS2	Grm3	99 kDa	342000000	61700000	935000		0.48	2.3	0.69	-0.06	0.0015	0.12
KxDL motif-containing protein 1 (Fragment) OS=Mus musculus GN=Kxd1 PE=2 SV=1	E9Q4P0	Kxd1	22 kDa	3190000000	351000000	163087500		0.55	0.7			0.0015	-0.12
E3 ubiquitin-protein ligase UBR4 OS=Mus musculus GN=Ubr4 PE=1 SV=1	A2AN08	Ubr4	572 kDa	29700000	26600000					0.083	0.07	0.0016	0.03
Ribose-phosphate pyrophosphokinase OS=Mus musculus GN=Prps1l3 PE=2 SV=1	G3UXL2	Prps1l3	35 kDa	329000000	60400000					0.029	0.1	0.0017	0.07
60S ribosomal protein L18 OS=Mus musculus GN=Rpl18 PE=2 SV=3	P35980	Rpl18	22 kDa		1535000	6162500		0.14	3	0.15	0.11	0.0017	-0.28
Methyl-CpG-binding protein 2 OS=Mus musculus GN=Mecp2 PE=1 SV=1	Q9Z2D6	Mecp2	52 kDa	86300000	10450000	778750		0.82	0.8	0.4	-0.07	0.0017	0.07
Phosphatidylethanolamine-binding protein 1 OS=Mus musculus GN=Pebp1 PE=1 SV=3	P70296	Pebp1	21 kDa	2680000000	297000000	18887500		0.18	0.5	0.07	-0.02	0.0018	0.08
Aldose reductase OS=Mus musculus GN=Akr1b1 PE=1 SV=3	P45376	Akr1b1	36 kDa	204000000	116800000	8500000		0.25	6	0.038	0.21	0.0019	0.1
60S ribosomal protein L36 OS=Mus musculus GN=Rpl36 PE=3 SV=1	Q6ZWZ4	Rpl36	12 kDa		38350000					0.043	-0.15	0.0019	-0.12
Mitochondrial fission 1 protein OS=Mus musculus GN=Fis1 PE=1 SV=1	Q9CQ92	Fis1	17 kDa	39100000	26220000	3090000	Fis1	0.14	0.5	0.18	-0.17	0.0019	0.05
40S ribosomal protein S4. X isoform OS=Mus musculus GN=Rps4x PE=2 SV=2	P62702	Rps4x	30 kDa		14760000	1255000		0.36	1.9	0.27	0.07	0.0019	0.12
High affinity cAMP-specific and IBMX-insensitive 3'.5'-cyclic phosphodiesterase 8B OS=Mus musculus GN=Pde8b PE=2 SV=1	E9PUL4	Pde8b	74 kDa		7350000							0.002	-0.11
Coronin-1C OS=Mus musculus GN=Coro1c PE=1 SV=2	Q9WUM4	Coro1c	53 kDa		48100000	537500		0.36	1.9	0.25	0.05	0.0023	0.06
PRA1 family protein 3 OS=Mus musculus GN=Arl6ip5 PE=1 SV=2	Q8R5J9	Arl6ip5	22 kDa	235000000	31500000	1827500		0.65	1.3	0.27	-0.08	0.0023	0.06
Protein phosphatase 1E OS=Mus musculus GN=Ppm1e PE=1 SV=2	Q80TL0	Ppm1e	83 kDa	131000000	70500000					0.23	-0.04	0.0024	0.03
MCG49978 OS=Mus musculus GN=Plcxd3 PE=4 SV=1	G3X9A7	Plcxd3	36 kDa	45000000	21850000					0.029	0.12	0.0025	-0.1
Glyceraldehyde-3-phosphate dehydrogenase OS=Mus musculus GN=Gapdh PE=1 SV=2	P16858	Gapdh	36 kDa	21200000000	3185000000	315000000	Gapdh	0.77	1.2	0.073	0.01	0.0028	-0.02
Prohibitin OS=Mus musculus GN=Phb PE=1 SV=1	P67778	Phb	30 kDa	1400000000	591000000	12425000	Phb	0.77	1.3	0.095	0.02	0.0029	0.03
Zinc transporter 3 OS=Mus musculus GN=Slc30a3 PE=1 SV=1	P97441	Slc30a3	42 kDa	415000000	74400000					0.47	-0.02	0.0029	0.08
Annexin A11 OS=Mus musculus GN=Anxa11 PE=1 SV=2	P97384	Anxa11	54 kDa	95400000	37300000	675000		0.36	0.7			0.003	0.06
UDP-N-acetylglucosamine--peptide N-acetylglucosaminyltransferase 110 kDa subunit OS=Mus musculus GN=Ogt PE=1 SV=2	Q8CGY8	Ogt	117 kDa	445000000	8600000					0.6	-0.03	0.0032	0.1
Brefeldin A-inhibited guanine nucleotide-exchange protein 1 OS=Mus musculus GN=Arfgef1 PE=2 SV=1	G3X9K3	Arfgef1	209 kDa		23860000					1	0.01	0.0032	0.11
Neuronal pentraxin receptor OS=Mus musculus GN=Nptxr PE=2 SV=1	F7BX42	Nptxr	52 kDa	709000000	198000000	5210000		0.088	3.3			0.0032	0.13
Glia maturation factor beta OS=Mus musculus GN=Gmfb PE=1 SV=3	Q9CQI3	Gmfb	17 kDa	170000000	89000000	4883750		0.5	1.4	0.012	0.13	0.0035	0.15
Capping protein (Actin filament) muscle Z-line. beta. isoform CRA_a OS=Mus musculus GN=Capzb PE=4 SV=1	A2AMW0	Capzb	29 kDa	490000000	96700000	17662500		0.44	2.3	0.46	-0.06	0.0035	0.07
6-phosphofructokinase. liver type OS=Mus musculus GN=Pfkl PE=1 SV=4	P12382	Pfkl	85 kDa	1720000000	382000000	14270000		0.86	1.1	0.0023	0.22	0.0036	-0.12
Importin subunit alpha-1 (Fragment) OS=Mus musculus GN=Kpna1 PE=4 SV=1	G3UXF0	Kpna1	26 kDa		28800000					0.024	0.19	0.0037	-0.08
Fatty acid synthase OS=Mus musculus GN=Fasn PE=1 SV=2	P19096	Fasn	272 kDa	1330000000	192000000	14045000	Fasn	0.038	6.4	0.052	0.04	0.0037	0.05
Peroxisomal multifunctional enzyme type 2 OS=Mus musculus GN=Hsd17b4 PE=1 SV=3	P51660	Hsd17b4	79 kDa	53100000	22990000	2632500	Hsd17b4	0.8	0.8	0.56	-0.02	0.0039	0.09
Isocitrate dehydrogenase [NAD] subunit gamma 1. mitochondrial OS=Mus musculus GN=Idh3g PE=1 SV=1	P70404	Idh3g	43 kDa	1330000000	60950000	3650000	Idh3g	0.36	0.5	0.094	0.17	0.004	0.08
Calcium/calmodulin-dependent 3'.5'-cyclic nucleotide phosphodiesterase 1B OS=Mus musculus GN=Pde1b PE=1 SV=2	Q01065	Pde1b	61 kDa		10200000					0.024	0.11	0.0049	0.05
Coronin-1B OS=Mus musculus GN=Coro1b PE=1 SV=1	Q9WUM3	Coro1b	54 kDa	91000000	57600000	1777500		0.36	2.2	0.15	0.09	0.0049	0.13
Synaptotagmin-12 OS=Mus musculus GN=Syt12 PE=2 SV=1	Q920N7	Syt12	47 kDa	96400000	11975000	512500		0.36	1.9	0.15	-0.39	0.0049	-0.14
Major prion protein OS=Mus musculus GN=Prnp PE=1 SV=2	P04925	Prnp	28 kDa	1380000000	10450000	5827500		0.59	1.5	0.29	-0.08	0.0049	0.05
Peroxiredoxin 6 OS=Mus musculus GN=Prdx6 PE=2 SV=1	Q6GT24	Prdx6	25 kDa	2270000000	346000000	24650000	Prdx6	0.071	2.5	0.0001	0.07	0.005	0.11
Vacuolar protein sorting-associated protein 52 homolog OS=Mus musculus GN=Vps52 PE=2 SV=1	Q8C754	Vps52	82 kDa		7635000	1871250		0.71	1.3	0.083	0.11	0.005	0.07
Glycogen phosphorylase. brain form OS=Mus musculus GN=Pygb PE=1 SV=3	Q8CI94	Pygb	97 kDa	3920000000	1087000000	11641250		0.12	0.3	0.32	0.02	0.0052	-0.03
ATP synthase-coupling factor 6. mitochondrial OS=Mus musculus GN=Atp5j PE=1 SV=1	P97450	Atp5j	12 kDa	252000000	111150000	3425000	Atp5j	0.36	0.6	0.4	0.04	0.0052	-0.38
GRIP1-associated protein 1 OS=Mus musculus GN=Gripap1 PE=2 SV=1	A2AEW8	Gripap1	96 kDa	4220000	26250000							0.0052	0.17
Exocyst complex component 5 OS=Mus musculus GN=Exoc5 PE=2 SV=1	E9PZ92	Exoc5	74 kDa	40100000	6450000					0.021	0.4	0.0058	-0.17
Drebrin-like protein OS=Mus musculus GN=Dbnl PE=1 SV=2	Q62418	Dbnl	49 kDa	43800000	10600000					0.057	0.09	0.0058	-0.09
Superoxide dismutase [Mn]. mitochondrial OS=Mus musculus GN=Sod2 PE=1 SV=3	P09671	Sod2	25 kDa	788000000	151900000	16082500	Sod2	0.57	1.2	0.42	0	0.0058	0.09
STE20/SPS1-related proline-alanine-rich protein kinase OS=Mus musculus GN=Stk39 PE=1 SV=1	Q9Z1W9	Stk39	60 kDa	110000000	10250000					0.67	-0.05	0.006	0.08
Zinc transporter 1 OS=Mus musculus GN=Slc30a1 PE=2 SV=1	Q60738	Slc30a1	55 kDa		5850000					0.15	-0.09	0.0062	0.05
Developmentally-regulated GTP-binding protein 2 OS=Mus musculus GN=Drg2 PE=1 SV=1	Q9QXB9	Drg2	41 kDa		4565000					0.56	-0.04	0.0065	-0.15
Malate dehydrogenase. cytoplasmic OS=Mus musculus GN=Mdh1 PE=1 SV=3	P14152	Mdh1	37 kDa	8910000000	1865000000	62030000	Mdh1	0.53	0.8	0.69	0.01	0.0065	0.14
Ankyrin repeat and sterile alpha motif domain-containing protein 1B OS=Mus musculus GN=Anks1b PE=1 SV=3	Q8BIZ1	Anks1b	139 kDa	315000000	31350000	6175000		0.22	0.4	0.21	-0.17	0.0068	0.06
Complexin-2 OS=Mus musculus GN=Cplx2 PE=1 SV=1	P84086	Cplx2	15 kDa	684000000	62850000	1967500		0.89	0.9	0.39	-0.08	0.0068	0.12
CON__P04259	CON__P04259		?	1780000000	37500000	4800000		0.36	0.2	0.099	-0.13	0.0073	0.03
NADH dehydrogenase [ubiquinone] 1 beta subcomplex subunit 9 OS=Mus musculus GN=Ndufb9 PE=1 SV=3	Q9CQJ8	Ndufb9	22 kDa	72000000	56250000		Ndufb9			0.074	0.02	0.0077	0.01
Methylglutaconyl-CoA hydratase. mitochondrial OS=Mus musculus GN=Auh PE=2 SV=1	Q9JLZ3	Auh	33 kDa	652000000	225600000	3525000	Auh	0.65	1.3	0.015	-0.05	0.008	0.02
Protein Adap1 OS=Mus musculus GN=Adap1 PE=2 SV=1	E9PY16	Adap1	43 kDa	234000000	14950000					0.06	-0.1	0.0082	0.11
Glutathione S-transferase Mu 5 OS=Mus musculus GN=Gstm5 PE=1 SV=1	P48774	Gstm5	27 kDa	1710000000	530000000	17262500		0.41	0.5	0.078	0.04	0.0082	0.02
Sodium/hydrogen exchanger OS=Mus musculus GN=Slc9a6 PE=2 SV=1	A1L3P4	Slc9a6	78 kDa			1452500		0.14	0.5			0.0082	-0.11
Dehydrogenase/reductase SDR family member 4 OS=Mus musculus GN=Dhrs4 PE=2 SV=3	Q99LB2	Dhrs4	30 kDa				Dhrs4					0.0082	-0.25
3-ketoacyl-CoA thiolase. mitochondrial OS=Mus musculus GN=Acaa2 PE=1 SV=3	Q8BWT1	Acaa2	42 kDa	385000000	59200000	3002500	Acaa2	0.14	0.5	0.45	0.01	0.0084	-0.07
SH3 domain-binding glutamic acid-rich-like protein 3 OS=Mus musculus GN=Sh3bgrl3 PE=1 SV=1	Q91VW3	Sh3bgrl3	10 kDa	452000000	60400000	1365000		0.36	0.6	0.14	0.07	0.0085	0.03
NADH dehydrogenase [ubiquinone] 1 alpha subcomplex subunit 5 OS=Mus musculus GN=Ndufa5 PE=1 SV=3	Q9CPP6	Ndufa5	13 kDa		107950000	9338750	Ndufa5	0.083	2.2	0.53	0.04	0.0087	0.18
Serine/threonine-protein phosphatase OS=Mus musculus GN=Ppp3cb PE=2 SV=1	E0CZ78	Ppp3cb	59 kDa	6190000000	549500000	96000000		0.9	1	0.0001	0.06	0.009	0.44
ATPase inhibitor. mitochondrial OS=Mus musculus GN=Atpif1 PE=2 SV=2	O35143	ATP5IF1	12 kDa	71200000	84450000	15087500		0.096	2	0.043	0.08	0.009	-0.12
DnaJ homolog subfamily C member 11 OS=Mus musculus GN=Dnajc11 PE=2 SV=2	Q5U458	Dnajc11	63 kDa	134000000	28000000		Dnajc11			0.45	-0.03	0.009	-0.07
[Pyruvate dehydrogenase [lipoamide]] kinase isozyme 3. mitochondrial OS=Mus musculus GN=Pdk3 PE=2 SV=1	Q922H2	Pdk3	48 kDa	125000000	8285000		Pdk3			0.56	0.01	0.009	0.12
Guanine nucleotide-binding protein G(z) subunit alpha OS=Mus musculus GN=Gnaz PE=2 SV=4	O70443	Gnaz	41 kDa	2180000000	114500000	955000		0.65	1.3	0.62	0.01	0.009	-0.35
Methylmalonate-semialdehyde dehydrogenase [acylating]. mitochondrial OS=Mus musculus GN=Aldh6a1 PE=1 SV=1	Q9EQ20	Aldh6a1	58 kDa	454000000	223050000	3143750	Aldh6a1	0.22	0.5	0.65	-0.04	0.009	-0.22
Protein Ttc7b OS=Mus musculus GN=Ttc7b PE=2 SV=1	E9Q6P5	Ttc7b	94 kDa	45800000	54950000	6742500	Ttc7b	0.14	3.3	0.83	0.04	0.009	-0.25
NADH dehydrogenase [ubiquinone] iron-sulfur protein 3. mitochondrial OS=Mus musculus GN=Ndufs3 PE=1 SV=2	Q9DCT2	Ndufs3	30 kDa	2000000000	609000000	23048750	Ndufs3	0.9	1	0.9	0.03	0.009	-0.19
Protein S100-A1 OS=Mus musculus GN=S100a1 PE=4 SV=1	Q91V77	S100a1	11 kDa		122350000					0.91	0.01	0.009	0.75
Ras-related protein Rab-1B OS=Mus musculus GN=Rab1b PE=1 SV=1	Q9D1G1	Rab1b	22 kDa	1190000000	131000000	16678750		0.11	0.4	0.96	0.01	0.009	0.14
PH and SEC7 domain-containing protein 3 OS=Mus musculus GN=Psd3 PE=2 SV=1	E9PUC5	Psd3	42 kDa	599000000	3065000	3590000		0.18	3.5	1	-0.01	0.009	-0.17
Actin-related protein 2/3 complex subunit 5 OS=Mus musculus GN=Arpc5 PE=2 SV=3	Q9CPW4	Arpc5	16 kDa		64350000					1	-0.02	0.009	-0.18
Sorcin OS=Mus musculus GN=Sri PE=1 SV=1	Q6P069	Sri	22 kDa	163000000		4337500		0.14	3			0.009	-0.42
Calcium-binding mitochondrial carrier protein SCaMC-3 OS=Mus musculus GN=Slc25a23 PE=2 SV=1	Q6GQS1	Slc25a23	52 kDa	168000000		367500	Slc25a23	0.36	0.7			0.009	-0.18
Aminopeptidase B OS=Mus musculus GN=Rnpep PE=2 SV=1	E9PYF1	Rnpep	68 kDa			567500		0.36	0.7			0.009	-0.2
Vesicle-associated membrane protein 7 OS=Mus musculus OX=10090 GN=Vamp7 PE=1 SV=1	P70280	Vamp7	25 kDa			1190000		0.36	0.7			0.009	0.13
Synaptojanin-1 OS=Mus musculus GN=Synj1 PE=2 SV=1	D3Z656	Synj1	176 kDa	2730000000	678500000	32140000		0.39	1.6			0.009	0.1
Guanine nucleotide-binding protein G(I)/G(S)/G(O) subunit gamma-7 OS=Mus musculus GN=Gng7 PE=2 SV=2	Q61016	Gng7	7 kDa		46470000	1153750		0.57	1.5			0.009	0.14
Fibronectin type III and SPRY domain-containing protein 1 OS=Mus musculus GN=Fsd1 PE=2 SV=1	Q7TPM6	Fsd1	56 kDa			568750		0.65	1.3			0.009	-0.28
Proline synthase co-transcribed bacterial homolog protein OS=Mus musculus GN=Prosc PE=1 SV=1	Q9Z2Y8	Prosc	30 kDa	138000000			Prosc					0.009	0.1
26S protease regulatory subunit 6A OS=Mus musculus GN=Psmc3 PE=2 SV=1	B7ZCF1	Psmc3	50 kDa	362000000	33800000							0.009	-0.22
Cystine/glutamate transporter OS=Mus musculus GN=Slc7a11 PE=1 SV=1	Q9WTR6	Slc7a11	55 kDa									0.009	-0.13
Tight junction protein ZO-1 OS=Mus musculus GN=Tjp1 PE=2 SV=1	B9EHJ3	Tjp1	189 kDa									0.009	0.44
DNA ligase 4 OS=Mus musculus GN=Lig4 PE=2 SV=2	Q8BTF7	Lig4	104 kDa									0.009	0.29
Serine/arginine-rich-splicing factor 4 OS=Mus musculus GN=Srsf4 PE=2 SV=1	Q542V3	Srsf4	56 kDa	396000000	6450000							0.009	0.33
Katanin p60 ATPase-containing subunit A-like 1 OS=Mus musculus GN=Katnal1 PE=1 SV=1	Q8K0T4	Katnal1	55 kDa		1290000							0.009	0.11
Arf-GAP with coiled-coil. ANK repeat and PH domain-containing protein 2 OS=Mus musculus GN=Acap2 PE=1 SV=2	Q6ZQK5	Acap2	87 kDa	28100000								0.009	0.11
Kinesin-associated protein 3 OS=Mus musculus GN=Kifap3 PE=1 SV=1	P70188	Kifap3	91 kDa		4350000							0.009	-0.14
Protein E230008N13Rik OS=Mus musculus GN=E230008N13Rik PE=4 SV=1	J3QNE4	E230008N13Rik	196 kDa	410000000								0.009	-0.22
Sodium-driven chloride bicarbonate exchanger OS=Mus musculus GN=Slc4a10 PE=2 SV=1	B1AWV9	Slc4a10	125 kDa	948000000	134650000	9068250		0.12	1.7	0.011	-0.14	0.0091	0.04
Cytochrome b-c1 complex subunit 9 OS=Mus musculus GN=Uqcr10 PE=1 SV=1	Q8R1I1	Uqcr10	7 kDa		2780000	5275000	Uqcr10	0.37	2	0.25	-0.13	0.0093	0.06
60S ribosomal protein L27a OS=Mus musculus GN=Rpl27a PE=2 SV=5	P14115	Rpl27a	17 kDa		36785000					0.39	0.13	0.0095	0.06
Ras-related protein Rab-1A OS=Mus musculus GN=Rab1A PE=1 SV=3	P62821	Rab1A	23 kDa	1280000000	239500000	19903750		0.53	1.5	0.67	-0.02	0.0095	0.06
Phospholemman OS=Mus musculus GN=Fxyd1 PE=1 SV=1	Q9Z239	Fxyd1	10 kDa	98700000	11300000					0.083	0.07	0.0096	0.09
Nucleoside diphosphate kinase 3 OS=Mus musculus GN=Nme3 PE=2 SV=3	Q9WV85	Nme3	19 kDa		6000000	1305000	Nme3	0.36	0.7	0.15	0.1	0.01	0.08
Cytochrome c oxidase subunit 7A2. mitochondrial OS=Mus musculus GN=Cox7a2 PE=1 SV=2	P48771	Cox7a2	9 kDa		133950000	43762500	Cox7a2	0.38	1.6	0.64	0.05	0.01	-0.08
Gamma-aminobutyric acid receptor-associated protein-like 2 OS=Mus musculus GN=Gabarapl2 PE=1 SV=1	P60521	Gabarapl2	14 kDa			865000		0.36	0.7			0.01	0.1
26S proteasome non-ATPase regulatory subunit 7 OS=Mus musculus GN=Psmd7 PE=1 SV=2	P26516	Psmd7	37 kDa		26800000							0.01	-0.11
1-acyl-sn-glycerol-3-phosphate acyltransferase alpha OS=Mus musculus GN=Agpat1 PE=2 SV=1	O35083	Agpat1	32 kDa	75400000	28600000					0.021	0.07	0.011	-0.21
Kelch repeat and BTB domain-containing protein 11 OS=Mus musculus GN=Kbtbd11 PE=1 SV=3	Q8BNW9	Kbtbd11	68 kDa	343000000	30250000	5652500		0.4	1.5	0.074	0.08	0.011	-0.1
Proline-rich transmembrane protein 2 OS=Mus musculus GN=Prrt2 PE=1 SV=1	E9PUL5	Prrt2	36 kDa	1110000000	82500000	4843750		0.22	2.9	0.15	-0.18	0.011	-0.54
ADP-ribosylation factor-like protein 8B OS=Mus musculus GN=Arl8b PE=2 SV=1	Q9CQW2	Arl8b	22 kDa		59500000	7250000		0.36	2.2	0.15	-0.1	0.011	0.05
Ras-related protein Rab-4A OS=Mus musculus GN=Rab4a PE=1 SV=2	P56371	Rab4a	24 kDa		40450000					0.17	0.03	0.011	0.07
Calbindin OS=Mus musculus GN=Calb1 PE=1 SV=2	P12658	Calb1	30 kDa	95700000	39900000	3095000		0.91	0.9	0.88	0.02	0.011	-0.04
T-complex protein 1 subunit beta OS=Mus musculus GN=Cct2 PE=1 SV=4	P80314	Cct2	57 kDa	347000000	182550000	5002500		0.36	2.2	0.044	0.04	0.012	0.03
Sodium/potassium-transporting ATPase subunit alpha-1 OS=Mus musculus GN=Atp1a1 PE=1 SV=1	Q8VDN2	Atp1a1	113 kDa	61600000000	8200000000	679000000		0.68	0.9	0.053	0.02	0.012	0.09
AP-3 complex subunit delta-1 OS=Mus musculus GN=Ap3d1 PE=1 SV=1	O54774	Ap3d1	135 kDa	173000000	40350000	7568750		0.52	1.6	0.21	-0.04	0.012	0.05
Neuroendocrine protein 7B2 OS=Mus musculus GN=Scg5 PE=1 SV=1	P12961	Scg5	24 kDa		12300000	2205000		0.055	6.4	0.25	-0.05	0.012	0.04
Peroxiredoxin-2 OS=Mus musculus GN=Prdx2 PE=1 SV=3	Q61171	Prdx2	22 kDa	1150000000	99250000	45462500	Prdx2	0.2	1.6	0.083	0.08	0.013	0.01
Phospholipase A-2-activating protein OS=Mus musculus GN=Plaa PE=2 SV=4	P27612	Plaa	87 kDa		8325000					0.25	-0.02	0.013	0.06
COP9 signalosome complex subunit 4 OS=Mus musculus GN=Cops4 PE=1 SV=1	O88544	Cops4	46 kDa	96400000	69900000					0.46	0	0.013	0.07
Plexin-A4 OS=Mus musculus GN=Plxna4 PE=1 SV=3	Q80UG2	Plxna4	213 kDa	459000000	20600000					0.95	0	0.013	0.11
Ubiquitin carboxyl-terminal hydrolase 5 OS=Mus musculus GN=Usp5 PE=1 SV=1	P56399	Usp5	96 kDa	718000000	242000000	3070000		0.62	0.7	0.0059	0.13	0.014	-0.11
Phosphatidylinositol 5-phosphate 4-kinase type-2 beta OS=Mus musculus GN=Pip4k2b PE=1 SV=1	Q80XI4	Pip4k2b	47 kDa	341000000	8700000	4430000		0.14	0.2	0.17	0.07	0.014	0
Numb-like protein OS=Mus musculus GN=Numbl PE=1 SV=3	O08919	Numbl	64 kDa	164000000	4450000	2025000		0.36	0.7	0.25	-0.11	0.014	-0.65
Alpha actinin 1a OS=Mus musculus GN=Actn1 PE=2 SV=1	A1BN54	Actn1	103 kDa	4940000000	725000000	43592500		0.07	0.5	0.74	0.01	0.014	-0.05
L-lactate dehydrogenase OS=Mus musculus GN=Ldha PE=3 SV=1	G5E8N5	Ldha	40 kDa	4440000000	408000000	43850000		0.24	1.8	0.00051	0.08	0.015	-0.01
Sideroflexin-1 OS=Mus musculus GN=Sfxn1 PE=1 SV=3	Q99JR1	Sfxn1	36 kDa	651000000	381000000	8187500	Sfxn1	0.5	0.5	0.0013	0.07	0.015	0.04
Voltage-dependent calcium channel subunit alpha-2/delta-1 OS=Mus musculus GN=Cacna2d1 PE=4 SV=2	E9Q1X8	Cacna2d1	123 kDa	730000000	266500000	11312500		0.41	0.5	0.091	0.01	0.015	0.03
Catenin alpha-2 OS=Mus musculus GN=Ctnna2 PE=2 SV=1	E0CXB9	Ctnna2	107 kDa	737000000	301500000	15005000		0.011	0.4			0.015	-0.05
V-type proton ATPase subunit B. brain isoform OS=Mus musculus GN=Atp6v1b2 PE=1 SV=1	P62814	Atp6v1b2	57 kDa	14400000000	2290000000	74518750		0.63	0.8	0.013	0.02	0.016	-0.06
Hypoxia up-regulated protein 1 OS=Mus musculus GN=Hyou1 PE=1 SV=1	Q9JKR6	Hyou1	111 kDa		50850000	1160000		0.36	0.7	0.18	-0.03	0.016	0.04
NAD(P) transhydrogenase. mitochondrial OS=Mus musculus GN=Nnt PE=1 SV=2	Q61941	Nnt	114 kDa	324000000	40800000		Nnt			0.56	-0.11	0.016	-0.1
Iron-sulfur cluster assembly 2 homolog. mitochondrial OS=Mus musculus GN=Isca2 PE=2 SV=2	Q9DCB8	Isca2	17 kDa		22950000		Isca2			0.77	0.06	0.016	0.12
Adenylate cyclase type 9 OS=Mus musculus GN=Adcy9 PE=1 SV=1	P51830	Adcy9	151 kDa	10000000	32900000	1715000		0.36	0.7	0.83	-0.03	0.016	0.08
26S proteasome non-ATPase regulatory subunit 13 OS=Mus musculus GN=Psmd13 PE=1 SV=1	Q9WVJ2	Psmd13	43 kDa		4410000	500000		0.36	2.9	0.95	0	0.016	-0.1
Carbonyl reductase [NADPH] 3 OS=Mus musculus GN=Cbr3 PE=2 SV=1	Q8K354	Cbr3	31 kDa			1095000	Cbr3	0.36	2.2	1	0	0.016	0.16
Proteasome subunit alpha type-5 OS=Mus musculus GN=Psma5 PE=1 SV=1	Q9Z2U1	Psma5	26 kDa	179000000	74500000	5405000		0.22	2			0.016	0.09
Leucine-rich repeat and immunoglobulin-like domain-containing nogo receptor-interacting protein 1 OS=Mus musculus GN=Lingo1 PE=2 SV=1	A9DA50	Lingo1	70 kDa	114000000	39150000	2501250		0.55	1.5			0.016	0.12
Oligodendrocyte myelin glycoprotein OS=Mus musculus GN=Omg PE=4 SV=1	G3XA53	Omg	50 kDa	833000000	105550000	15431250		0.98	1			0.016	-0.21
Sickle tail protein OS=Mus musculus GN=Skt PE=1 SV=1	A2AQ25	Skt	213 kDa	55700000								0.016	-0.17
Protein Farp1 OS=Mus musculus GN=Farp1 PE=2 SV=1	F8VPU2	Farp1	119 kDa	128000000								0.016	0.13
Disintegrin and metalloproteinase domain-containing protein 23 OS=Mus musculus GN=Adam23 PE=2 SV=1	Q5SVE1	Adam23	72 kDa	24400000	18750000							0.016	0.16
TBC1 domain family member 10B OS=Mus musculus GN=Tbc1d10b PE=1 SV=2	Q8BHL3	Tbc1d10b	87 kDa	7890000	13450000							0.016	-0.24
Membrane-associated phosphatidylinositol transfer protein 1 OS=Mus musculus GN=Pitpnm1 PE=1 SV=1	O35954	Pitpnm1	135 kDa	118000000								0.016	-0.1
Tumor protein p53-inducible protein 11 (Fragment) OS=Mus musculus GN=Trp53i11 PE=2 SV=1	A2AGS6	Trp53i11	10 kDa									0.016	-0.11
Inositol polyphosphate 5-phosphatase OCRL-1 (Fragment) OS=Mus musculus GN=Ocrl PE=4 SV=1	F7CAV3	Ocrl	31 kDa	137000000								0.016	1.12
Cytochrome b-c1 complex subunit 1. mitochondrial OS=Mus musculus GN=Uqcrc1 PE=1 SV=2	Q9CZ13	Uqcrc1	53 kDa	5750000000	1123000000	60675000	Uqcrc1	0.0064	2.1	0.72	-0.01	0.017	-0.1
Synaptogyrin-1 OS=Mus musculus GN=Syngr1 PE=1 SV=2	O55100	Syngr1	26 kDa	2310000000	387250000	39875000		0.15	0.1	0.032	-0.13	0.018	0.03
Cat eye syndrome critical region protein 6 homolog OS=Mus musculus GN=Cecr6 PE=1 SV=1	Q99MX7	Cecr6	58 kDa	11800000	25550000					0.13	0.08	0.018	0.02
Synaptophysin OS=Mus musculus GN=Syp PE=1 SV=2	Q62277	Syp	34 kDa	1400000000	80050000	21505000		0.8	1.1	0.002	0.07	0.019	-0.3
Band 4.1-like protein 2 OS=Mus musculus GN=Epb41l2 PE=1 SV=2	O70318	Epb41l2	110 kDa	528000000	201500000	3791250		0.4	3.7	0.051	-0.08	0.019	0.07
Bifunctional purine biosynthesis protein PURH OS=Mus musculus GN=Atic PE=1 SV=2	Q9CWJ9	Atic	64 kDa		36150000	607500	Atic	0.36	0.7	0.11	0.08	0.019	0.08
Pyruvate dehydrogenase E1 component subunit alpha. somatic form. mitochondrial OS=Mus musculus GN=Pdha1 PE=1 SV=1	P35486	Pdha1	43 kDa	6320000000	825500000	53675000	Pdha1	0.59	1.2	0.22	0.03	0.019	0.05
ATPase family AAA domain-containing protein 1 OS=Mus musculus GN=Atad1 PE=1 SV=1	Q9D5T0	Atad1	41 kDa		24850000		Atad1			0.22	-0.01	0.019	0.05
NADH dehydrogenase [ubiquinone] iron-sulfur protein 6. mitochondrial OS=Mus musculus GN=Ndufs6 PE=1 SV=2	P52503	Ndufs6	13 kDa	180000000	140000000	3680000	Ndufs6	0.79	1.2	0.25	-0.08	0.019	0.05
39S ribosomal protein L12. mitochondrial OS=Mus musculus GN=Mrpl12 PE=1 SV=2	Q9DB15	Mrpl12	22 kDa	9900000	4045000	4725000	Mrpl12	0.36	0.5	0.39	0.02	0.019	0.08
Sepiapterin reductase OS=Mus musculus GN=Spr PE=2 SV=1	Q91XH5	Spr	28 kDa	121000000	50600000		Spr			0.53	-0.02	0.019	-0.12
Glutamate dehydrogenase 1. mitochondrial OS=Mus musculus GN=Glud1 PE=1 SV=1	P26443	Glud1	61 kDa	5920000000	1358000000	97700000	Glud1	0.29	0.7	0.6	-0.03	0.019	0.06
5'-nucleotidase domain-containing protein 3 OS=Mus musculus GN=Nt5dc3 PE=2 SV=1	Q3UHB1	Nt5dc3	63 kDa		15600000	2553750	Nt5dc3	0.2	2.4			0.019	0.1
Casein kinase II subunit alpha' OS=Mus musculus GN=Csnk2a2 PE=2 SV=1	O54833	Csnk2a2	41 kDa									0.019	0.13
Oxysterol-binding protein OS=Mus musculus GN=Osbpl1a PE=2 SV=1	Q3V156	Osbpl1a	63 kDa	66000000	30000000		Osbpl1a			0.021	0.26	0.021	-0.1
Glutamate receptor 1 OS=Mus musculus GN=Gria1 PE=2 SV=1	Q7TNB5	Gria1	102 kDa	1810000000	199350000	4151250		0.5	1.7	0.066	-0.01	0.021	0.03
17beta-hydroxysteroid dehydrogenase type 10/short chain L-3-hydroxyacyl-CoA dehydrogenase OS=Mus musculus GN=Hsd17b10 PE=2 SV=1	Q99N15	Hsd17b10	27 kDa	50300000	62400000	4125000	Hsd17b10	0.61	0.7	0.083	0.17	0.021	-0.21
Plectin OS=Mus musculus GN=Plec PE=1 SV=2	Q9QXS1	Plec	534 kDa	5190000000	529500000	16675000		0.34	1.8	0.23	-0.02	0.021	0.04
Monoacylglycerol lipase ABHD12 OS=Mus musculus GN=Abhd12 PE=1 SV=2	Q99LR1	Abhd12	45 kDa	309000000	94300000	1677500		0.36	0.6	0.3	0.02	0.021	-0.05
NADH-ubiquinone oxidoreductase chain 1 OS=Mus musculus GN=Mtnd1 PE=1 SV=3	P03888	Mtnd1	36 kDa	127000000	33100000	785000		0.36	0.7	0.49	0.01	0.021	0.02
6-phosphofructokinase. muscle type OS=Mus musculus GN=Pfkm PE=1 SV=3	P47857	Pfkm	85 kDa	2660000000	399500000	40850000		0.0097	2.6	0.02	0.06	0.023	0.1
Neurofilament medium polypeptide OS=Mus musculus GN=Nefm PE=1 SV=4	P08553	Nefm	96 kDa	5230000000	1355000000	111237500		0.00048	2.3	0.023	-0.06	0.023	-0.05
Phosphatidylinositol 4-phosphate 5-kinase type-1 gamma OS=Mus musculus GN=Pip5k1c PE=2 SV=1	F8WHW6	Pip5k1c	76 kDa	836000000	123700000	4143750		0.26	3.1	0.035	0.07	0.023	-0.07
Prefoldin subunit 3 OS=Mus musculus GN=Vbp1 PE=2 SV=2	P61759	Vbp1	22 kDa	27700000	33200000	702500		0.36	0.7	0.17	0.09	0.023	-0.08
Dedicator of cytokinesis protein 4 OS=Mus musculus GN=Dock4 PE=1 SV=1	P59764	Dock4	227 kDa		2370000					0.39	0.05	0.023	0.07
Rab3 GTPase-activating protein catalytic subunit OS=Mus musculus GN=Rab3gap1 PE=2 SV=4	Q80UJ7	Rab3gap1	110 kDa	251000000	6700000					0.4	0.01	0.023	-0.08
Coiled-coil-helix-coiled-coil-helix domain-containing protein 3. mitochondrial OS=Mus musculus GN=Chchd3 PE=1 SV=1	Q9CRB9	Chchd3	26 kDa	1140000000	3060000	12157500	Chchd3	0.038	2.1	0.56	-0.06	0.023	0.06
Heterogeneous nuclear ribonucleoprotein U-like protein 2 OS=Mus musculus GN=Hnrnpul2 PE=1 SV=2	Q00PI9	Hnrnpul2	85 kDa	244000000	50800000	3565000		0.66	1.5	0.6	-0.04	0.023	0.08
Flotillin 2. isoform CRA_a OS=Mus musculus GN=Flot2 PE=4 SV=1	Q5SS83	Flot2	47 kDa	316000000	38650000	18980000		0.068	11			0.023	0.04
NADH dehydrogenase [ubiquinone] flavoprotein 3. mitochondrial OS=Mus musculus GN=Ndufv3 PE=2 SV=1	Q8BK30	Ndufv3	12 kDa				Ndufv3					0.023	-0.12
ATP-dependent RNA helicase DDX1 OS=Mus musculus GN=Ddx1 PE=1 SV=1	Q91VR5	Ddx1	83 kDa									0.023	-0.09
F-box/LRR-repeat protein 16 OS=Mus musculus GN=Fbxl16 PE=2 SV=1	A2RT62	Fbxl16	52 kDa	96500000	26650000					0.074	0.1	0.024	0.03
Beta-centractin OS=Mus musculus GN=Actr1b PE=1 SV=1	Q8R5C5	Actr1b	42 kDa	574000000	20890000					0.25	-0.08	0.024	0.01
Acyl-coenzyme A thioesterase 9. mitochondrial OS=Mus musculus GN=Acot9 PE=1 SV=1	Q9R0X4	Acot9	51 kDa	512000000	17550000	4550000	Acot9	0.36	0.3	0.6	-0.03	0.024	-0.09
Cytoplasmic FMR1-interacting protein 1 OS=Mus musculus GN=Cyfip1 PE=1 SV=1	Q7TMB8	Cyfip1	145 kDa	1270000000	197000000	5630000		0.41	0.5	0.015	0.09	0.025	0.06
Transmembrane protein 132E OS=Mus musculus GN=Tmem132e PE=2 SV=1	Q6IEE6	Tmem132e	107 kDa		2115000					0.25	0.37	0.025	0.07
Isoform 2 of Synaptosomal-associated protein 25 OS=Mus musculus GN=Snap25	P60879-2	Snap25	23 kDa		1120000000					0.23	0.01	0.026	0.06
ATP-dependent RNA helicase A OS=Mus musculus GN=Dhx9 PE=2 SV=1	E9QNN1	Dhx9	150 kDa	1090000000	32750000	4451250		0.13	2.5	0.53	-0.03	0.026	0.07
Proteasome subunit beta type-4 OS=Mus musculus GN=Psmb4 PE=1 SV=1	P99026	Psmb4	29 kDa		11450000					0.6	-0.04	0.026	0.09
Serine/threonine-protein phosphatase PGAM5. mitochondrial OS=Mus musculus GN=Pgam5 PE=2 SV=1	Q8BX10	Pgam5	32 kDa			1517500	Pgam5	0.14	5.6			0.026	-0.27
Limbic system-associated membrane protein OS=Mus musculus GN=Lsamp PE=2 SV=1	Q3TYE5	Lsamp	37 kDa	1230000000	196000000	26457500		0.063	0.2	0.0061	0.05	0.027	-0.19
Sideroflexin-3 OS=Mus musculus GN=Sfxn3 PE=1 SV=1	Q91V61	Sfxn3	35 kDa	2410000000	582500000	44012500	Sfxn3	0.44	0.7	0.11	0	0.027	0.02
14-3-3 protein epsilon OS=Mus musculus GN=Ywhae PE=1 SV=1	P62259	Ywhae	29 kDa	16100000000	3670000000	409750000		0.55	1.2	0.0001	0.12	0.028	0.06
Serine/threonine-protein phosphatase PP1-beta catalytic subunit OS=Mus musculus GN=Ppp1cb PE=1 SV=3	P62141	Ppp1cb	37 kDa	2050000000	90000000					0.0001	0.18	0.028	0.15
Tropomyosin alpha-3 chain OS=Mus musculus GN=Tpm3 PE=2 SV=1	E9Q7Q3	Tpm3	29 kDa	1760000000	470000000	30837500		0.13	0.4	0.0009	0.03	0.028	-0.21
Isoaspartyl peptidase/L-asparaginase OS=Mus musculus GN=Asrgl1 PE=1 SV=1	Q8C0M9	Asrgl1	34 kDa	789000000	217450000	4997500		0.067	4.3	0.013	0.13	0.028	-0.1
ATP-binding cassette sub-family D member 3 OS=Mus musculus GN=Abcd3 PE=1 SV=2	P55096	Abcd3	75 kDa	16000000	21950000		Abcd3			0.016	0.17	0.028	-0.2
Vimentin OS=Mus musculus GN=Vim PE=1 SV=3	P20152	Vim	54 kDa	1610000000	23300000	4532500		0.18	0.5	0.036	-0.17	0.028	-0.14
Cathepsin D OS=Mus musculus GN=Ctsd PE=1 SV=1	P18242	Ctsd	45 kDa	211000000	45350000					0.043	0.18	0.028	-0.08
Cysteine-rich with EGF-like domain protein 1 OS=Mus musculus GN=Creld1 PE=2 SV=1	Q91XD7	Creld1	46 kDa		12750000					0.093	0.09	0.028	0
Hypoxanthine-guanine phosphoribosyltransferase OS=Mus musculus GN=Hprt1 PE=1 SV=3	P00493	Hprt1	25 kDa	408000000	68350000					0.15	-0.13	0.028	0.01
Sarcoplasmic/endoplasmic reticulum calcium ATPase 2 OS=Mus musculus GN=Atp2a2 PE=1 SV=2	O55143	Atp2a2	115 kDa	2680000000	422000000	27371250		0.034	2	0.33	0	0.028	0.18
Inactive hydroxysteroid dehydrogenase-like protein 1 OS=Mus musculus GN=Hsdl1 PE=2 SV=1	Q8BTX9	Hsdl1	37 kDa	2640000	54000000		Hsdl1			0.45	0.09	0.028	-0.11
Heterogeneous nuclear ribonucleoprotein H2 OS=Mus musculus GN=Hnrnph2 PE=1 SV=1	P70333	Hnrnph2	49 kDa		5450000					0.53	0.02	0.028	0.07
Serine/threonine-protein phosphatase 2A 55 kDa regulatory subunit B alpha isoform OS=Mus musculus GN=Ppp2r2a PE=1 SV=1	Q6P1F6	Ppp2r2a	52 kDa	590000000	23000000	8117500		0.91	1.1	0.56	0.25	0.028	-0.1
Lamin-B2 OS=Mus musculus GN=Lmnb2 PE=1 SV=2	P21619	Lmnb2	67 kDa	737000000	60150000	7767500		0.047	9.8	0.67	0.02	0.028	-0.17
GTPase KRas OS=Mus musculus GN=Kras PE=1 SV=1	P32883	Kras	22 kDa	530000000	115500000	1872500		0.36	1.9	0.73	-0.03	0.028	0.04
Phosphofurin acidic cluster sorting protein 1 OS=Mus musculus GN=Pacs1 PE=1 SV=2	Q8K212	Pacs1	105 kDa	216000000	14150000	902500		0.36	0.7	0.73	0	0.028	-5.28
NT-3 growth factor receptor OS=Mus musculus GN=Ntrk3 PE=1 SV=1	Q6VNS1	Ntrk3	93 kDa		21170000	2097500		0.25	2.2	0.75	0.04	0.028	0.42
Dynein light chain roadblock-type 1 OS=Mus musculus GN=Dynlrb1 PE=1 SV=3	P62627	Dynlrb1	11 kDa		14450000	16400000		0.0053	0.2	0.77	0.03	0.028	0.08
Protein Gucy1a2 OS=Mus musculus GN=Gucy1a2 PE=2 SV=1	F8VQK3	Gucy1a2	82 kDa	26400000	17900000					0.77	0.01	0.028	-0.07
Probable ergosterol biosynthetic protein 28 OS=Mus musculus GN=ORF11 PE=2 SV=1	Q9ERY9	ORF11	16 kDa		2780000					0.77	0.05	0.028	-0.05
Microtubule-actin cross-linking factor 1 OS=Mus musculus GN=Macf1 PE=1 SV=2	Q9QXZ0	Macf1	832 kDa	501000000	54750000	1782500		0.85	1.1	0.85	-0.01	0.028	0.11
NADH-cytochrome b5 reductase 3 OS=Mus musculus GN=Cyb5r3 PE=1 SV=3	Q9DCN2	Cyb5r3	34 kDa	226000000	118100000	2925000	Cyb5r3	0.65	1.3	0.91	0.02	0.028	-0.08
AP-2 complex subunit beta OS=Mus musculus GN=Ap2b1 PE=1 SV=1	Q9DBG3	Ap2b1	105 kDa	4690000000	696000000	57250000		0.0063	0.4	0.96	0.01	0.028	0.17
Vacuolar protein sorting-associated protein 29 OS=Mus musculus GN=Vps29 PE=2 SV=1	D3Z645	Vps29	16 kDa	64100000	18950000	4810000		0.17	0.4			0.028	-0.73
Thioredoxin-related transmembrane protein 2 OS=Mus musculus GN=Tmx2 PE=2 SV=1	D3Z2J6	Tmx2	30 kDa			735000		0.36	2.2			0.028	-0.16
C-Jun-amino-terminal kinase-interacting protein 3 OS=Mus musculus GN=Mapk8ip3 PE=2 SV=1	E9Q6B6	Mapk8ip3	143 kDa	36900000	14185000	777500		0.57	1.5			0.028	0.11
A-kinase anchor protein 7 isoform alpha OS=Mus musculus OX=10090 GN=Akap7 PE=1 SV=4	O55074	Akap7	9 kDa			5228750		0.57	1.5			0.028	0.1
Peroxiredoxin-5. mitochondrial OS=Mus musculus GN=Prdx5 PE=1 SV=2	P99029	Prdx5	22 kDa	912000000	556500000	18517500	Prdx5	0.66	0.7			0.028	-0.1
Nck-associated protein 1 OS=Mus musculus GN=Nckap1 PE=2 SV=1	A2AS98	Nckap1	130 kDa	528000000	238000000	19545000		0.68	1.2			0.028	-0.14
Up-regulated during skeletal muscle growth protein 5 OS=Mus musculus GN=Usmg5 PE=1 SV=1	Q78IK2	Usmg5	6 kDa	167000000	41050000	11462500	Usmg5	0.8	1.2			0.028	0.19
Aldehyde dehydrogenase X. mitochondrial OS=Mus musculus GN=Aldh1b1 PE=2 SV=1	Q9CZS1	Aldh1b1	58 kDa	262000000	15100000		Aldh1b1					0.028	-0.06
Cytochrome c oxidase assembly protein COX15 homolog OS=Mus musculus GN=Cox15 PE=2 SV=1	Q8BJ03	Cox15	46 kDa				Cox15					0.028	0.1
[Pyruvate dehydrogenase [lipoamide]] kinase isozyme 2. mitochondrial OS=Mus musculus GN=Pdk2 PE=1 SV=2	Q9JK42	Pdk2	46 kDa		12100000		Pdk2					0.028	0.46
Casein kinase II subunit beta OS=Mus musculus GN=Csnk2b PE=1 SV=1	P67871	Csnk2b	25 kDa	381000000	39550000							0.028	-0.08
Suppressor of G2 allele of SKP1 homolog OS=Mus musculus GN=Sugt1 PE=2 SV=3	Q9CX34	Sugt1	38 kDa	62800000								0.028	0.11
Ubiquitin-conjugating enzyme E2 D2 OS=Mus musculus GN=Ube2d2 PE=1 SV=1	P62838	Ube2d2	17 kDa	5280000								0.028	0.16
Protein Gm6314 OS=Mus musculus GN=Abracl PE=4 SV=1	E9QMV2	Abracl	9 kDa									0.028	0.1
Ezrin OS=Mus musculus GN=Ezr PE=1 SV=3	P26040	Ezr	69 kDa	541000000	132250000	3321250		0.22	3	0.099	-0.02	0.029	0.05
ATPase Asna1 OS=Mus musculus GN=Asna1 PE=1 SV=2	O54984	Asna1	39 kDa	326000000	36310000					0.25	-0.06	0.029	0.02
Isoform 2B of GTPase KRas OS=Mus musculus GN=Kras	P32883-2	Kras	21 kDa	675000000	156350000					0.29	-0.06	0.029	-0.13
Alpha globin 1 OS=Mus musculus GN=Hba-a1 PE=2 SV=1	Q91VB8	Hba-a1	15 kDa	8950000000	163000000	513000000		0.31	1.3	0.58	-0.11	0.029	0.04
BTB/POZ domain-containing protein KCTD12 OS=Mus musculus GN=Kctd12 PE=1 SV=1	Q6WVG3	Kctd12	36 kDa	545000000	51650000	2632500		0.71	1.4	0.21	0.06	0.033	-0.03
N-terminal EF-hand calcium-binding protein 1 OS=Mus musculus GN=Necab1 PE=1 SV=1	Q8BG18	Necab1	41 kDa		19365000					0.39	0.04	0.033	-0.07
Complement component 1 Q subcomponent-binding protein. mitochondrial OS=Mus musculus GN=C1qbp PE=2 SV=1	Q8R5L1	C1qbp	31 kDa	50500000	12400000		C1qbp			0.56	-0.12	0.033	0.07
Protein canopy homolog 2 OS=Mus musculus GN=Cnpy2 PE=2 SV=1	Q9QXT0	Cnpy2	21 kDa		9400000					0.021	-0.2	0.034	-0.2
Hsp90 co-chaperone Cdc37 OS=Mus musculus GN=Cdc37 PE=2 SV=1	Q61081	Cdc37	45 kDa	218000000	2700000	1617500		0.14	0.5	0.15	-0.09	0.034	0.03
Proteasome subunit beta type-6 OS=Mus musculus GN=Psmb6 PE=1 SV=3	Q60692	Psmb6	25 kDa	194000000	25550000	5257500		0.77	0.8	0.6	0.02	0.034	0.16
Glutathione S-transferase P 1 OS=Mus musculus GN=Gstp1 PE=1 SV=2	P19157	Gstp1	24 kDa	1200000000	179000000	8861250		0.79	0.8	0.87	0	0.034	-0.05
Endophilin-A1 OS=Mus musculus GN=Sh3gl2 PE=2 SV=1	A2ALV3	Sh3gl2	48 kDa	2810000000	430000000	53241250		0.43	1.5			0.034	0.07
Protein bassoon OS=Mus musculus GN=Bsn PE=1 SV=4	O88737	Bsn	419 kDa	5040000000	247000000	26782500		0.68	0.9	0.081	-0.03	0.035	0.03
Prolow-density lipoprotein receptor-related protein 1 OS=Mus musculus GN=Lrp1 PE=1 SV=1	Q91ZX7	Lrp1	505 kDa	215000000	37200000	2711250		0.22	3	0.2	-0.05	0.036	0.03
Leucine-rich repeat-containing protein 7 OS=Mus musculus GN=Lrrc7 PE=2 SV=1	E9Q6L9	Lrrc7	173 kDa	83700000	12995000	1227500		0.36	0.7	1	0.01	0.036	-0.07
Phosphoglycolate phosphatase OS=Mus musculus GN=Pgp PE=2 SV=1	Q8CHP8	Pgp	35 kDa	237000000	77250000					0.0063	0.15	0.037	-0.1
Proteasome subunit alpha type-7 OS=Mus musculus GN=Psma7 PE=1 SV=1	Q9Z2U0	Psma7	28 kDa	68800000	22150000	3507500		0.8	1.3	0.23	0.06	0.037	-0.06
Solute carrier family 12 member 5 OS=Mus musculus GN=Slc12a5 PE=1 SV=2	Q91V14	Slc12a5	126 kDa	3440000000	578500000	49853750		0.54	0.9	0.46	-0.01	0.037	0.04
Proteasome subunit beta type-1 OS=Mus musculus GN=Psmb1 PE=1 SV=1	O09061	Psmb1	26 kDa	238000000	65600000					0.0013	0.06	0.039	0.04
Importin subunit beta-1 OS=Mus musculus GN=Kpnb1 PE=1 SV=2	P70168	Kpnb1	97 kDa	471000000	183600000	3826250		0.69	1.5	0.12	0.01	0.039	-0.02
Cytosolic non-specific dipeptidase OS=Mus musculus GN=Cndp2 PE=1 SV=1	Q9D1A2	Cndp2	53 kDa	271000000	23215000	6193750		0.71	1.3	0.46	-0.02	0.039	-0.06
Stromal membrane-associated protein 1 OS=Mus musculus GN=Smap1 PE=1 SV=1	Q91VZ6	Smap1	48 kDa	322000000	78800000	1621250		0.9	1.1	0.56	0.02	0.04	-0.03
Adenylate kinase isoenzyme 5 OS=Mus musculus GN=Ak5 PE=2 SV=2	Q920P5	Ak5	63 kDa	92300000	16650000					0.6	0.04	0.04	-0.05
Tyrosine--tRNA ligase. cytoplasmic OS=Mus musculus GN=Yars PE=4 SV=1	A2A7S7	Yars	63 kDa		3330000					0.021	-0.24	0.041	-0.11
Neural cell adhesion molecule L1 OS=Mus musculus GN=L1cam PE=2 SV=1	A2AFG8	L1cam	140 kDa	307000000	56000000	1895000		0.61	0.7	0.043	0.05	0.041	0.09
40S ribosomal protein S3 OS=Mus musculus GN=Rps3 PE=1 SV=1	P62908	Rps3	27 kDa	159000000	32405000	7412500		0.47	1.5	0.12	-0.1	0.041	0.01
Protein kinase C epsilon type OS=Mus musculus GN=Prkce PE=1 SV=1	P16054	Prkce	84 kDa		52770000					0.15	0.17	0.041	0.01
Cofilin-1 OS=Mus musculus GN=Cfl1 PE=1 SV=3	P18760	Cfl1	19 kDa	4420000000	413500000	73312500		0.57	0.7	0.24	-0.08	0.041	-0.25
Cytochrome b5 type B OS=Mus musculus GN=Cyb5b PE=1 SV=1	Q9CQX2	Cyb5b	16 kDa	297000000	31250000		Cyb5b			0.25	-0.06	0.041	0.02
Protein disulfide-isomerase A4 OS=Mus musculus GN=Pdia4 PE=1 SV=3	P08003	Pdia4	72 kDa		2710000					0.39	-0.05	0.041	0.05
Poly(rC)-binding protein 1 OS=Mus musculus GN=Pcbp1 PE=1 SV=1	P60335	Pcbp1	37 kDa	702000000	46550000	3700000		0.36	1.9	0.56	0.09	0.041	-0.08
Succinate-semialdehyde dehydrogenase. mitochondrial OS=Mus musculus GN=Aldh5a1 PE=1 SV=1	Q8BWF0	Aldh5a1	56 kDa	2700000000	124000000	16906250	Aldh5a1	0.057	0.4	0.15	-0.08	0.042	0.04
Glutamate decarboxylase 1 OS=Mus musculus GN=Gad1 PE=2 SV=2	P48318	Gad1	67 kDa	131000000	59700000					0.21	0.04	0.042	-0.02
Cyclin-Y OS=Mus musculus GN=Ccny PE=1 SV=1	Q8BGU5	Ccny	39 kDa	37100000	17260000	3467500		0.16	4.2	0.56	-0.04	0.042	0.06
Cannabinoid receptor 1 OS=Mus musculus GN=Cnr1 PE=2 SV=1	P47746	Cnr1	53 kDa	312000000		4711250		0.13	3.2			0.044	0.07
Haloacid dehalogenase-like hydrolase domain-containing protein 3 OS=Mus musculus GN=Hdhd3 PE=2 SV=1	Q9CYW4	Hdhd3	28 kDa	204000000	1885000		Hdhd3			0.39	0.05	0.045	0.03
Protein Sptbn2 OS=Mus musculus GN=Sptbn2 PE=2 SV=1	Q68FG2	Sptbn2	271 kDa	12700000000	1295000000	82753750		0.52	1.2	0.025	0	0.047	-0.1
Glycolipid transfer protein OS=Mus musculus GN=Gltp PE=2 SV=3	Q9JL62	Gltp	24 kDa	167000000	19850000					0.043	-0.16	0.047	0.06
Acylglycerol kinase. mitochondrial OS=Mus musculus GN=Agk PE=1 SV=1	Q9ESW4	Agk	47 kDa	306000000	7800000		Agk			0.046	0.15	0.047	-0.09
Puromycin-sensitive aminopeptidase OS=Mus musculus GN=Npepps PE=1 SV=2	Q11011	Npepps	103 kDa	2020000000	145600000	8600000		0.41	0.5	0.048	0.07	0.047	-0.07
Isoleucine--tRNA ligase. mitochondrial OS=Mus musculus GN=Iars2 PE=2 SV=1	Q8BIJ6	Iars2	113 kDa	250000000	24450000		Iars2			0.17	0.07	0.047	0.01
Sorting nexin-5 OS=Mus musculus GN=Snx5 PE=1 SV=1	Q9D8U8	Snx5	47 kDa		8250000	442500		0.36	0.7	0.25	0.12	0.047	-0.11
NADH dehydrogenase [ubiquinone] iron-sulfur protein 8. mitochondrial OS=Mus musculus GN=Ndufs8 PE=1 SV=1	Q8K3J1	Ndufs8	24 kDa	378000000	301000000	1890000	Ndufs8	0.36	0.5	0.34	-0.07	0.047	0.11
Ganglioside-induced differentiation-associated protein 1 OS=Mus musculus GN=Gdap1 PE=1 SV=1	O88741	Gdap1	41 kDa	786000000	181450000	9321250	Gdap1	0.52	1.4	0.34	-0.01	0.047	-0.07
Junction plakoglobin OS=Mus musculus GN=Jup PE=1 SV=3	Q02257	Jup	82 kDa		80350000					0.58	0.03	0.047	-0.04
40S ribosomal protein SA OS=Mus musculus GN=Rpsa PE=1 SV=4	P14206	Rpsa	33 kDa	218000000	42800000	4628750		0.61	0.7	0.6	-0.11	0.047	0.12
Receptor expression-enhancing protein 2 OS=Mus musculus GN=Reep2 PE=2 SV=2	Q8VCD6	Reep2	28 kDa	58600000	19240000					0.6	0.02	0.047	-0.23
MCG18019 OS=Mus musculus GN=Vgf PE=2 SV=1	Q0VGU4	Vgf	68 kDa		9700000	937500		0.36	0.7	0.65	-0.02	0.047	0.06
COP9 signalosome complex subunit 5 OS=Mus musculus GN=Cops5 PE=1 SV=3	O35864	Cops5	38 kDa	83200000	3380000	4241250		0.59	0.7	0.77	0.02	0.047	0.06
Triple functional domain protein OS=Mus musculus GN=Trio PE=1 SV=3	Q0KL02	Trio	348 kDa	119000000	8600000	947500		0.36	1.9	0.83	-0.12	0.047	-0.12
Cell adhesion molecule 1 OS=Mus musculus GN=Cadm1 PE=2 SV=1	E9PYN1	Cadm1	52 kDa	648000000	87350000	6925000		0.14	0.5			0.047	-0.12
Histone H2B type 1-F/J/L OS=Mus musculus GN=Hist1h2bf PE=1 SV=2	P10853	Hist1h2bf	14 kDa	3080000000	1580000000	30053750		0.2	0.6			0.047	0.08
40S ribosomal protein S16 OS=Mus musculus GN=Rps16 PE=2 SV=4	P14131	Rps16	16 kDa	185000000		895000		0.36	0.7			0.047	0.06
Calcium-binding mitochondrial carrier protein SCaMC-2 OS=Mus musculus GN=Slc25a25 PE=2 SV=1	A2ASZ8	Slc25a25	53 kDa	84200000		1801250	Slc25a25	0.57	1.5			0.047	0.07
Heterogeneous nuclear ribonucleoprotein U OS=Mus musculus GN=Hnrnpu PE=4 SV=1	G3XA10	Hnrnpu	87 kDa	1090000000	243000000	1946250		0.79	1.2			0.047	0.2
Regulator of microtubule dynamics protein 3 OS=Mus musculus GN=Rmdn3 PE=1 SV=2	Q3UJU9	Rmdn3	52 kDa	93500000			Rmdn3					0.047	0.11
Sorting nexin-12 OS=Mus musculus GN=Snx12 PE=2 SV=1	O70493	Snx12	19 kDa	98500000								0.047	0.13
60S ribosomal protein L22 OS=Mus musculus GN=Rpl22 PE=2 SV=2	P67984	Rpl22	15 kDa	183000000								0.047	0.08
Excitatory amino acid transporter 2 OS=Mus musculus GN=Slc1a2 PE=1 SV=1	P43006	Slc1a2	62 kDa	14900000000	1544500000	348112500		0.66	1	0.00074	-0.19	0.049	0.04
Glutamate decarboxylase 2 OS=Mus musculus GN=Gad2 PE=2 SV=1	P48320	Gad2	65 kDa	614000000	265000000	3322500		0.14	0.5	0.006	0.11	0.049	-0.11
EF-hand domain-containing protein D2 OS=Mus musculus GN=Efhd2 PE=2 SV=1	Q8C845	Efhd2	27 kDa	743000000	130100000	2745000		0.36	2.2	0.027	-0.12	0.049	-0.11
T-complex protein 1 subunit alpha OS=Mus musculus GN=Tcp1 PE=1 SV=3	P11983	Tcp1	60 kDa	284000000	99075000	7373750		0.68	1.3	0.56	0.04	0.049	0.12
Protein-methionine sulfoxide oxidase MICAL3 OS=Mus musculus GN=Mical3 PE=1 SV=2	Q8CJ19	Mical3	224 kDa		4080000					0.56	-0.03	0.049	-0.08
Bifunctional epoxide hydrolase 2 OS=Mus musculus GN=Ephx2 PE=1 SV=2	P34914	Ephx2	63 kDa		22050000		Ephx2			0.73	0.03	0.049	-0.06
60S ribosomal protein L6 OS=Mus musculus GN=Rpl6 PE=1 SV=3	P47911	Rpl6	34 kDa	265000000	28035000	6006250		0.64	1.4	0.77	0.04	0.049	0.05
Disks large homolog 2 OS=Mus musculus GN=Dlg2 PE=1 SV=2	Q91XM9	Dlg2	95 kDa	1030000000	150500000	12751250		0.57	1.6	0.0064	-0.1	0.051	-0.05
F-actin-capping protein subunit alpha-2 OS=Mus musculus GN=Capza2 PE=1 SV=3	P47754	Capza2	33 kDa	2430000000	229000000	18172500		0.23	1.5	0.2	-0.06	0.053	0.01
Protein S100-B OS=Mus musculus GN=S100b PE=2 SV=2	P50114	S100b	11 kDa		129950000					0.0083	-0.19	0.054	0.05
Heme oxygenase 2 OS=Mus musculus GN=Hmox2 PE=2 SV=1	O70252	Hmox2	36 kDa	49600000	1720000					0.25	-0.11	0.054	0.05
Elongation factor Ts. mitochondrial OS=Mus musculus GN=Tsfm PE=2 SV=1	Q9CZR8	Tsfm	35 kDa	69800000	18800000		Tsfm			0.46	-0.08	0.054	0.07
CON__P35527	CON__P35527		?	8070000000	147950000	6077500		0.074	5.6	0.49	-0.16	0.054	-0.07
Prenylcysteine oxidase-like OS=Mus musculus GN=Pcyox1l PE=2 SV=1	Q8C7K6	Pcyox1l	55 kDa	48600000	16130000					0.083	0.09	0.055	0.05
40S ribosomal protein S25 OS=Mus musculus GN=Rps25 PE=2 SV=1	P62852	Rps25	14 kDa	9300000	36750000	2957500		0.66	1.5	0.15	-0.09	0.056	0.01
Ras-related protein Rap-1A OS=Mus musculus GN=Rap1a PE=2 SV=1	P62835	Rap1a	21 kDa	1670000000	182000000	14436250		0.47	1.8	0.46	-0.05	0.056	0.03
Cytohesin-2 OS=Mus musculus GN=Cyth2 PE=2 SV=1	D3YU95	Cyth2	48 kDa	282000000	25150000					0.043	-0.15	0.058	0.02
NADP-dependent malic enzyme OS=Mus musculus GN=Me1 PE=1 SV=2	P06801	Me1	64 kDa	344000000	28650000	1216250	Me1	0.65	1.3	0.12	0.05	0.058	-0.04
Phospholipase D3 OS=Mus musculus GN=Pld3 PE=2 SV=1	O35405	Pld3	54 kDa	540000000	47300000	2975000		0.14	3	0.36	0	0.058	0.04
Cytochrome c oxidase subunit 4 isoform 1. mitochondrial OS=Mus musculus GN=Cox4i1 PE=1 SV=2	P19783	Cox4i1	20 kDa	3580000000	430500000	94362500	Cox4i1	0.24	0.6	0.17	-0.04	0.059	-0.05
Heat shock 70 kDa protein 12A OS=Mus musculus GN=Hspa12a PE=1 SV=1	Q8K0U4	Hspa12a	75 kDa	1570000000	390000000	14432500		0.4	2	0.52	-0.05	0.059	0.05
Guanine nucleotide-binding protein G(s) subunit alpha isoforms short OS=Mus musculus GN=Gnas PE=1 SV=1	P63094	Gnas	46 kDa	1100000000	100900000	34965000		0.23	1.9			0.059	0.04
Coiled-coil-helix-coiled-coil-helix domain-containing protein 6. mitochondrial OS=Mus musculus GN=Chchd6 PE=2 SV=1	E9Q4M4	Chchd6	26 kDa	276000000	25850000	14135000	Chchd6	0.12	2	0.016	0.12	0.061	0.04
Guanine nucleotide-binding protein G(I)/G(S)/G(O) subunit gamma-3 OS=Mus musculus GN=Gng3 PE=1 SV=1	P63216	Gng3	8 kDa		71450000					0.36	0.04	0.061	0.03
Serine/arginine-rich-splicing factor 1 OS=Mus musculus GN=Srsf1 PE=2 SV=1	H7BX95	Srsf1	28 kDa	1140000000	13500000	5097500		0.24	3	0.0093	-0.15	0.063	0.03
Neural cell adhesion molecule L1-like protein OS=Mus musculus GN=Chl1 PE=1 SV=2	P70232	Chl1	135 kDa		6500000					0.39	-0.06	0.066	0.07
Nuclear protein localization protein 4 homolog OS=Mus musculus GN=Nploc4 PE=1 SV=3	P60670	Nploc4	68 kDa		2745000					0.15	0.09	0.068	0.03
Heat shock 70 kDa protein 4 OS=Mus musculus GN=Hspa4 PE=2 SV=1	Q3U2G2	Hspa4	94 kDa	2340000000	386500000	17140000		0.2	0.5	0.0001	0.11	0.07	-0.05
Acyl-CoA synthetase family member 2. mitochondrial OS=Mus musculus GN=Acsf2 PE=2 SV=1	Q8VCW8	Acsf2	68 kDa	135000000	10000000	325000	Acsf2	0.36	0.6	0.12	-0.09	0.07	-0.09
Isovaleryl-CoA dehydrogenase. mitochondrial OS=Mus musculus GN=Ivd PE=1 SV=1	Q9JHI5	Ivd	46 kDa	55000000	74200000	5125000	Ivd	0.028	0.2	0.15	-0.06	0.07	-0.1
NADH dehydrogenase [ubiquinone] 1 alpha subcomplex subunit 4 OS=Mus musculus GN=Ndufa4 PE=1 SV=2	Q62425	Ndufa4	9 kDa	523000000	372500000	30528750	Ndufa4	0.084	0.4	0.32	-0.03	0.07	-0.06
Protein tweety homolog 3 OS=Mus musculus GN=Ttyh3 PE=1 SV=1	Q6P5F7	Ttyh3	58 kDa	5520000	37200000					0.0034	-0.12	0.071	-0.06
Guanine deaminase OS=Mus musculus GN=Gda PE=1 SV=1	Q9R111	Gda	51 kDa	2290000000	305500000	39825000		0.052	1.7	0.00047	0.07	0.072	0.03
ATP-citrate synthase OS=Mus musculus GN=Acly PE=2 SV=1	Q3V117	Acly	121 kDa	500000000	150050000	1072500	Acly	0.36	0.7	0.011	0.07	0.072	-0.07
NLR family member X1 OS=Mus musculus GN=Nlrx1 PE=2 SV=1	Q3TL44	Nlrx1	108 kDa		6300000		Nlrx1			0.034	0.12	0.072	-0.01
ATP synthase subunit g. mitochondrial OS=Mus musculus GN=Atp5l PE=1 SV=1	Q9CPQ8	Atp5l	11 kDa		3915000	2310000	Atp5l	0.36	0.6	0.25	0.12	0.073	0.09
Rab GDP dissociation inhibitor beta OS=Mus musculus GN=Gdi2 PE=1 SV=1	Q61598	Gdi2	51 kDa	2030000000	568500000	19771250		0.69	0.9	0.095	0.03	0.075	-0.02
Actin. cytoplasmic 2 OS=Mus musculus GN=Actg1 PE=1 SV=1	P63260	Actg1	42 kDa	154000000000	11355000000	1496750000		0.5	0.8	0.0001	0.06	0.076	-0.12
Probable phospholipid-transporting ATPase IA OS=Mus musculus GN=Atp8a1 PE=2 SV=1	Q8BR88	Atp8a1	131 kDa	682000000	251350000	4975000		0.34	2.3	0.00083	0.05	0.076	-0.06
Reticulon-4 OS=Mus musculus GN=Rtn4 PE=1 SV=2	Q99P72	Rtn4	127 kDa	1290000000	99600000	16388750		0.66	1.4	0.002	0.08	0.076	-0.09
Ephexin-1 OS=Mus musculus GN=Ngef PE=2 SV=1	E9QK62	Ngef	82 kDa	29100000	103300000	1625000		0.36	0.7	0.02	0.14	0.076	0.11
SLIT-ROBO Rho GTPase-activating protein 1 OS=Mus musculus GN=Srgap1 PE=2 SV=1	D3YZW1	Srgap1	124 kDa		5070000					0.021	0.17	0.076	-0.13
Synaptotagmin-1 OS=Mus musculus GN=Syt1 PE=1 SV=1	P46096	Syt1	47 kDa	12600000000	1595000000	121366250		0.08	0.6	0.023	0.05	0.076	0.07
Profilin-2 OS=Mus musculus GN=Pfn2 PE=1 SV=3	Q9JJV2	Pfn2	15 kDa	430000000	31100000	15861250		0.017	0.3	0.034	0.24	0.076	-0.07
Phosphoglucomutase-1 OS=Mus musculus GN=Pgm1 PE=1 SV=4	Q9D0F9	Pgm1	61 kDa	565000000	103950000	5067500		0.056	0.3	0.041	0.04	0.076	-0.07
Calcium-binding mitochondrial carrier protein Aralar2 OS=Mus musculus GN=Slc25a13 PE=1 SV=1	Q9QXX4	Slc25a13	74 kDa	646000000	147200000	10700000	Slc25a13	0.36	0.5	0.33	0.03	0.076	0.06
Translin OS=Mus musculus GN=Tsn PE=1 SV=1	Q62348	Tsn	26 kDa		5300000					0.39	0.05	0.076	0.1
Drebrin OS=Mus musculus GN=Dbn1 PE=1 SV=4	Q9QXS6	Dbn1	77 kDa	1560000000	406000000	37375000		0.23	6.4	0.53	-0.02	0.076	-0.04
ERC protein 2 OS=Mus musculus GN=Erc2 PE=1 SV=2	Q6PH08	Erc2	111 kDa	727000000	121000000	8261250		0.77	1.1	0.73	0.03	0.076	0.11
Hydroxymethylglutaryl-CoA lyase. mitochondrial OS=Mus musculus GN=Hmgcl PE=1 SV=2	P38060	Hmgcl	34 kDa	34800000	31800000		Hmgcl			0.88	-0.06	0.076	0.07
Importin-7 OS=Mus musculus GN=Ipo7 PE=1 SV=2	Q9EPL8	Ipo7	119 kDa	60500000	13230000					0.91	-0.01	0.076	-0.13
GMP reductase 1 OS=Mus musculus GN=Gmpr PE=2 SV=1	Q9DCZ1	Gmpr	37 kDa		16500000					0.92	-0.01	0.076	-0.04
ATP synthase subunit beta. mitochondrial OS=Mus musculus GN=Atp5b PE=1 SV=2	P56480	Atp5f1b	56 kDa	56400000000	11855000000	347412500		0.053	0.5	0.97	-0.03	0.076	0.09
Cell adhesion molecule 4 OS=Mus musculus GN=Cadm4 PE=1 SV=1	Q8R464	Cadm4	43 kDa	786000000	50200000	1850000		0.36	0.7	1	0.03	0.076	0.26
Uncharacterized protein OS=Mus musculus GN=Gm8730 PE=2 SV=1	E9Q070	Gm8730	34 kDa	47900000		6055000		0.081	3.1			0.076	0.21
Neuroligin-2 OS=Mus musculus GN=Nlgn2 PE=1 SV=2	Q69ZK9	Nlgn2	91 kDa	568000000		2577500		0.14	0.5			0.076	0.07
Peroxiredoxin-4 (Fragment) OS=Mus musculus GN=Prdx4 PE=2 SV=1	B1AZS9	Prdx4	26 kDa	450000000	14750000	4625000	Prdx4	0.36	3.6			0.076	-0.06
Unconventional myosin-VI OS=Mus musculus GN=Myo6 PE=2 SV=1	E9PVU0	Myo6	146 kDa	45300000	20250000	530000		0.36	0.7			0.076	-0.09
Kinesin light chain 2 OS=Mus musculus GN=Klc2 PE=4 SV=1	D3YXZ3	Klc2	68 kDa	279000000	14050000	1535000		0.36	0.7			0.076	0.07
A-kinase anchor protein 5 OS=Mus musculus GN=Akap5 PE=2 SV=2	D3YVF0	Akap5	79 kDa	442000000	26300000	8517500		0.38	1.7			0.076	-0.12
Heterogeneous nuclear ribonucleoprotein K OS=Mus musculus GN=Hnrnpk PE=2 SV=1	B2M1R6	Hnrnpk	49 kDa	582000000	52500000	3636250		0.4	0.6			0.076	0.05
Thioredoxin reductase 2. mitochondrial OS=Mus musculus OX=10090 GN=Txnrd2 PE=1 SV=3	D3Z0K8	Txnrd2	50 kDa			1352500	Txnrd2	0.57	1.8			0.076	-0.1
NAD kinase domain-containing protein 1. mitochondrial OS=Mus musculus GN=Nadkd1 PE=1 SV=2	Q8C5H8	Nadkd1	51 kDa	74000000								0.076	-0.1
Cytoplasmic dynein 1 light intermediate chain 2 OS=Mus musculus GN=Dync1li2 PE=1 SV=2	Q6PDL0	Dync1li2	54 kDa									0.076	-0.09
Activated RNA polymerase II transcriptional coactivator p15 OS=Mus musculus GN=Sub1 PE=1 SV=3	P11031	Sub1	14 kDa	177000000	28950000							0.076	-0.16
Rho GTPase-activating protein 1 OS=Mus musculus GN=Arhgap1 PE=2 SV=1	A2AH25	Arhgap1	54 kDa	244000000	91200000	2730000		0.25	2.2	0.016	-0.11	0.078	-0.05
Septin-4 OS=Mus musculus GN=Sept4 PE=1 SV=1	P28661	Sept4	55 kDa	76200000	34725000	340000	Sept4	0.36	0.4	0.083	0.13	0.078	0.03
2'.3'-cyclic-nucleotide 3'-phosphodiesterase OS=Mus musculus GN=Cnp PE=1 SV=3	P16330	Cnp	47 kDa	10300000000	690500000	268125000		0.89	1	0.0016	-0.07	0.082	-0.27
DnaJ (Hsp40) homolog. subfamily C. member 5. isoform CRA_b OS=Mus musculus GN=Dnajc5 PE=4 SV=1	G5E8T0	Dnajc5	19 kDa	190000000	65300000	13227500		0.56	0.7	0.0017	-0.14	0.082	-0.06
Cytosol aminopeptidase OS=Mus musculus GN=Lap3 PE=1 SV=3	Q9CPY7	Lap3	56 kDa	222000000	17300000	1455000	Lap3	0.61	0.7	0.12	-0.08	0.082	-0.03
Protein Ptprz1 OS=Mus musculus GN=Ptprz1 PE=2 SV=1	B9EKR1	Ptprz1	254 kDa	275000000	16100000	6675000		0.59	0.8	0.53	-0.03	0.082	0.05
Protein EFR3 homolog A OS=Mus musculus GN=Efr3a PE=1 SV=1	Q8BG67	Efr3a	93 kDa		2725000					0.56	0.06	0.082	-0.05
Serine-threonine kinase receptor-associated protein OS=Mus musculus GN=Strap PE=1 SV=2	Q9Z1Z2	Strap	38 kDa									0.082	0.05
Rab GDP dissociation inhibitor alpha OS=Mus musculus GN=Gdi1 PE=1 SV=3	P50396	Gdi1	51 kDa	3670000000	920500000	36675000		0.32	0.7	0.0001	0.11	0.083	0.05
Serine/threonine-protein phosphatase 2B catalytic subunit alpha isoform OS=Mus musculus GN=Ppp3ca PE=1 SV=1	P63328	Ppp3ca	59 kDa	10700000000	835000000	127262500		0.22	0.9	0.0001	0.09	0.085	0.1
G protein-regulated inducer of neurite outgrowth 1 OS=Mus musculus GN=Gprin1 PE=1 SV=2	Q3UNH4	Gprin1	95 kDa	1640000000	86150000	17475000		0.81	0.9	0.2	-0.03	0.085	-0.03
Ras-related C3 botulinum toxin substrate 1 OS=Mus musculus GN=Rac1 PE=1 SV=1	P63001	Rac1	21 kDa	2720000000	234500000	24400000		0.88	1.1			0.085	0.07
Coronin-1A OS=Mus musculus GN=Coro1a PE=1 SV=5	O89053	Coro1a	51 kDa	1220000000	146500000	21448750		0.86	0.9	0.00016	-0.09	0.086	0.03
Aspartate aminotransferase. mitochondrial OS=Mus musculus GN=Got2 PE=1 SV=1	P05202	Got2	47 kDa	9790000000	1695000000	319300000	Got2	0.96	1	0.2	-0.02	0.087	0.06
Ubiquilin-2 OS=Mus musculus GN=Ubqln2 PE=1 SV=2	Q9QZM0	Ubqln2	67 kDa	242000000	80900000	4150000		0.22	3	0.24	0.01	0.09	0.03
6-phosphofructokinase OS=Mus musculus GN=Pfkp PE=2 SV=1	Q8C605	Pfkp	86 kDa	2230000000	359000000	12680000		0.28	2.1	0.0001	0.05	0.093	0.06
Probable G-protein coupled receptor 158 OS=Mus musculus GN=Gpr158 PE=1 SV=2	Q8C419	Gpr158	134 kDa	401000000	52100000	3262500		0.37	2.1	0.26	0.04	0.093	0.08
Heterogeneous nuclear ribonucleoprotein L (Fragment) OS=Mus musculus GN=Hnrnpl PE=4 SV=1	G5E924	Hnrnpl	67 kDa	1120000000	14850000	7877500		0.1	2.8			0.093	0.06
Prostamide/prostaglandin F synthase OS=Mus musculus GN=Fam213b PE=1 SV=1	Q9DB60	Fam213b	22 kDa	189000000	6300000	1330000		0.36	2.2	0.25	0.03	0.094	-0.1
Peptidyl-prolyl cis-trans isomerase A OS=Mus musculus GN=Ppia PE=1 SV=2	P17742	Ppia	18 kDa	10800000000	2065000000	142700000		0.57	0.7	0.0038	0.1	0.096	-0.23
Galectin-related protein OS=Mus musculus GN=Lgalsl PE=1 SV=1	Q8VED9	Lgalsl	19 kDa	76100000	41850000					0.25	0.04	0.096	0.05
Heat shock 70 kDa protein 12B OS=Mus musculus GN=Hspa12b PE=1 SV=1	Q9CZJ2	Hspa12b	76 kDa	59200000	33650000					0.39	-0.04	0.096	-0.05
Heat shock 70 kDa protein 4L OS=Mus musculus GN=Hspa4l PE=1 SV=2	P48722	Hspa4l	94 kDa	865000000	153500000	4432500		0.14	0.5	0.88	0	0.096	-0.03
Electron transfer flavoprotein-ubiquinone oxidoreductase. mitochondrial OS=Mus musculus GN=Etfdh PE=1 SV=1	Q921G7	Etfdh	68 kDa		24500000	3671250	Etfdh	0.36	2.1			0.096	-0.04
Sodium- and chloride-dependent GABA transporter 1 OS=Mus musculus GN=Slc6a1 PE=1 SV=2	P31648	Slc6a1	67 kDa	276000000	73300000					0.05	0.11	0.097	-0.03
Maleylacetoacetate isomerase OS=Mus musculus GN=Gstz1 PE=1 SV=1	Q9WVL0	Gstz1	24 kDa		17080000		Gstz1			0.25	-0.18	0.098	0.05
Heterochromatin protein 1-binding protein 3 OS=Mus musculus GN=Hp1bp3 PE=1 SV=1	Q3TEA8	Hp1bp3	61 kDa	372000000	81450000	4137500		0.18	4.7	0.21	-0.08	0.1	0.03
Syntaphilin OS=Mus musculus GN=Snph PE=1 SV=3	Q80U23	Snph	54 kDa	131000000	5300000	4257500		0.25	2.2	0.29	-0.08	0.1	0.04
Phosphoglycerate mutase 1 OS=Mus musculus GN=Pgam1 PE=1 SV=3	Q9DBJ1	Pgam1	29 kDa	5100000000	196600000	71562500		0.34	1.7	0.29	0.04	0.1	0.03
Importin-4 OS=Mus musculus GN=Ipo4 PE=1 SV=1	Q8VI75	Ipo4	119 kDa		2361500					0.39	0.17	0.1	0.04
Reticulon-1 OS=Mus musculus GN=Rtn1 PE=1 SV=1	Q8K0T0	Rtn1	84 kDa	2420000000	254000000	37808750		0.1	0.3	0.011	0.07	0.11	-0.03
Dynactin subunit 2 OS=Mus musculus GN=Dctn2 PE=1 SV=3	Q99KJ8	Dctn2	44 kDa	1390000000	285950000	3886250		0.67	0.7	0.021	0.05	0.11	0.07
Serine/threonine-protein phosphatase 2A catalytic subunit beta isoform OS=Mus musculus GN=Ppp2cb PE=1 SV=1	P62715	Ppp2cb	36 kDa	3300000000	272500000					0.034	0.06	0.11	-0.02
AP-3 complex subunit beta-2 OS=Mus musculus GN=Ap3b2 PE=1 SV=2	Q9JME5	Ap3b2	119 kDa	337000000	118750000	5252500		0.3	0.5	0.062	0.07	0.11	0.04
Transcriptional activator protein Pur-alpha OS=Mus musculus GN=Pura PE=1 SV=1	P42669	Pura	35 kDa	397000000	66300000	13235000		0.68	1.4	0.15	-0.07	0.11	0.08
Vinculin OS=Mus musculus GN=Vcl PE=1 SV=4	Q64727	Vcl	117 kDa	129000000	17650000	765000		0.36	0.6	0.2	0.1	0.11	-0.02
ES1 protein homolog. mitochondrial OS=Mus musculus GN=D10Jhu81e PE=1 SV=1	Q9D172	Gatd3a	28 kDa	359000000	5550000	8565000		0.23	0.6	0.29	-0.1	0.11	-0.04
NADH dehydrogenase [ubiquinone] iron-sulfur protein 2. mitochondrial OS=Mus musculus GN=Ndufs2 PE=1 SV=1	Q91WD5	Ndufs2	53 kDa	2030000000	485000000	16271250	Ndufs2	0.17	1.7	0.32	0.01	0.11	0.08
Long-chain-fatty-acid--CoA ligase ACSBG1 OS=Mus musculus GN=Acsbg1 PE=1 SV=1	Q99PU5	Acsbg1	80 kDa	1010000000	128100000	1272500		0.9	1.1	0.32	-0.06	0.11	0.03
Sodium-coupled neutral amino acid transporter 3 OS=Mus musculus GN=Slc38a3 PE=1 SV=1	Q9DCP2	Slc38a3	56 kDa		24150000	18437500		0.48	1.6	0.36	-0.08	0.11	-0.04
Tubulin polymerization-promoting protein OS=Mus musculus GN=Tppp PE=1 SV=1	Q7TQD2	Tppp	24 kDa	1620000000	50650000	22690000		0.4	0.6	0.62	0.01	0.11	-0.02
NADH dehydrogenase [ubiquinone] 1 beta subcomplex subunit 11. mitochondrial OS=Mus musculus GN=Ndufb11 PE=1 SV=2	O09111	Ndufb11	17 kDa		5100000	1647500	Ndufb11	0.36	1.9	0.77	-0.04	0.11	-0.1
Serine/threonine-protein kinase MARK2 OS=Mus musculus GN=Mark2 PE=2 SV=1	E9PYX3	Mark2	80 kDa	2980000	39355000	1775000		0.36	2.2			0.11	-0.11
Receptor accessory protein 5. isoform CRA_a OS=Mus musculus GN=Reep5 PE=4 SV=1	G3X8R0	Reep5	21 kDa	255000000	85000000	1270000		0.36	0.7			0.11	-0.05
Acp1 protein OS=Mus musculus GN=Acp1 PE=1 SV=1	Q561M1	Acp1	18 kDa	230000000	7755000	745000		0.36	2.9			0.11	0.09
Leucine-rich repeat LGI family member 3 OS=Mus musculus GN=Lgi3 PE=1 SV=1	Q8K406	Lgi3	62 kDa		16800000	842500		0.36	2.2			0.11	-0.03
Guanine nucleotide-binding protein G(I)/G(S)/G(O) subunit gamma-13 OS=Mus musculus GN=Gng13 PE=3 SV=1	Q9JMF3	Gng13	8 kDa									0.11	0.09
Solute carrier family 2. facilitated glucose transporter member 1 OS=Mus musculus GN=Slc2a1 PE=1 SV=4	P17809	Slc2a1	54 kDa	475000000	94550000	6895000		0.13	2.5	0.00013	-0.17	0.12	0.13
Voltage-gated potassium channel subunit beta-2 OS=Mus musculus GN=Kcnab2 PE=1 SV=1	P62482	Kcnab2	41 kDa	42000000	61200000					0.0042	0.11	0.12	-0.02
Ras-related protein Rab-6B OS=Mus musculus GN=Rab6b PE=1 SV=1	P61294	Rab6b	23 kDa	6010000000	730500000	72050000		0.64	1.3	0.0053	-0.08	0.12	-0.05
Elongation factor 1-alpha 2 OS=Mus musculus GN=Eef1a2 PE=1 SV=1	P62631	Eef1a2	50 kDa	1390000000	53000000	8911250		0.23	0.2	0.014	0.11	0.12	-0.06
Alpha-internexin OS=Mus musculus GN=Ina PE=1 SV=2	P46660	Ina	55 kDa	15600000000	1750000000	75275000		0.54	0.9	0.014	-0.07	0.12	-0.07
Heat shock protein HSP 90-alpha OS=Mus musculus GN=Hsp90aa1 PE=1 SV=4	P07901	Hsp90aa1	85 kDa	6160000000	606500000	67832500		0.41	0.7	0.03	0.04	0.12	-0.05
Synaptic vesicle glycoprotein 2B OS=Mus musculus GN=Sv2b PE=1 SV=1	Q8BG39	Sv2b	77 kDa	2370000000	129500000	24416250		0.45	0.7	0.037	0.05	0.12	0.07
Isoform HK1 of Hexokinase-1 OS=Mus musculus GN=Hk1	P17710-3	Hk1	102 kDa		2295000000		Hk1			0.048	0.01	0.12	-1.01
Protein kinase. cAMP dependent regulatory. type II alpha OS=Mus musculus GN=Prkar2a PE=2 SV=1	Q8K1M3	Prkar2a	46 kDa	260000000	267000000	1223750		0.32	1.9	0.16	0.03	0.12	-0.08
Ubiquitin thioesterase OTUB1 OS=Mus musculus GN=Otub1 PE=1 SV=2	Q7TQI3	Otub1	31 kDa	1050000000	98750000	5530000		0.65	1.5	0.16	-0.01	0.12	-0.07
Plexin-B1 OS=Mus musculus GN=Plxnb1 PE=1 SV=2	Q8CJH3	Plxnb1	231 kDa		685000	1330000		0.25	2.7	0.39	-0.15	0.12	0.04
Electroneutral sodium bicarbonate exchanger 1 OS=Mus musculus GN=Slc4a8 PE=2 SV=1	Q8JZR6	Slc4a8	122 kDa	899000000	86000000					0.4	-0.04	0.12	0.01
Prelamin-A/C OS=Mus musculus GN=Lmna PE=1 SV=2	P48678	Lmna	74 kDa	1100000000	99250000	9930000		0.58	0.7	0.45	-0.04	0.12	-0.1
Mitochondrial fission process protein 1 OS=Mus musculus GN=Mtfp1 PE=1 SV=1	Q9CRB8	Mtfp1	18 kDa		38000000		Mtfp1			0.53	-0.03	0.12	-0.18
Isoform 6 of Dynamin-1 OS=Mus musculus GN=Dnm1	P39053-6	Dnm1	97 kDa	25300000000	790000000					0.54	-0.01	0.12	0.05
Heat shock factor-binding protein 1 OS=Mus musculus GN=Hsbp1 PE=2 SV=1	Q9CQZ1	Hsbp1	9 kDa		3095000					0.56	-0.01	0.12	-0.1
Alpha-actinin-2 OS=Mus musculus GN=Actn2 PE=1 SV=2	Q9JI91	Actn2	104 kDa	1270000000	311500000	15305000				0.6	0.03	0.12	-0.36
Vacuolar protein sorting-associated protein 45 OS=Mus musculus GN=Vps45 PE=1 SV=1	P97390	Vps45	65 kDa	11700000	32000000					0.75	0.01	0.12	0.07
Protein kinase C gamma type OS=Mus musculus GN=Prkcg PE=1 SV=1	P63318	Prkcg	78 kDa	4020000000	282000000	10641250		0.42	1.9	0.87	-0.05	0.12	0.04
Ectonucleotide pyrophosphatase/phosphodiesterase family member 6 OS=Mus musculus GN=Enpp6 PE=2 SV=1	Q8BGN3	Enpp6	51 kDa	79700000	27850000	7700000		0.17	2	0.92	0	0.12	-0.07
Plexin-A1 OS=Mus musculus GN=Plxna1 PE=1 SV=1	P70206	Plxna1	211 kDa		22985000					0.95	0	0.12	0.06
V-type proton ATPase 116 kDa subunit a isoform 1 OS=Mus musculus GN=Atp6v0a1 PE=4 SV=1	K3W4T3	Atp6v0a1	96 kDa	8130000000	1182500000	88908750		0.74	0.9	1	-0.02	0.12	0.06
GTP-binding nuclear protein Ran OS=Mus musculus GN=Ran PE=1 SV=3	P62827	Ran	24 kDa	548000000		5851250		0.035	5.8			0.12	0.1
Alpha-endosulfine OS=Mus musculus GN=Ensa PE=1 SV=1	P60840	Ensa	13 kDa	19100000		5850000		0.14	0.5			0.12	-0.05
Histidine--tRNA ligase. cytoplasmic OS=Mus musculus GN=Hars PE=2 SV=2	Q61035	Hars	57 kDa	84000000		1471250		0.25	2.2			0.12	0.13
Calpain small subunit 1 (Fragment) OS=Mus musculus GN=Capns1 PE=2 SV=1	D3YW48	Capns1	25 kDa	80200000	29250000	1520000		0.36	0.7			0.12	-0.05
Histone H2A.Z OS=Mus musculus GN=H2afz PE=1 SV=2	P0C0S6	H2afz	14 kDa	11500000000	76000000	141500000		0.43	0.6			0.12	-0.06
Protein-tyrosine kinase 2-beta OS=Mus musculus GN=Ptk2b PE=2 SV=1	E9Q2A6	Ptk2b	111 kDa	145000000	6320000	2241250		0.45	1.8			0.12	-0.1
Alpha-crystallin B chain OS=Mus musculus GN=Cryab PE=1 SV=2	P23927	Cryab	20 kDa	88700000	38600000	8350000		0.69	1.3			0.12	0.08
Ferritin heavy chain OS=Mus musculus GN=Fth1 PE=1 SV=2	P09528	Fth1	21 kDa	123000000	6150000	3212500	Fth1	0.7	1.3			0.12	-0.05
Amine oxidase [flavin-containing] B OS=Mus musculus GN=Maob PE=1 SV=4	Q8BW75	Maob	59 kDa			2083750	Maob	0.71	1.3			0.12	0.08
Voltage-dependent anion-selective channel protein 3 OS=Mus musculus GN=Vdac3 PE=4 SV=1	J3QMG3	Vdac3	31 kDa	680000000	131000000	13881250	Vdac3	0.82	0.8			0.12	-0.11
Lymphocyte antigen 6 complex. locus H OS=Mus musculus GN=Ly6h PE=2 SV=1	Q8K356	Ly6h	17 kDa	1580000000	60460000	4518750		0.92	0.9			0.12	0.08
Lysine--tRNA ligase OS=Mus musculus GN=Kars PE=1 SV=1	Q99MN1	Kars	68 kDa	2500000			Kars					0.12	0.07
Bis(5'-nucleosyl)-tetraphosphatase [asymmetrical] OS=Mus musculus GN=Nudt2 PE=1 SV=3	P56380	Nudt2	17 kDa		17100000		Nudt2					0.12	-0.03
Glycogen synthase kinase-3 beta OS=Mus musculus GN=Gsk3b PE=2 SV=1	E9QAQ5	Gsk3b	48 kDa	443000000	14715000							0.12	0.06
Acylphosphatase OS=Mus musculus GN=Acyp1 PE=2 SV=1	E9QJT5	Acyp1	17 kDa	88000000	14600000							0.12	0.06
Selenium-binding protein 1 OS=Mus musculus GN=Selenbp1 PE=1 SV=2	P17563	Selenbp1	53 kDa	190000000								0.12	0.04
Cadherin-10 OS=Mus musculus GN=Cdh10 PE=2 SV=3	P70408	Cdh10	88 kDa	63000000								0.12	0.12
Tubulin polyglutamylase TTLL5 OS=Mus musculus GN=Ttll5 PE=2 SV=1	D3YVZ5	Ttll5	143 kDa									0.12	0.03
Uncharacterized protein OS=Mus musculus GN=Tpm3-rs7 PE=3 SV=1	D3Z2H9	Tpm3-rs7	29 kDa	1400000000	435500000	25150000		0.15	0.1	0.0016	0.03	0.13	0.03
Electron transfer flavoprotein subunit beta OS=Mus musculus GN=Etfb PE=1 SV=3	Q9DCW4	Etfb	28 kDa	595000000	127550000	4317500	Etfb	0.14	0.3	0.0035	-0.06	0.13	-0.1
Isoform 3 of Neuroplastin OS=Mus musculus GN=Nptn	P97300-3	Nptn	31 kDa	712000000	311550000					0.0074	-0.07	0.13	0.02
Pyridoxal phosphate phosphatase OS=Mus musculus GN=Pdxp PE=1 SV=1	P60487	Pdxp	32 kDa	739000000	147250000	4183750		0.52	1.9	0.094	0.07	0.13	-0.03
Protein SCAI OS=Mus musculus GN=Scai PE=1 SV=2	Q8C8N2	Scai	70 kDa	190000000	75850000	755000		0.14	0.5	0.098	0.06	0.13	0
Potassium voltage-gated channel subfamily A member 1 OS=Mus musculus GN=Kcna1 PE=2 SV=1	P16388	Kcna1	56 kDa	197000000	21350000	1475000		0.65	1.3	0.2	-0.05	0.13	0.03
Mitogen-activated protein kinase 1 OS=Mus musculus GN=Mapk1 PE=1 SV=3	P63085	Mapk1	41 kDa	577000000	259000000	19675000		0.001	3.8	0.24	0.02	0.13	-0.03
60S ribosomal protein L7 OS=Mus musculus GN=Rpl7 PE=2 SV=2	P14148	Rpl7	31 kDa	575000000	12000000	6002500		0.073	0.3	0.25	-0.09	0.13	-0.07
Core histone macro-H2A.2 OS=Mus musculus GN=H2afy2 PE=1 SV=3	Q8CCK0	H2afy2	40 kDa	502000000	30060000					0.25	-0.08	0.13	0.03
Triosephosphate isomerase OS=Mus musculus GN=Tpi1 PE=1 SV=4	P17751	Tpi1	32 kDa	6710000000	990500000	38216250	Tpi1	0.41	0.6	0.36	0.04	0.13	0.01
Protein EFR3 homolog B OS=Mus musculus GN=Efr3b PE=1 SV=2	Q6ZQ18	Efr3b	92 kDa	114000000	3755000	1650000		0.65	1.3	0.39	0.05	0.13	-0.1
Dynamin-like 120 kDa protein. mitochondrial OS=Mus musculus GN=Opa1 PE=1 SV=1	P58281	Opa1	111 kDa	763000000	252000000	23841250	Opa1	0.62	1.3	0.44	0.02	0.13	-0.15
Clathrin light chain B OS=Mus musculus GN=Cltb PE=2 SV=1	Q6IRU5	Cltb	25 kDa	2320000000	156950000	19207500		0.73	0.9	0.56	-0.04	0.13	0.02
Stathmin OS=Mus musculus GN=Stmn1 PE=1 SV=2	P54227	Stmn1	17 kDa	753000000	108200000	7318750		0.93	0.9	0.014	0.11	0.14	0
Dihydropyrimidinase-related protein 2 OS=Mus musculus GN=Dpysl2 PE=1 SV=2	O08553	Dpysl2	62 kDa	17400000000	1975000000	202112500		0.57	1.1	0.026	0.03	0.14	0.04
COP9 signalosome complex subunit 2 OS=Mus musculus GN=Cops2 PE=2 SV=1	A2AQE4	Cops2	47 kDa	108000000	3900000	1490000		0.36	1.9	0.043	0.08	0.14	-0.02
Inactive dipeptidyl peptidase 10 OS=Mus musculus GN=Dpp10 PE=2 SV=1	D3Z5I7	Dpp10	90 kDa	994000000	50450000	6701250		0.81	1.2	0.043	0.11	0.14	0.04
Sodium/potassium-transporting ATPase subunit beta-3 OS=Mus musculus GN=Atp1b3 PE=1 SV=1	P97370	Atp1b3	32 kDa	463000000	71200000	1497500		0.36	1.9	0.18	0.09	0.14	-0.02
Transitional endoplasmic reticulum ATPase OS=Mus musculus GN=Vcp PE=1 SV=4	Q01853	Vcp	89 kDa	2820000000	244000000	40075000		0.00082	2	0.2	0.01	0.14	0.01
Sodium/potassium-transporting ATPase subunit beta-2 OS=Mus musculus GN=Atp1b2 PE=1 SV=2	P14231	Atp1b2	33 kDa	665000000	209600000	51347500		0.74	0.9	0.2	0.07	0.14	-0.08
Leucine-rich PPR motif-containing protein. mitochondrial OS=Mus musculus GN=Lrpprc PE=1 SV=2	Q6PB66	Lrpprc	157 kDa		106950000	525000	Lrpprc	0.36	0.7	0.25	-0.06	0.14	-0.03
Myosin regulatory light chain 12B OS=Mus musculus GN=Myl12b PE=1 SV=2	Q3THE2	Myl12b	20 kDa	522000000	58000000	8780000		0.46	1.3	0.33	-0.05	0.14	0
Astrocytic phosphoprotein PEA-15 OS=Mus musculus GN=Pea15 PE=1 SV=1	Q62048	Pea15	15 kDa	65800000	115000000	8400000		0.073	0.3	0.63	0.03	0.14	0.03
Paralemmin-2 OS=Mus musculus GN=Palm2 PE=1 SV=1	Q8BR92	Palm2	42 kDa		6800000					1	0.02	0.14	-0.02
Gamma-aminobutyric acid receptor subunit alpha-2 OS=Mus musculus GN=Gabra2 PE=1 SV=1	P26048	Gabra2	51 kDa	333000000	41810000	1810000		0.57	1.5	0.021	0.08	0.15	0.05
Serine/threonine-protein phosphatase 2A 65 kDa regulatory subunit A alpha isoform OS=Mus musculus GN=Ppp2r1a PE=1 SV=3	Q76MZ3	Ppp2r1a	65 kDa	1970000000	646000000	33537500		0.46	0.7	0.038	0.05	0.15	-0.05
Alpha-actinin-4 (Fragment) OS=Mus musculus GN=Actn4 PE=2 SV=1	E9Q2W9	Actn4	60 kDa	1880000000	370000000					0.37	0	0.15	0.04
Ubiquitin carboxyl-terminal hydrolase 15 OS=Mus musculus GN=Usp15 PE=2 SV=1	Q8R5H1	Usp15	112 kDa		3215000					0.39	0.08	0.15	0.04
Dihydropyrimidinase-related protein 5 OS=Mus musculus GN=Dpysl5 PE=1 SV=1	Q9EQF6	Dpysl5	62 kDa	1350000000	8150000	14825000		0.61	0.7	0.53	-0.03	0.15	0.03
Activator of 90 kDa heat shock protein ATPase homolog 1 OS=Mus musculus GN=Ahsa1 PE=2 SV=2	Q8BK64	Ahsa1	38 kDa	580000000	26650000	2155000		0.14	0.5	0.56	-0.04	0.15	-0.07
Inactive phospholipase C-like protein 1 OS=Mus musculus GN=Plcl1 PE=1 SV=3	Q3USB7	Plcl1	123 kDa		8600000					0.75	-0.01	0.15	-0.03
ADP/ATP translocase 2 OS=Mus musculus GN=Slc25a5 PE=1 SV=3	P51881	Slc25a5	33 kDa	17700000000	633500000	232087500	Slc25a5	0.83	1.1	0.81	-0.01	0.15	-0.03
Transketolase OS=Mus musculus GN=Tkt PE=1 SV=1	P40142	Tkt	68 kDa	1650000000	143500000	24701250	Tkt	0.32	1.4	0.91	-0.02	0.15	-0.04
Thioredoxin-related transmembrane protein 4 OS=Mus musculus GN=Tmx4 PE=1 SV=2	Q8C0L0	Tmx4	37 kDa		28200000	1217500		0.36	0.7	0.91	-0.09	0.15	-0.04
ARF6 guanine nucleotide exchange factor IQArfGEF OS=Mus musculus GN=Iqsec2 PE=2 SV=1	A4GZ26	Iqsec2	162 kDa	260000000	30450000	5527500		0.54	0.7			0.15	-0.06
Catechol O-methyltransferase OS=Mus musculus GN=Comt PE=1 SV=2	O88587	Comt	29 kDa		28130000		Comt					0.15	-0.03
Galectin-1 OS=Mus musculus GN=Lgals1 PE=1 SV=3	P16045	Lgals1	15 kDa									0.15	0.05
Vacuolar protein sorting-associated protein 4A OS=Mus musculus GN=Vps4a PE=1 SV=1	Q8VEJ9	Vps4a	49 kDa	124000000								0.15	-0.04
Fructose-bisphosphate aldolase A OS=Mus musculus GN=Aldoa PE=1 SV=2	P05064	Aldoa	39 kDa	15600000000	1667500000	235212500		0.003	1.5	0.00029	0.03	0.16	-0.01
Histidine triad nucleotide-binding protein 2. mitochondrial OS=Mus musculus GN=Hint2 PE=2 SV=1	Q9D0S9	Hint2	17 kDa	250000000	78250000		Hint2			0.083	-0.13	0.16	0.1
Cell division control protein 42 homolog OS=Mus musculus GN=Cdc42 PE=1 SV=2	P60766	Cdc42	21 kDa	23000000	53350000					0.15	-0.02	0.16	-0.14
Inositol polyphosphate 1-phosphatase OS=Mus musculus GN=Inpp1 PE=1 SV=2	P49442	Inpp1	43 kDa		1305000					0.15	-0.18	0.16	0.06
CON__P13647	CON__P13647		?	1960000000	7250000	1235000		0.97	1	0.3	0	0.16	0.04
Ectonucleoside triphosphate diphosphohydrolase 2 OS=Mus musculus GN=Entpd2 PE=1 SV=2	O55026	Entpd2	54 kDa	61900000	11850000					0.45	0.08	0.16	0.03
MOSC domain-containing protein 2. mitochondrial OS=Mus musculus GN=Marc2 PE=1 SV=1	Q922Q1	Marc2	38 kDa		58450000	1815000	Marc2	0.36	0.6	0.56	-0.03	0.16	0.05
Glyoxalase domain-containing protein 4 OS=Mus musculus GN=Glod4 PE=2 SV=1	Q9CPV4	Glod4	33 kDa	347000000	57150000	1917500	Glod4	0.36	1.9	0.83	-0.03	0.16	-0.03
Alpha-adducin OS=Mus musculus GN=Add1 PE=1 SV=2	Q9QYC0	Add1	81 kDa	1720000000	384500000	34433750		0.23	1.5	0.0057	0.03	0.17	-0.05
Asparagine--tRNA ligase. cytoplasmic OS=Mus musculus GN=Nars PE=1 SV=2	Q8BP47	Nars	64 kDa	235000000	78650000					0.0094	0.12	0.17	-0.1
Uncharacterized protein C9orf172 homolog OS=Mus musculus GN=Gm996 PE=1 SV=1	A2AJA9	Gm996	107 kDa		16550000					0.036	0.14	0.17	-0.02
Calcium-activated potassium channel subunit alpha-1 OS=Mus musculus GN=Kcnma1 PE=1 SV=2	Q08460	Kcnma1	134 kDa		72500000	2650000		0.14	0.5	0.038	0.09	0.17	-0.19
Immunoglobulin superfamily member 8 OS=Mus musculus GN=Igsf8 PE=1 SV=2	Q8R366	Igsf8	65 kDa	3690000000	306500000	2896250		0.36	0.6	0.13	0.02	0.17	0.05
Alpha-centractin OS=Mus musculus GN=Actr1a PE=2 SV=1	P61164	Actr1a	43 kDa	448000000	74450000					0.15	-0.05	0.17	-0.01
Plasmolipin OS=Mus musculus GN=Pllp PE=2 SV=1	Q9DCU2	Pllp	20 kDa	9090000	140900000					0.15	-0.09	0.17	-0.2
Transgelin-3 OS=Mus musculus GN=Tagln3 PE=1 SV=1	Q9R1Q8	Tagln3	22 kDa	1710000000	151000000	23008750		0.38	0.8	0.18	-0.03	0.17	-0.08
cAMP-dependent protein kinase type II-beta regulatory subunit OS=Mus musculus GN=Prkar2b PE=1 SV=3	P31324	Prkar2b	46 kDa	785000000	296000000	1603375		0.32	2.4	0.24	0.03	0.17	-0.06
Protein SOGA3 OS=Mus musculus GN=Soga3 PE=2 SV=2	Q6NZL0	Soga3	103 kDa	331000000	31550000	7431250		0.27	2.2	0.25	-0.04	0.17	-0.04
FAS-associated factor 2 OS=Mus musculus GN=Faf2 PE=2 SV=2	Q3TDN2	Faf2	52 kDa	2150000	11315000					0.25	-0.15	0.17	-0.1
Synaptic vesicle membrane protein VAT-1 homolog OS=Mus musculus GN=Vat1 PE=1 SV=3	Q62465	Vat1	43 kDa	137000000	74000000	382500		0.36	1.9	0.27	0.02	0.17	0.05
Endothelin B receptor-like protein 2 OS=Mus musculus GN=Gpr37l1 PE=1 SV=2	Q99JG2	Gpr37l1	53 kDa		78700000	11105000		0.99	1	0.34	0.03	0.17	-0.01
Protein Slc25a27 OS=Mus musculus GN=Slc25a27 PE=2 SV=1	Q9D6D0	Slc25a27	36 kDa	51300000	7000000		Slc25a27			0.39	-0.07	0.17	0.05
Isocitrate dehydrogenase 3 (NAD+) beta OS=Mus musculus GN=Idh3b PE=2 SV=1	Q91VA7	Idh3b	42 kDa	4830000000	391000000	71700000	Idh3b	0.31	1.5	0.44	-0.08	0.17	0.04
40S ribosomal protein S15 OS=Mus musculus GN=Rps15 PE=2 SV=2	P62843	Rps15	17 kDa		2215000					0.56	-0.08	0.17	-0.03
ATP synthase subunit gamma OS=Mus musculus GN=Atp5c1 PE=3 SV=1	A2AKU9	Atp5c1	33 kDa		39100000		Atp5c1			0.59	0	0.17	0.02
Lon protease homolog. mitochondrial OS=Mus musculus GN=Lonp1 PE=1 SV=2	Q8CGK3	Lonp1	106 kDa	386000000	101900000		Lonp1			0.61	-0.05	0.17	0.04
JNK3 alpha1 protein kinase OS=Mus musculus GN=Mapk10 PE=2 SV=1	Q80W82	Mapk10	48 kDa	268000000	39950000	5490000		0.14	0.4	0.64	-0.04	0.17	0.05
Isoform 2 of Synaptoporin OS=Mus musculus GN=Synpr	Q8BGN8-2	Synpr	31 kDa	198000000	9700000					0.67	0.02	0.17	0.04
Neutral cholesterol ester hydrolase 1 OS=Mus musculus GN=Nceh1 PE=1 SV=1	Q8BLF1	Nceh1	46 kDa	385000000	85100000					0.67	-0.06	0.17	0.17
NADH dehydrogenase [ubiquinone] 1 alpha subcomplex subunit 13 OS=Mus musculus GN=Ndufa13 PE=1 SV=3	Q9ERS2	Ndufa13	17 kDa	373000000	231200000	7382500	Ndufa13	0.19	0.2	0.71	-0.01	0.17	0.1
Phosphatidylinositide phosphatase SAC1 OS=Mus musculus GN=Sacm1l PE=2 SV=1	Q9EP69	Sacm1l	67 kDa		49600000	1202500		0.65	1.3	0.76	-0.07	0.17	0.35
Protein FAM162A OS=Mus musculus GN=Fam162a PE=2 SV=1	Q9D6U8	Fam162a	18 kDa		4050000	1385000	Fam162a	0.36	0.7	0.77	0.03	0.17	0.08
Ankyrin-2 OS=Mus musculus GN=Ank2 PE=1 SV=2	Q8C8R3	Ank2	426 kDa	4380000000	783500000	69162500		0.033	1.5	0.79	-0.05	0.17	-0.15
Elongation factor 2 OS=Mus musculus GN=Eef2 PE=1 SV=2	P58252	Eef2	95 kDa	2370000000	74900000	9493750		0.27	0.6	0.79	0	0.17	0.08
Ras-related protein Rab-3A OS=Mus musculus GN=Rab3a PE=1 SV=1	P63011	Rab3a	25 kDa	6110000000	345000000	74025000		0.52	0.7	0.9	0.04	0.17	0.03
OX-2 membrane glycoprotein OS=Mus musculus GN=Cd200 PE=1 SV=1	O54901	Cd200	31 kDa	256000000	2840000	4455000		0.025	0.4			0.17	-0.17
Transmembrane emp24 domain-containing protein 10 OS=Mus musculus GN=Tmed10 PE=2 SV=1	Q9D1D4	Tmed10	25 kDa			1682500		0.14	0.5			0.17	-0.03
Latexin OS=Mus musculus GN=Lxn PE=1 SV=2	P70202	Lxn	25 kDa			3081250		0.25	2.2			0.17	0.06
Calcium/calmodulin-dependent protein kinase type II subunit alpha OS=Mus musculus GN=Camk2a PE=1 SV=2	P11798	Camk2a	54 kDa	38000000000	4670000000	183725000		0.33	0.8			0.17	0.05
Breast carcinoma-amplified sequence 1 homolog (Fragment) OS=Mus musculus GN=Bcas1 PE=4 SV=1	F7BNZ5	Bcas1	41 kDa			4806250		0.34	1.8			0.17	-0.08
Hydroxyacyl-coenzyme A dehydrogenase. mitochondrial OS=Mus musculus GN=Hadh PE=1 SV=2	Q61425	Hadh	34 kDa	111000000	43750000	435000	Hadh	0.36	0.7			0.17	0.04
LETM1 domain-containing protein 1 OS=Mus musculus OX=10090 GN=Letmd1 PE=1 SV=1	Q924L1	Letmd1	42 kDa			1002500	Letmd1	0.36	2.2			0.17	0.07
Sodium/calcium exchanger 1 OS=Mus musculus GN=Slc8a1 PE=4 SV=1	G3X9J1	Slc8a1	108 kDa	389000000	50450000	2095000		0.36	0.5			0.17	0.16
Heterogeneous nuclear ribonucleoprotein D0 OS=Mus musculus GN=Hnrnpd PE=1 SV=2	Q60668	Hnrnpd	38 kDa		19150000	1575000		0.36	1.9			0.17	-0.05
Kinesin-like protein KIF1A OS=Mus musculus GN=Kif1a PE=2 SV=1	E9Q9G6	Kif1a	192 kDa	274000000	15935000	730000		0.36	0.7			0.17	-0.05
26S proteasome non-ATPase regulatory subunit 5 OS=Mus musculus GN=Psmd5 PE=1 SV=4	Q8BJY1	Psmd5	56 kDa	179000000		925000		0.36	1.9			0.17	0.05
60S ribosomal protein L3 OS=Mus musculus GN=Rpl3 PE=2 SV=3	P27659	Rpl3	46 kDa	101000000		1240000		0.36	0.7			0.17	-0.21
Renin receptor OS=Mus musculus GN=Atp6ap2 PE=2 SV=2	Q9CYN9	Atp6ap2	39 kDa	163000000		7200000		0.36	2.2			0.17	0.12
Leucine-rich repeat-containing protein 57 (Fragment) OS=Mus musculus GN=Lrrc57 PE=2 SV=1	A2AKH7	Lrrc57	24 kDa	113000000	28500000	1926250		0.45	1.8			0.17	-0.09
Striatin OS=Mus musculus OX=10090 GN=Strn PE=1 SV=1	F8WH41	Strn	69 kDa			1046250		0.47	2.1			0.17	-1.02
Catenin delta-2 OS=Mus musculus GN=Ctnnd2 PE=2 SV=1	E9QKH8	Ctnnd2	135 kDa	439000000	137400000	543750		0.67	1.4			0.17	0.1
Microtubule-associated protein 1A OS=Mus musculus GN=Map1a PE=2 SV=1	A2ARP8	Map1a	326 kDa	1720000000	290500000	8035000		0.96	1			0.17	-0.14
NAD(P)H-hydrate epimerase OS=Mus musculus GN=Apoa1bp PE=1 SV=1	Q8K4Z3	Apoa1bp	31 kDa	105000000			Apoa1bp					0.17	0.07
FUN14 domain-containing protein 2 OS=Mus musculus GN=Fundc2 PE=2 SV=1	Q9D6K8	Fundc2	17 kDa				Fundc2					0.17	-0.05
Reticulocalbin-2 OS=Mus musculus GN=Rcn2 PE=2 SV=1	Q8BP92	Rcn2	37 kDa				Rcn2					0.17	-0.08
Mitochondrial import receptor subunit TOM34 OS=Mus musculus GN=Tomm34 PE=2 SV=1	Q9CYG7	Tomm34	34 kDa		2265000		Tomm34					0.17	0.06
Protein shisa-7 (Fragment) OS=Mus musculus GN=Shisa7 PE=2 SV=1	F6T9T6	Shisa7	41 kDa	20100000								0.17	0.14
Uncharacterized protein OS=Mus musculus GN=Gm10073 PE=4 SV=1	E9Q3T0	Gm10073	11 kDa	47800000								0.17	0.06
Latrophilin-3 OS=Mus musculus GN=Lphn3 PE=2 SV=1	D3YTW7	Adgrl3	171 kDa									0.17	0.07
60S ribosomal protein L31 OS=Mus musculus GN=Rpl31 PE=2 SV=1	P62900	Rpl31	14 kDa	25900000								0.17	0.05
Protein Gm20425 OS=Mus musculus GN=Gm20425 PE=4 SV=1	E9Q035	Gm20425	108 kDa									0.17	0.42
Voltage-dependent N-type calcium channel subunit alpha-1B OS=Mus musculus GN=Cacna1b PE=3 SV=1	A2AIR7	Cacna1b	262 kDa	54700000								0.17	0.03
Rho GTPase-activating protein 21 OS=Mus musculus GN=Arhgap21 PE=2 SV=1	B7ZCJ0	Arhgap21	216 kDa									0.17	-0.09
Ragulator complex protein LAMTOR1 OS=Mus musculus GN=Lamtor1 PE=1 SV=1	Q9CQ22	Lamtor1	18 kDa	112000000								0.17	0.04
Endophilin-A2 OS=Mus musculus GN=Sh3gl1 PE=1 SV=1	Q62419	Sh3gl1	42 kDa	1330000000	78250000	15388750		0.46	1.4	0.036	0.12	0.18	-0.02
Mitochondrial import inner membrane translocase subunit Tim10 OS=Mus musculus GN=Timm10 PE=1 SV=1	P62073	Timm10	10 kDa		40760000		Timm10			0.083	-0.25	0.18	0.02
EH domain-containing protein 1 OS=Mus musculus GN=Ehd1 PE=1 SV=1	Q9WVK4	Ehd1	61 kDa	203000000	26550000	4871250		0.074	3.5	0.17	0.01	0.18	0.02
cAMP-specific 3'.5'-cyclic phosphodiesterase 4D (Fragment) OS=Mus musculus GN=Pde4d PE=3 SV=1	F6QFD1	Pde4d	86 kDa		17350000	1312500		0.14	0.5	0.29	-0.12	0.18	0.06
Uncharacterized protein KIAA0513 OS=Mus musculus GN=Kiaa0513 PE=2 SV=1	Q8R0A7	Kiaa0513	46 kDa	160000000	88150000					0.43	-0.02	0.18	0.02
Gamma-aminobutyric acid type B receptor subunit 2 OS=Mus musculus GN=Gabbr2 PE=2 SV=2	Q80T41	Gabbr2	106 kDa	466000000	39600000	3332500		0.76	0.8	0.043	0.15	0.19	-0.02
Phytanoyl-CoA hydroxylase-interacting protein OS=Mus musculus GN=Phyhip PE=1 SV=1	Q8K0S0	Phyhip	38 kDa	492000000	124150000					0.076	0.14	0.19	0.03
Secretogranin-2 OS=Mus musculus GN=Scg2 PE=1 SV=1	Q03517	Scg2	71 kDa	93400000	3275000	406875		0.7	0.8	0.39	0.08	0.19	0.04
CON__P13645	CON__P13645		?	12800000000	541500000	18701250		0.15	2.1	0.41	0.03	0.19	0.03
Mitochondrial fission regulator 1-like OS=Mus musculus GN=Mtfr1l PE=1 SV=1	Q9CWE0	Mtfr1l	32 kDa	31600000	14100000		Mtfr1l			0.56	-0.14	0.19	0.14
Dolichyl-diphosphooligosaccharide--protein glycosyltransferase 48 kDa subunit OS=Mus musculus GN=Ddost PE=1 SV=2	O54734	Ddost	49 kDa		66150000	1027500		0.36	1.9	0.6	-0.01	0.19	0.02
Copine-1 OS=Mus musculus GN=Cpne1 PE=1 SV=1	Q8C166	Cpne1	59 kDa	102000000	15300000	1395000		0.17	0.4	0.67	0.01	0.19	0.04
Brevican core protein OS=Mus musculus GN=Bcan PE=1 SV=2	Q61361	Bcan	96 kDa	466000000	162400000	2700000		0.36	0.7	0.68	0.02	0.19	-0.04
Ras-related protein Rab-21 OS=Mus musculus GN=Rab21 PE=1 SV=4	P35282	Rab21	24 kDa	214000000	37200000	10217500		0.7	1.2	0.83	-0.01	0.19	0.05
SH3 and multiple ankyrin repeat domains protein 1 OS=Mus musculus GN=Shank1 PE=2 SV=1	D3YZU1	Shank1	226 kDa	483000000	29250000	2220000		0.59	0.7			0.19	-0.05
Myelin-associated glycoprotein OS=Mus musculus GN=Mag PE=1 SV=2	P20917	Mag	69 kDa	1690000000	254000000	20148750		0.0065	5.7	0.00071	-0.08	0.2	-0.02
Protein KIAA1045 OS=Mus musculus GN=Kiaa1045 PE=1 SV=2	Q80TL4	Phf24	45 kDa	2650000000	304000000	17133750		0.94	1	0.0017	-0.07	0.2	-0.04
Dystonin OS=Mus musculus GN=Dst PE=2 SV=1	E9PXE5	Dst	834 kDa	118000000	12855000					0.021	0.16	0.2	0.02
Ras-related protein Rab-5A OS=Mus musculus GN=Rab5a PE=1 SV=1	Q9CQD1	Rab5a	24 kDa	666000000	121350000	7475000		0.14	0.3	0.046	-0.07	0.2	-0.01
Eukaryotic translation initiation factor 5 OS=Mus musculus GN=Eif5 PE=1 SV=1	P59325	Eif5	49 kDa		3385000					0.56	-0.02	0.2	0.05
Receptor-type tyrosine-protein phosphatase S OS=Mus musculus GN=Ptprs PE=1 SV=1	B0V2N1	Ptprs	212 kDa	918000000	75600000					0.65	0.02	0.2	0.12
Phosphoribosyl pyrophosphate synthase-associated protein 2 OS=Mus musculus GN=Prpsap2 PE=1 SV=1	Q8R574	Prpsap2	41 kDa	44400000	19700000					0.73	-0.01	0.2	0.04
Cyclin-G-associated kinase OS=Mus musculus GN=Gak PE=1 SV=2	Q99KY4	Gak	144 kDa	149000000	1050000					0.77	0.05	0.2	-0.05
Immunoglobulin-binding protein 1 OS=Mus musculus GN=Igbp1 PE=1 SV=1	Q61249	Igbp1	39 kDa	2000000	4525000					0.77	0.04	0.2	-0.46
Gamma-glutamyltransferase 7 OS=Mus musculus GN=Ggt7 PE=1 SV=2	Q99JP7	Ggt7	70 kDa	124000000	38050000					0.91	-0.02	0.2	0.05
NADH dehydrogenase [ubiquinone] iron-sulfur protein 5 OS=Mus musculus GN=Ndufs5 PE=1 SV=3	Q99LY9	Ndufs5	13 kDa	199000000	86150000	677500	Ndufs5	0.36	0.7	0.97	-0.01	0.2	0.09
3-hydroxyisobutyryl-CoA hydrolase. mitochondrial OS=Mus musculus GN=Hibch PE=1 SV=1	Q8QZS1	Hibch	43 kDa		47400000	447500	Hibch	0.36	1.9	1	-0.17	0.2	-0.04
Glutamate receptor ionotropic. NMDA 2A OS=Mus musculus GN=Grin2a PE=1 SV=2	P35436	Grin2a	165 kDa	46800000		1780000		0.36	1.9			0.2	0.05
Serine/threonine-protein kinase WNK2 OS=Mus musculus GN=Wnk2 PE=2 SV=1	E0CYT1	Wnk2	226 kDa	18300000								0.2	0.06
Parathymosin OS=Mus musculus GN=Ptms PE=2 SV=3	Q9D0J8	Ptms	11 kDa									0.2	-0.24
Band 3 anion transport protein OS=Mus musculus GN=Slc4a1 PE=1 SV=1	P04919	Slc4a1	103 kDa	11400000	23755000					0.043	-0.17	0.21	0.05
26S proteasome non-ATPase regulatory subunit 12 OS=Mus musculus GN=Psmd12 PE=1 SV=4	Q9D8W5	Psmd12	53 kDa		12200000	530000		0.36	1.9	0.2	0.06	0.21	0.04
Electron transfer flavoprotein subunit alpha. mitochondrial OS=Mus musculus GN=Etfa PE=1 SV=2	Q99LC5	Etfa	35 kDa	322000000	16600000	8212500	Etfa	0.22	3	0.33	-0.02	0.21	0.04
40S ribosomal protein S14 OS=Mus musculus GN=Rps14 PE=2 SV=3	P62264	Rps14	16 kDa		19850000		Rps14			0.77	0.02	0.21	-0.03
Metaxin-2 OS=Mus musculus GN=Mtx2 PE=1 SV=1	O88441	Mtx2	30 kDa	98700000	3525000	2065000	Mtx2	0.36	0.6	0.25	0.06	0.22	0
Ribonuclease inhibitor OS=Mus musculus GN=Rnh1 PE=1 SV=1	Q91VI7	Rnh1	50 kDa	1060000000	77330000					0.56	0.02	0.22	0.04
Hsc70-interacting protein OS=Mus musculus GN=St13 PE=2 SV=1	F8WJK8	St13	41 kDa	105000000	3905000							0.22	0.01
Complexin-1 OS=Mus musculus GN=Cplx1 PE=1 SV=1	P63040	Cplx1	15 kDa	120000000	15350000	3453750		0.18	2.4	0.013	-0.25	0.23	0.08
Mitochondrial-processing peptidase subunit alpha OS=Mus musculus GN=Pmpca PE=1 SV=1	Q9DC61	Pmpca	58 kDa		6900000		Pmpca			0.031	0.07	0.23	0.01
Abhydrolase domain containing 11. isoform CRA_b OS=Mus musculus GN=Abhd11 PE=4 SV=1	D3YYK0	Abhd11	25 kDa		15300000		Abhd11			0.043	0.1	0.23	-0.02
Microtubule-associated protein RP/EB family member 3 OS=Mus musculus GN=Mapre3 PE=1 SV=1	Q6PER3	Mapre3	32 kDa	365000000	59600000	5171250		0.57	0.7	0.17	0.01	0.23	0.01
Homer protein homolog 1 OS=Mus musculus GN=Homer1 PE=1 SV=2	Q9Z2Y3	Homer1	41 kDa	659000000	70000000	13906250		0.72	0.8	0.18	0.09	0.23	0.06
Annexin A5 OS=Mus musculus GN=Anxa5 PE=1 SV=1	P48036	Anxa5	36 kDa	2080000000	669500000	29675000		0.061	1.6	0.26	-0.05	0.23	0.07
Mitochondrial 2-oxoglutarate/malate carrier protein OS=Mus musculus GN=Slc25a11 PE=1 SV=3	Q9CR62	Slc25a11	34 kDa	4120000000	478500000	16477500	Slc25a11	0.14	1.4	0.87	-0.03	0.23	0.05
Uncharacterized protein OS=Mus musculus GN=Gm10260 PE=3 SV=2	F6YVP7	Gm10260	18 kDa			7218750		0.055	4.3			0.23	-0.06
Glycogen synthase kinase-3 alpha OS=Mus musculus GN=Gsk3a PE=2 SV=1	D3Z7E5	Gsk3a	51 kDa	91700000	33250000	1622500		0.32	1.9			0.23	0.04
Brain-specific angiogenesis inhibitor 1-associated protein 2 OS=Mus musculus GN=Baiap2 PE=4 SV=1	B1AZ46	Baiap2	58 kDa	1200000000	151500000	17353750		0.57	1.6			0.23	0.03
Protein tweety homolog 1 OS=Mus musculus GN=Ttyh1 PE=1 SV=1	Q9D3A9	Ttyh1	49 kDa	846000000	111500000	4345000		0.58	1.5	0.00034	0.14	0.24	0.04
Amphiphysin OS=Mus musculus GN=Amph PE=1 SV=1	Q7TQF7	Amph	75 kDa	3090000000	507000000	63087500		0.0029	1.8	0.018	0.03	0.24	0.02
Ermin OS=Mus musculus GN=Ermn PE=1 SV=1	Q5EBJ4	Ermn	32 kDa		8900000					0.027	-0.09	0.24	-0.03
L-lactate dehydrogenase B chain OS=Mus musculus GN=Ldhb PE=1 SV=2	P16125	Ldhb	37 kDa	3440000000	185450000	57726250		0.15	0.6	0.39	-0.05	0.24	-0.08
Small nuclear ribonucleoprotein Sm D3 OS=Mus musculus GN=Snrpd3 PE=1 SV=1	P62320	Snrpd3	14 kDa		32600000	1765000		0.65	1.3	0.39	0.08	0.24	0.01
Transforming protein RhoA OS=Mus musculus GN=Rhoa PE=1 SV=1	Q9QUI0	Rhoa	22 kDa	769000000	256000000	40512500		0.12	3.5	0.48	0	0.24	0.06
Oxidation resistance protein 1 OS=Mus musculus GN=Oxr1 PE=1 SV=3	Q4KMM3	Oxr1	96 kDa	732000000	151600000	15627500	Oxr1	0.38	1.7	0.49	0.07	0.24	0.04
Aconitate hydratase. mitochondrial OS=Mus musculus GN=Aco2 PE=1 SV=1	Q99KI0	Aco2	85 kDa	13200000000	1173000000	85703750	Aco2	0.68	1.2	0.51	0.02	0.24	0.03
RILP-like protein 1 OS=Mus musculus GN=Rilpl1 PE=1 SV=1	Q9JJC6	Rilpl1	47 kDa		2755000					0.77	-0.06	0.24	-0.13
Isoform Alpha-2 of Guanine nucleotide-binding protein G(o) subunit alpha OS=Mus musculus GN=Gnao1	P18872-2	Gnao1	40 kDa		2735000000					0.0017	0.03	0.25	-0.05
cAMP-dependent protein kinase type I-alpha regulatory subunit OS=Mus musculus GN=Prkar1a PE=1 SV=3	Q9DBC7	Prkar1a	43 kDa	324000000	46750000	3600000		0.36	0.7	0.0023	0.11	0.25	-0.08
Diphosphoinositol polyphosphate phosphohydrolase 1 (Fragment) OS=Mus musculus GN=Nudt3 PE=3 SV=1	I1E4X7	Nudt3	18 kDa	77900000	61450000	2460000		0.36	1.9	0.0087	0.13	0.25	0.04
WD repeat-containing protein 1 OS=Mus musculus GN=Wdr1 PE=1 SV=3	O88342	Wdr1	66 kDa	728000000	95900000	16221250		0.74	1.1	0.0094	0.1	0.25	-0.08
Guanine nucleotide-binding protein G(I)/G(S)/G(T) subunit beta-2 OS=Mus musculus GN=Gnb2 PE=1 SV=3	P62880	Gnb2	37 kDa	5480000000	488000000	93037500		0.74	1.2	0.013	0.05	0.25	-0.04
S-formylglutathione hydrolase OS=Mus musculus GN=Esd PE=2 SV=1	H3BJL6	Esd	29 kDa	27800000	1920000	935000		0.57	1.5	0.021	0.19	0.25	0.09
Uncharacterized protein C2orf72 homolog OS=Mus musculus PE=2 SV=2	Q9CYS6		30 kDa	28500000	17825000					0.043	0.18	0.25	2.34
Copine-4 OS=Mus musculus GN=Cpne4 PE=1 SV=1	Q8BLR2	Cpne4	62 kDa	1290000000	145000000	4581250		0.97	1	0.045	0.24	0.25	0.13
Ubiquitin-like-conjugating enzyme ATG3 OS=Mus musculus GN=Atg3 PE=1 SV=1	Q9CPX6	Atg3	36 kDa	152000000	2470000					0.25	-0.08	0.25	0.02
Phosphoglycerate kinase 1 OS=Mus musculus GN=Pgk1 PE=1 SV=4	P09411	Pgk1	45 kDa	4250000000	433500000	84362500		0.53	0.8	0.41	0.06	0.25	0.06
Protein FAM136A OS=Mus musculus GN=Fam136a PE=1 SV=1	Q9CR98	Fam136a	16 kDa		45100000	2090000	Fam136a	0.82	1.2	0.46	-0.01	0.25	-0.04
Coronin-2B OS=Mus musculus GN=Coro2b PE=2 SV=2	Q8BH44	Coro2b	55 kDa		69700000					0.53	-0.06	0.25	0.2
Guanine nucleotide-binding protein subunit beta-2-like 1 OS=Mus musculus GN=Gnb2l1 PE=1 SV=3	P68040	Rack1	35 kDa		650000	1212500		0.36	0.7	0.56	-0.06	0.25	-0.02
Proteasome subunit alpha type-4 OS=Mus musculus GN=Psma4 PE=1 SV=1	Q9R1P0	Psma4	29 kDa	72500000	33900000					0.56	0.06	0.25	-0.06
MCG13663. isoform CRA_a OS=Mus musculus GN=Atp2b1 PE=3 SV=1	G5E829	Atp2b1	135 kDa	8060000000	739000000	72875000		0.031	2.1	0.63	-0.05	0.25	0.07
CAP-Gly domain-containing linker protein 2 OS=Mus musculus GN=Clip2 PE=1 SV=2	Q9Z0H8	Clip2	116 kDa		4830000	657500		0.36	0.7	0.77	0.01	0.25	0.04
Peripheral plasma membrane protein CASK OS=Mus musculus GN=Cask PE=1 SV=2	O70589	Cask	105 kDa	397000000	16950000					0.77	-0.04	0.25	-0.08
Transcriptional activator protein Pur-beta OS=Mus musculus GN=Purb PE=1 SV=3	O35295	Purb	34 kDa							0.77	-0.03	0.25	0.03
Talin-2 OS=Mus musculus GN=Tln2 PE=4 SV=1	E9PUM4	Tln2	272 kDa	116000000	27250000	882500		0.67	1.4	0.79	-0.01	0.25	5.2
Clusterin OS=Mus musculus GN=Clu PE=1 SV=1	Q06890	Clu	52 kDa	19400000	30850000					0.82	0.03	0.25	0.06
Nuclear distribution protein nudE-like 1 OS=Mus musculus GN=Ndel1 PE=1 SV=2	Q9ERR1	Ndel1	38 kDa	53000000	23350000					0.92	0.02	0.25	0.05
Isoform 2 of Ankyrin-2 OS=Mus musculus GN=Ank2	Q8C8R3-2	Ank2	429 kDa	4850000000	815500000					0.96	-0.05	0.25	-0.23
Tropomyosin 1. alpha. isoform CRA_i OS=Mus musculus GN=Tpm1 PE=3 SV=1	G5E8R0	Tpm1	28 kDa	1630000000	442000000	22523750		0.84	1.1	0.99	-0.05	0.25	-0.11
Cytoplasmic dynein 1 intermediate chain 1 OS=Mus musculus GN=Dync1i1 PE=2 SV=1	D3Z0M6	Dync1i1	73 kDa		17750000	2123750		0.18	2.4			0.25	-0.04
Long-chain-fatty-acid--CoA ligase 1 OS=Mus musculus GN=Acsl1 PE=2 SV=1	D3Z041	Acsl1	78 kDa	172000000	16475000	1842500	Acsl1	0.25	2.2			0.25	0.1
Histone H3 (Fragment) OS=Mus musculus GN=H3f3a PE=2 SV=1	E0CZ27	H3f3a	13 kDa	508000000	97500000	44575000		0.33	1.5			0.25	-0.06
Calcium uniporter protein. mitochondrial OS=Mus musculus GN=Mcu PE=2 SV=2	Q3UMR5	Mcu	40 kDa		44450000	5225000	Mcu	0.36	1.9			0.25	-0.08
Rho guanine nucleotide exchange factor 2 OS=Mus musculus GN=Arhgef2 PE=4 SV=1	H3BJ40	Arhgef2	110 kDa			700000		0.36	2.2			0.25	0.05
Protein Atp2b3 OS=Mus musculus GN=Atp2b3 PE=2 SV=1	A2ALL9	Atp2b3	129 kDa	5500000000	449500000	47425000		0.38	1.4			0.25	0.03
Rap guanine nucleotide exchange factor 2 OS=Mus musculus GN=Rapgef2 PE=2 SV=1	E9QNQ4	Rapgef2	166 kDa	113000000	27250000	1391250		0.47	2.1			0.25	-0.05
Alpha-aminoadipic semialdehyde dehydrogenase OS=Mus musculus GN=Aldh7a1 PE=1 SV=4	Q9DBF1	Aldh7a1	59 kDa		21300000		Aldh7a1					0.25	0.03
Lactation elevated protein 1 (Fragment) OS=Mus musculus GN=Lace1 PE=4 SV=1	F6VT60	Lace1	40 kDa				Lace1					0.25	0.07
Riboflavin kinase OS=Mus musculus GN=Rfk PE=2 SV=2	Q8CFV9	Rfk	17 kDa				Rfk					0.25	0.03
Solute carrier family 25 member 51 (Fragment) OS=Mus musculus GN=Slc25a51 PE=2 SV=1	A2AKV9	Slc25a51	23 kDa	8690000	28400000		Slc25a51					0.25	0.11
Golgi to ER traffic protein 4 homolog (Fragment) OS=Mus musculus GN=Get4 PE=2 SV=1	D3Z4J5	Get4	28 kDa									0.25	0.06
SRSF protein kinase 2 OS=Mus musculus GN=Srpk2 PE=1 SV=2	O54781	Srpk2	77 kDa									0.25	0.04
Calnexin OS=Mus musculus GN=Canx PE=1 SV=1	P35564	Canx	67 kDa	598000000	132300000	10371250		0.9	1.1	0.014	-0.08	0.26	0.01
ProSAAS OS=Mus musculus GN=Pcsk1n PE=1 SV=2	Q9QXV0	Pcsk1n	27 kDa	129000000	200500000	4500000		0.36	1.9	0.036	0.06	0.26	0.03
Protein disulfide-isomerase A3 OS=Mus musculus GN=Pdia3 PE=1 SV=2	P27773	Pdia3	57 kDa	2410000000	283000000	22037500		0.2	2	0.13	-0.07	0.26	-0.05
Fatty-acid amide hydrolase 1 OS=Mus musculus GN=Faah PE=2 SV=1	O08914	Faah	63 kDa	194000000	14750000					0.15	0.07	0.26	0.01
Protein Agl OS=Mus musculus GN=Agl PE=4 SV=1	F8VPN4	Agl	174 kDa	29600000	83900000	1327500		0.36	0.7	0.25	0.05	0.26	-0.02
Membrane-associated progesterone receptor component 1 OS=Mus musculus GN=Pgrmc1 PE=1 SV=4	O55022	Pgrmc1	22 kDa	1410000000	62650000	7087500		0.33	2.1	0.46	-0.02	0.26	-0.09
Inositol 1.4.5-trisphosphate receptor type 1 OS=Mus musculus GN=Itpr1 PE=1 SV=2	P11881	Itpr1	313 kDa	137000000	33920000					0.46	0	0.26	-0.02
Lactoylglutathione lyase OS=Mus musculus GN=Glo1 PE=1 SV=3	Q9CPU0	Glo1	21 kDa		60200000	2257500		0.77	0.8	0.57	-0.08	0.26	0.04
Mitochondrial import inner membrane translocase subunit Tim8 A OS=Mus musculus GN=Timm8a1 PE=1 SV=1	Q9WVA2	Timm8a1	11 kDa	191000000	55450000		Timm8a1			0.75	0.03	0.26	0.05
Plexin-A2 OS=Mus musculus GN=Plxna2 PE=1 SV=2	P70207	Plxna2	212 kDa	304000000	9275000					0.75	0.02	0.26	0.02
Glycerophosphodiester phosphodiesterase domain-containing protein 1 OS=Mus musculus GN=Gdpd1 PE=2 SV=1	Q9CRY7	Gdpd1	36 kDa		4645000	1272500		0.36	0.6	0.77	-0.03	0.26	0.02
Ribonuclease UK114 OS=Mus musculus GN=Hrsp12 PE=1 SV=3	P52760	Rida	14 kDa	1080000000	160500000	10125000		0.47	1.5	0.83	-0.02	0.26	0.03
Vesicular glutamate transporter 1 OS=Mus musculus GN=Slc17a7 PE=2 SV=2	Q3TXX4	Slc17a7	62 kDa	747000000	250500000	4950750		0.83	0.9	0.89	0.01	0.26	0.03
Trafficking protein particle complex subunit 3 OS=Mus musculus GN=Trappc3 PE=1 SV=1	O55013	Trappc3	20 kDa	93300000		4092500		0.16	4.2			0.26	-0.05
Inositol monophosphatase 1 OS=Mus musculus GN=Impa1 PE=1 SV=1	O55023	Impa1	30 kDa	605000000	68715000	8300000		0.47	0.6			0.26	-0.03
Protein FAM177A1 OS=Mus musculus GN=Fam177a1 PE=2 SV=1	Q8BR63	Fam177a1	24 kDa									0.26	0.03
14-3-3 protein eta OS=Mus musculus GN=Ywhah PE=1 SV=2	P68510	Ywhah	28 kDa	11400000000	2500000000	290175000		0.58	1.3	0.0036	0.05	0.27	-0.03
Endophilin-B2 OS=Mus musculus GN=Sh3glb2 PE=2 SV=1	A2AWI7	Sh3glb2	45 kDa	502000000	247500000	14862500		0.39	1.5	0.29	0.04	0.27	-0.09
Gamma-aminobutyric acid type B receptor subunit 1 OS=Mus musculus GN=Gabbr1 PE=1 SV=1	Q9WV18	Gabbr1	108 kDa		113650000					0.41	0	0.27	-0.03
Neural cell adhesion molecule 1 OS=Mus musculus GN=Ncam1 PE=2 SV=1	E9QB01	Ncam1	94 kDa	2240000000	335000000					0.64	0	0.27	0.01
Superoxide dismutase [Cu-Zn] OS=Mus musculus GN=Sod1 PE=1 SV=2	P08228	Sod1	16 kDa	2420000000	323500000	51478750	Sod1	0.93	1	0.028	0.06	0.28	-0.02
Secernin-1 OS=Mus musculus GN=Scrn1 PE=1 SV=1	Q9CZC8	Scrn1	46 kDa	175000000	46605000	4312500		0.92	0.9	0.25	-0.06	0.28	0.01
Serine/threonine-protein phosphatase PP1-gamma catalytic subunit OS=Mus musculus GN=Ppp1cc PE=1 SV=1	P63087	Ppp1cc	37 kDa	1950000000	453000000	1167500		0.79	1.2	0.0001	0.1	0.29	0.04
Serine/threonine-protein phosphatase 2A 56 kDa regulatory subunit gamma isoform OS=Mus musculus GN=Ppp2r5c PE=1 SV=2	Q60996	Ppp2r5c	61 kDa	187000000	39650000					0.01	0.15	0.29	-0.03
Protein Slc25a1 OS=Mus musculus GN=Slc25a1 PE=2 SV=1	Q8JZU2	Slc25a1	34 kDa		44900000		Slc25a1			0.021	0.23	0.29	-0.05
Isoform Tau-A of Microtubule-associated protein tau OS=Mus musculus GN=Mapt	P10637-2	Mapt	45 kDa	1590000000	277500000					0.043	0.13	0.29	-0.11
Spectrin alpha chain. non-erythrocytic 1 OS=Mus musculus GN=Sptan1 PE=2 SV=1	A3KGU7	Sptan1	285 kDa	33800000000	4985000000	389000000		0.087	1.2	0.046	-0.03	0.29	0.05
26S protease regulatory subunit 6B OS=Mus musculus GN=Psmc4 PE=1 SV=2	P54775	Psmc4	47 kDa		3195000					0.39	0.08	0.29	0.03
Monoacylglycerol lipase ABHD6 OS=Mus musculus GN=Abhd6 PE=2 SV=1	Q8R2Y0	Abhd6	38 kDa	87200000	22850000	385000		0.36	0.7	0.75	-0.02	0.29	-0.02
Casein kinase II subunit alpha OS=Mus musculus GN=Csnk2a1 PE=1 SV=2	Q60737	Csnk2a1	45 kDa	375000000	17660000	8952500		0.16	2.7	0.77	0.03	0.29	-0.03
Voltage-dependent anion-selective channel protein 1 OS=Mus musculus GN=Vdac1 PE=1 SV=3	Q60932	Vdac1	32 kDa	10500000000	877500000	95587500	Vdac1	0.55	1.3	0.99	-0.03	0.29	0.01
Aflatoxin B1 aldehyde reductase member 2 OS=Mus musculus GN=Akr7a2 PE=1 SV=3	Q8CG76	Akr7a2	41 kDa			1667500		0.14	0.5			0.29	-0.11
Growth arrest-specific protein 7 OS=Mus musculus GN=Gas7 PE=4 SV=1	B1ATI9	Gas7	47 kDa		1860000	362500		0.36	0.7			0.29	0.08
Contactin-4 OS=Mus musculus GN=Cntn4 PE=2 SV=2	Q69Z26	Cntn4	113 kDa									0.29	-0.03
Phosphatidylinositol transfer protein alpha isoform OS=Mus musculus GN=Pitpna PE=1 SV=2	P53810	Pitpna	32 kDa	421000000	56000000	5437500		0.57	1.5	0.27	0.09	0.3	-0.01
Endonuclease domain-containing 1 protein OS=Mus musculus GN=Endod1 PE=1 SV=2	Q8C522	Endod1	55 kDa	170000000	50950000	482500		0.36	0.6	0.36	-0.02	0.3	-0.09
V-type proton ATPase subunit S1 OS=Mus musculus GN=Atp6ap1 PE=1 SV=1	Q9R1Q9	Atp6ap1	51 kDa	159000000	163500000					0.028	-0.17	0.31	0.03
Parvalbumin alpha OS=Mus musculus GN=Pvalb PE=1 SV=3	P32848	Pvalb	12 kDa	1740000	34850000					0.032	-0.11	0.31	0.02
Neurobeachin OS=Mus musculus GN=Nbea PE=1 SV=1	Q9EPN1	Nbea	327 kDa	150000000	10550000	907500		0.67	1.4	0.12	0.12	0.31	-0.13
Ubiquitin-conjugating enzyme E2 L3 OS=Mus musculus GN=Ube2l3 PE=2 SV=1	P68037	Ube2l3	18 kDa	107000000	70750000	2152500		0.69	1.5	0.12	0.16	0.31	-0.02
3-ketoacyl-CoA thiolase A. peroxisomal OS=Mus musculus GN=Acaa1a PE=2 SV=1	Q921H8	Acaa1a	44 kDa	33100000	34200000		Acaa1a			0.6	-0.01	0.31	-0.02
Dynein light chain 1. cytoplasmic OS=Mus musculus GN=Dynll1 PE=1 SV=1	P63168	Dynll1	10 kDa	1220000000	1385000					0.56	-0.06	0.32	-0.01
NADH dehydrogenase [ubiquinone] 1 alpha subcomplex subunit 7 OS=Mus musculus GN=Ndufa7 PE=1 SV=3	Q9Z1P6	Ndufa7	13 kDa	31900000		10178750	Ndufa7	0.0021	4.3			0.32	0.03
Neuroligin-3 OS=Mus musculus GN=Nlgn3 PE=2 SV=1	A2AGI2	Nlgn3	93 kDa	460000000	112650000					0.014	-0.09	0.33	0.08
Hippocalcin-like protein 4 OS=Mus musculus GN=Hpcal4 PE=2 SV=3	Q8BGZ1	Hpcal4	22 kDa	600000000	169000000	20100000		0.16	0.4	0.27	0.01	0.33	0.03
NADH dehydrogenase [ubiquinone] iron-sulfur protein 7. mitochondrial OS=Mus musculus GN=Ndufs7 PE=1 SV=1	Q9DC70	Ndufs7	25 kDa	400000000	102000000	7652500	Ndufs7	0.38	0.5	0.28	0.01	0.33	-0.02
Glucose-6-phosphate isomerase OS=Mus musculus GN=Gpi PE=1 SV=4	P06745	Gpi	63 kDa	3430000000	518500000	65626250		0.58	0.8	0.34	-0.01	0.33	0.04
Calcyclin-binding protein OS=Mus musculus GN=Cacybp PE=1 SV=1	Q9CXW3	Cacybp	27 kDa	31600000	8650000	1680000		0.17	0.4	0.53	0.05	0.33	0.03
Very-long-chain enoyl-CoA reductase OS=Mus musculus GN=Tecr PE=1 SV=1	Q9CY27	Tecr	36 kDa	71900000	36834000	5080000		0.89	0.9	0.56	0.13	0.33	0.06
Copine-5 OS=Mus musculus GN=Cpne5 PE=2 SV=1	Q8JZW4	Cpne5	66 kDa	876000000	144000000	3406250		0.94	1.1	0.77	0.04	0.33	-0.07
Arginine--tRNA ligase. cytoplasmic OS=Mus musculus GN=Rars PE=2 SV=2	Q9D0I9	Rars	76 kDa		4195000		Rars			0.77	0.01	0.33	-0.09
Isoform 3 of Dynamin-1 OS=Mus musculus GN=Dnm1	P39053-3	Dnm1	96 kDa	26500000000	3135000000					0.81	-0.02	0.33	0.04
Isocitrate dehydrogenase [NADP]. mitochondrial OS=Mus musculus GN=Idh2 PE=1 SV=3	P54071	Idh2	51 kDa	83200000	40400000	21801250	Idh2	0.26	1.9	0.83	-0.02	0.33	0.03
Enoyl-CoA hydratase. mitochondrial OS=Mus musculus GN=Echs1 PE=1 SV=1	Q8BH95	Echs1	31 kDa	303000000	184950000	6122500	Echs1	0.39	2	0.91	0.01	0.33	0.02
Neuronal calcium sensor 1 OS=Mus musculus GN=Ncs1 PE=2 SV=3	Q8BNY6	Ncs1	22 kDa	124000000	10440000	3225000		0.36	1.9	1	0	0.33	0.03
Leukocyte surface antigen CD47 OS=Mus musculus GN=Cd47 PE=1 SV=2	Q61735	Cd47	33 kDa	287000000		8008750		0.046	0.2			0.33	0.01
Rho GTPase-activating protein 44 OS=Mus musculus GN=Arhgap44 PE=2 SV=1	Q5SSM3	Arhgap44	89 kDa	59700000		2640000		0.15	2.8			0.33	0.03
Cytochrome c oxidase subunit 7C. mitochondrial OS=Mus musculus GN=Cox7c PE=1 SV=1	P17665	Cox7c	7 kDa			6127500	Cox7c	0.18	0.5			0.33	-0.04
Prostaglandin E synthase 3 OS=Mus musculus GN=Ptges3 PE=1 SV=1	Q9R0Q7	Ptges3	19 kDa									0.33	-0.03
Tetraspanin-2 OS=Mus musculus GN=Tspan2 PE=1 SV=1	Q922J6	Tspan2	24 kDa	303000000	4340000							0.33	-0.05
Protein CutA OS=Mus musculus GN=Cuta PE=2 SV=1	D5MCW4	Cuta	16 kDa		21000000							0.33	-0.04
Fumarylacetoacetase OS=Mus musculus GN=Fah PE=1 SV=2	P35505	Fah	46 kDa	143000000	3195000	2157500		0.14	3	0.15	-0.13	0.34	-0.02
Mitochondrial import receptor subunit TOM70 OS=Mus musculus GN=Tomm70a PE=1 SV=2	Q9CZW5	Tomm70	68 kDa	445000000	93550000	19197500		0.022	4.3	0.17	0.07	0.34	0.01
Histone H1.3 OS=Mus musculus GN=Hist1h1d PE=1 SV=2	P43277	Hist1h1d	22 kDa	1060000000	30950000	20900000		0.55	1.6	0.46	0.04	0.34	-0.02
Endoplasmin OS=Mus musculus GN=Hsp90b1 PE=1 SV=2	P08113	Hsp90b1	92 kDa	483000000	110950000	24662500		0.0027	3	0.0001	-0.12	0.35	-0.09
Heat shock cognate 71 kDa protein OS=Mus musculus GN=Hspa8 PE=1 SV=1	P63017	Hspa8	71 kDa	27000000000	2245000000	221075000		0.58	0.9	0.0001	0.02	0.35	0.02
Guanine nucleotide-binding protein subunit alpha-11 OS=Mus musculus GN=Gna11 PE=1 SV=1	P21278	Gna11	42 kDa	2000000000	310000000	20285000		0.12	3.3	0.00026	0.05	0.35	0.07
Paralemmin-1 OS=Mus musculus GN=Palm PE=1 SV=1	Q9Z0P4	Palm	42 kDa	3050000000	216000000	12543750		0.083	3.1	0.0015	-0.07	0.35	-0.06
V-type proton ATPase subunit H OS=Mus musculus GN=Atp6v1h PE=1 SV=1	Q8BVE3	Atp6v1h	56 kDa	1520000000	275000000	10718750		0.42	1.6	0.0029	0.07	0.35	0.1
Neuron-specific calcium-binding protein hippocalcin OS=Mus musculus GN=Hpca PE=1 SV=2	P84075	Hpca	22 kDa	2040000000	467500000	28025000		0.0076	0.3	0.005	0.05	0.35	-0.01
Synaptopodin OS=Mus musculus GN=Synpo PE=2 SV=1	E9Q3E2	Synpo	118 kDa	1050000000	50350000	4081250		0.22	3.4	0.012	-0.11	0.35	0.06
Protein disulfide-isomerase OS=Mus musculus GN=P4hb PE=1 SV=2	P09103	P4hb	57 kDa	275000000	2360000	2680000	P4hb	0.49	1.7	0.036	-0.09	0.35	-0.02
Cytoplasmic FMR1-interacting protein 2 OS=Mus musculus GN=Cyfip2 PE=1 SV=2	Q5SQX6	Cyfip2	146 kDa	1800000000	266000000	23465000		0.14	0.5	0.05	0.05	0.35	0.08
Kalirin OS=Mus musculus GN=Kalrn PE=1 SV=1	A2CG49	Kalrn	337 kDa	156000000	11700000					0.05	0.05	0.35	-0.04
Arf-GAP with GTPase. ANK repeat and PH domain-containing protein 2 OS=Mus musculus GN=Agap2 PE=1 SV=1	Q3UHD9	Agap2	125 kDa	205000000	17150000	915000		0.57	1.5	0.083	-0.09	0.35	-0.04
Phosphatidate cytidylyltransferase 2 OS=Mus musculus GN=Cds2 PE=1 SV=1	Q99L43	Cds2	51 kDa	382000000	98650000	1062500		0.36	0.7	0.19	-0.03	0.35	0.01
MAP/microtubule affinity-regulating kinase 3 OS=Mus musculus GN=Mark3 PE=1 SV=2	Q03141	Mark3	84 kDa	2980000						0.25	-0.04	0.35	0.04
Mitochondrial import receptor subunit TOM40 homolog OS=Mus musculus GN=Tomm40 PE=1 SV=3	Q9QYA2	Tomm40	38 kDa		2300000		Tomm40			0.39	-0.02	0.35	0.06
Isoform 3 of Reticulon-3 OS=Mus musculus GN=Rtn3	Q9ES97-3	Rtn3	25 kDa		61000000					0.56	0.01	0.35	-0.02
Serum albumin OS=Mus musculus GN=Alb PE=1 SV=3	P07724	Alb	69 kDa		19950000					0.56	-0.04	0.35	0.04
Phosphatidylinositol 5-phosphate 4-kinase type-2 alpha OS=Mus musculus GN=Pip4k2a PE=1 SV=1	O70172	Pip4k2a	46 kDa	56300000	42850000					0.56	0.01	0.35	0.05
Phytanoyl-CoA hydroxylase-interacting protein-like OS=Mus musculus GN=Phyhipl PE=2 SV=1	Q8BGT8	Phyhipl	42 kDa	409000000	37200000	6783750		0.53	1.6	0.6	0.07	0.35	0.05
Nucleoside diphosphate kinase A OS=Mus musculus GN=Nme1 PE=1 SV=1	P15532	Nme1	17 kDa	93600000	66600000	787500		0.36	0.7	0.67	0.02	0.35	0.02
Dual specificity mitogen-activated protein kinase kinase 4 OS=Mus musculus GN=Map2k4 PE=1 SV=2	P47809	Map2k4	44 kDa		16550000					0.85	0	0.35	-0.04
Glycogen phosphorylase. muscle form OS=Mus musculus GN=Pygm PE=1 SV=3	Q9WUB3	Pygm	97 kDa	2060000000	291500000	9115000		0.34	0.6	0.9	-0.04	0.35	0.21
26S protease regulatory subunit 4 OS=Mus musculus GN=Psmc1 PE=1 SV=1	P62192	Psmc1	49 kDa		27400000					0.97	-0.26	0.35	0.03
NADH dehydrogenase [ubiquinone] 1 alpha subcomplex subunit 12 OS=Mus musculus GN=Ndufa12 PE=1 SV=2	Q7TMF3	Ndufa12	17 kDa	936000000	166200000	6143750	Ndufa12	0.12	2.1	1	0.01	0.35	0.04
Prefoldin 1 OS=Mus musculus GN=Pfdn1 PE=2 SV=1	Q9CQF7	Pfdn1	14 kDa			3140000		0.14	0.5			0.35	-0.03
Pyrroline-5-carboxylate reductase 2 OS=Mus musculus GN=Pycr2 PE=2 SV=1	Q922Q4	Pycr2	34 kDa	43800000		2897500	Pycr2	0.16	0.4			0.35	-0.08
60S ribosomal protein L13a OS=Mus musculus GN=Rpl13a PE=1 SV=4	P19253	Rpl13a	23 kDa		28150000	1917500		0.29	2.8			0.35	0.05
C2 domain-containing protein 2-like OS=Mus musculus GN=C2cd2l PE=1 SV=3	Q80X80	C2cd2l	76 kDa			830000		0.36	0.7			0.35	0.08
Serine/threonine-protein kinase BRSK1 OS=Mus musculus GN=Brsk1 PE=1 SV=1	Q5RJI5	Brsk1	85 kDa			2675000		0.36	3			0.35	-0.02
Chloride intracellular channel protein 4 OS=Mus musculus GN=Clic4 PE=1 SV=3	Q9QYB1	Clic4	29 kDa		11800000	1098750	Clic4	0.47	2.1			0.35	-0.63
Microtubule-associated protein RP/EB family member 1 OS=Mus musculus GN=Mapre1 PE=1 SV=3	Q61166	Mapre1	30 kDa	7260000	4210000	1992500		0.47	1.5			0.35	-0.03
Sulfurtransferase OS=Mus musculus GN=Mpst PE=2 SV=1	Q3UW66	Mpst	33 kDa	483000000	46250000	842500	Mpst	0.67	1.4			0.35	0.07
Myosin light polypeptide 6 OS=Mus musculus GN=Myl6 PE=1 SV=3	Q60605	Myl6	17 kDa	674000000	74500000	4380000		0.72	0.8			0.35	-0.07
Histone H1.0 OS=Mus musculus GN=H1f0 PE=2 SV=4	P10922	H1f0	21 kDa	527000000		4998750		0.89	0.9			0.35	-0.08
2-amino-3-ketobutyrate coenzyme A ligase. mitochondrial OS=Mus musculus GN=Gcat PE=2 SV=1	E9PWY6	Gcat	41 kDa		4620000		Gcat					0.35	-0.01
39S ribosomal protein L1. mitochondrial OS=Mus musculus GN=Mrpl1 PE=1 SV=2	Q99N96	Mrpl1	38 kDa				Mrpl1					0.35	-0.04
CB1 cannabinoid receptor-interacting protein 1 OS=Mus musculus GN=Cnrip1 PE=1 SV=1	Q5M8N0	Cnrip1	19 kDa	110000000								0.35	0.12
Neurogranin OS=Mus musculus GN=Nrgn PE=1 SV=1	P60761	Nrgn	7 kDa	215000000								0.35	0.03
Sulfated glycoprotein 1 OS=Mus musculus GN=Psap PE=2 SV=1	E9PZ00	Psap	61 kDa		30150000							0.35	0.02
Thymosin beta-10 OS=Mus musculus GN=Tmsb10 PE=2 SV=3	Q6ZWY8	Tmsb10	5 kDa	160000000								0.35	0.03
Transferrin receptor protein 1 OS=Mus musculus GN=Tfrc PE=1 SV=1	Q62351	Tfrc	86 kDa									0.35	0.04
ADP-ribosylation factor-like protein 3 OS=Mus musculus GN=Arl3 PE=1 SV=1	Q9WUL7	Arl3	20 kDa									0.35	0.03
Glutathione synthetase OS=Mus musculus GN=Gss PE=2 SV=1	P51855	Gss	52 kDa	183000000								0.35	-0.03
Xaa-Pro aminopeptidase 1 OS=Mus musculus GN=Xpnpep1 PE=2 SV=1	Q6P1B1	Xpnpep1	70 kDa	87600000								0.35	-0.11
Sorbin and SH3 domain-containing protein 2 OS=Mus musculus GN=Sorbs2 PE=2 SV=1	B7ZWM6	Sorbs2	134 kDa	67000000	5400000							0.35	-0.08
Podocalyxin-like protein 2 (Fragment) OS=Mus musculus GN=Podxl2 PE=2 SV=1	F6TE23	Podxl2	22 kDa		7595000							0.35	0.03
Calumenin OS=Mus musculus GN=Calu PE=2 SV=1	G3UWR0	Calu	27 kDa									0.35	0.03
Disheveled-associated activator of morphogenesis 1 OS=Mus musculus GN=Daam1 PE=1 SV=4	Q8BPM0	Daam1	123 kDa		4560000							0.35	-0.1
Striatin-interacting protein 1 OS=Mus musculus GN=Strip1 PE=1 SV=2	Q8C079	Strip1	96 kDa		1375000							0.35	0.03
SH3-containing GRB2-like protein 3-interacting protein 1 OS=Mus musculus GN=Sgip1 PE=1 SV=1	Q8VD37	Sgip1	86 kDa	745000000	120050000	6287500		0.027	0.4	0.29	0.05	0.36	0.02
ATP-dependent RNA helicase DDX3X OS=Mus musculus GN=Ddx3x PE=1 SV=3	Q62167	Ddx3x	73 kDa	106000000	31050000	440000		0.36	2.9	0.49	0.03	0.36	-0.01
40S ribosomal protein S20 OS=Mus musculus GN=Rps20 PE=1 SV=1	P60867	Rps20	13 kDa		9100000	8273750		0.096	2	0.56	0.03	0.36	0.01
Tyrosine-protein kinase Fyn OS=Mus musculus GN=Fyn PE=1 SV=4	P39688	Fyn	61 kDa		39500000	1483750		0.47	2.1	0.6	0.03	0.36	-0.04
UBX domain-containing protein 1 OS=Mus musculus GN=Ubxn1 PE=1 SV=1	Q922Y1	Ubxn1	34 kDa		6415000					0.75	-0.05	0.36	-0.05
Excitatory amino acid transporter 1 OS=Mus musculus GN=Slc1a3 PE=1 SV=2	P56564	Slc1a3	60 kDa	2630000000	1680000000	11463750		0.12	0.4	0.89	-0.03	0.36	-0.02
Neurexin-1 OS=Mus musculus GN=Nrxn1 PE=2 SV=2	F6RHI8	Nrxn1	164 kDa		70500000	4600000		0.36	0.5			0.36	0.01
ELAV-like protein 1 OS=Mus musculus GN=Elavl1 PE=1 SV=2	P70372	Elavl1	36 kDa			2462500		0.36	0.7			0.36	-0.02
PEX5-related protein OS=Mus musculus GN=Pex5l PE=2 SV=1	D3YYH0	Pex5l	66 kDa	61800000	32790000	580000		0.36	0.7			0.36	-0.44
ADP-ribosylation factor-like protein 8A (Fragment) OS=Mus musculus GN=Arl8a PE=4 SV=1	F6QKK2	Arl8a	19 kDa	166000000	43250000	18127500		0.4	1.5			0.36	-0.01
Calmodulin OS=Mus musculus GN=Calm1 PE=1 SV=2	P62204	Calm1	17 kDa	12300000000	2585000000	151025000		0.71	0.9			0.36	-0.08
Mycophenolic acid acyl-glucuronide esterase. mitochondrial (Fragment) OS=Mus musculus GN=Abhd10 PE=4 SV=1	F6X5P5	Abhd10	28 kDa		6500000		Abhd10					0.36	-0.03
Cullin-3 OS=Mus musculus GN=Cul3 PE=1 SV=1	Q9JLV5	Cul3	89 kDa	153000000								0.36	-0.03
Guanine nucleotide-binding protein-like 1 OS=Mus musculus GN=Gnl1 PE=1 SV=4	P36916	Gnl1	69 kDa		4920000							0.36	0.06
Splicing factor. proline- and glutamine-rich OS=Mus musculus GN=Sfpq PE=1 SV=1	Q8VIJ6	Sfpq	75 kDa									0.36	0.03
Synapsin-2 OS=Mus musculus GN=Syn2 PE=1 SV=2	Q64332	Syn2	63 kDa	12100000000	1503500000	172400000		0.36	0.7	0.029	0.03	0.37	0.07
Histone H4 OS=Mus musculus GN=Hist1h4a PE=1 SV=2	P62806	Hist1h4a	11 kDa	14200000000	2930000000	333812500		0.34	0.6	0.13	0.01	0.37	0.04
Cofilin-2 OS=Mus musculus GN=Cfl2 PE=1 SV=1	P45591	Cfl2	19 kDa	91800000	27855000	43962500		0.65	1.5	0.15	0.31	0.37	0.04
Protein OSCP1 OS=Mus musculus GN=Oscp1 PE=2 SV=1	Q8BHW2	Oscp1	43 kDa		1825000					0.15	-0.46	0.37	0.04
ADP-ribosylation factor 4 OS=Mus musculus GN=Arf4 PE=2 SV=2	P61750	Arf4	20 kDa	29900000	17650000	3477500		0.14	0.5	0.21	0.1	0.37	0.01
Annexin A6 OS=Mus musculus GN=Anxa6 PE=1 SV=3	P14824	Anxa6	76 kDa	1740000000	366500000	12840000		0.25	1.3	0.42	0.02	0.37	0.03
Amyloid beta A4 protein OS=Mus musculus GN=App PE=1 SV=3	P12023	App	87 kDa	86700000		610000		0.36	0.6			0.37	0.05
Isoform 4 of Glutamate receptor 2 OS=Mus musculus GN=Gria2	P23819-4	Gria2	103 kDa	3710000000	247000000					0.057	0	0.38	0.06
60S ribosomal protein L4 OS=Mus musculus GN=Rpl4 PE=1 SV=3	Q9D8E6	Rpl4	47 kDa		14600000	2938750		0.65	1.3	0.059	-0.15	0.38	0.01
Adenylate kinase isoenzyme 4. mitochondrial OS=Mus musculus GN=Ak4 PE=2 SV=1	Q9WUR9	Ak4	25 kDa		11750000	2742500	Ak4	0.32	1.9	0.14	-0.08	0.38	-0.03
Eukaryotic initiation factor 4A-I OS=Mus musculus GN=Eif4a1 PE=2 SV=1	P60843	Eif4a1	46 kDa	341000000	115600000	1212500		0.53	1.9	0.0075	0.1	0.39	0.03
Liprin-alpha 3 OS=Mus musculus GN=Ppfia3 PE=2 SV=1	B8QI35	Ppfia3	133 kDa	281000000	28100000	7472500		0.67	1.6	0.17	0.05	0.39	0.01
Microtubule-associated protein RP/EB family member 2 (Fragment) OS=Mus musculus GN=Mapre2 PE=2 SV=1	D3YYK8	Mapre2	29 kDa	53900000		4775000		0.14	0.5			0.39	-0.03
LanC-like protein 2 (Fragment) OS=Mus musculus GN=Lancl2 PE=2 SV=1	F6RJV6	Lancl2	50 kDa	338000000	78250000	3150000		0.36	0.7	0.018	0.09	0.4	-0.02
Sodium-dependent proline transporter OS=Mus musculus GN=Slc6a7 PE=2 SV=1	Q6PGE7	Slc6a7	71 kDa	1710000	925000					0.083	-0.19	0.4	0.01
Phosphate carrier protein. mitochondrial OS=Mus musculus GN=Slc25a3 PE=1 SV=1	Q8VEM8	Slc25a3	40 kDa	5510000000	787500000	77300000	Slc25a3	0.55	1.1	0.11	-0.08	0.4	-0.13
GMP synthase [glutamine-hydrolyzing] OS=Mus musculus GN=Gmps PE=1 SV=2	Q3THK7	Gmps	77 kDa		2885000					0.25	0.08	0.4	-0.01
Vesicular glutamate transporter 2 OS=Mus musculus GN=Slc17a6 PE=1 SV=1	Q8BLE7	Slc17a6	65 kDa	299000000	14680000	1060000		0.36	1.9	0.4	0.06	0.4	0.03
NADH dehydrogenase [ubiquinone] 1 beta subcomplex subunit 5. mitochondrial OS=Mus musculus GN=Ndufb5 PE=1 SV=1	Q9CQH3	Ndufb5	22 kDa		1920000	1145000	Ndufb5	0.36	0.6	0.56	-0.13	0.4	-0.01
Apolipoprotein O OS=Mus musculus GN=Apoo PE=4 SV=1	B1ASQ2	Apoo	23 kDa	421000000	74300000	1950000	Apoo	0.22	2.9	0.0094	0.09	0.41	-0.08
26S protease regulatory subunit 7 OS=Mus musculus GN=Psmc2 PE=1 SV=5	P46471	Psmc2	49 kDa		30950000					0.046	0.07	0.41	-0.02
Cytochrome b-c1 complex subunit 6. mitochondrial OS=Mus musculus GN=Uqcrh PE=1 SV=2	P99028	Uqcrh	10 kDa	1220000000	280000000		Uqcrh			0.11	-0.02	0.41	-0.03
Peptidyl-prolyl cis-trans isomerase FKBP2 OS=Mus musculus GN=Fkbp2 PE=1 SV=1	P45878	Fkbp2	15 kDa	262000000	39300000					0.12	-0.06	0.41	0.02
Thiomorpholine-carboxylate dehydrogenase OS=Mus musculus GN=Crym PE=1 SV=1	O54983	Crym	34 kDa	738000000	249500000	26610000		0.0017	3.7	0.18	0.03	0.41	-0.01
Proteasome subunit alpha type-6 OS=Mus musculus GN=Psma6 PE=1 SV=1	Q9QUM9	Psma6	27 kDa	71700000	59250000	2320000		0.79	1.2	0.25	0.07	0.41	0.04
Geranylgeranyl transferase type-2 subunit alpha OS=Mus musculus GN=Rabggta PE=1 SV=1	Q9JHK4	Rabggta	65 kDa	66900000	20875000					0.25	-0.03	0.41	-0.28
Serine/threonine-protein phosphatase 2A activator OS=Mus musculus GN=Ppp2r4 PE=1 SV=1	P58389	Ptpa	37 kDa	228000000	115850000	547500		0.36	0.6	0.42	0.03	0.41	-0.01
60S ribosomal protein L14 OS=Mus musculus GN=Rpl14 PE=2 SV=3	Q9CR57	Rpl14	24 kDa	231000000	44450000					0.73	-0.04	0.41	0.32
Sodium channel subunit beta-2 OS=Mus musculus GN=Scn2b PE=1 SV=1	Q56A07	Scn2b	24 kDa	8990000	12350000	7075000		0.15	4.1	1	-0.03	0.41	0.03
Claudin-11 OS=Mus musculus GN=Cldn11 PE=1 SV=1	Q60771	Cldn11	22 kDa			7700000		0.16	0.4			0.41	-0.11
NADPH--cytochrome P450 reductase OS=Mus musculus GN=Por PE=1 SV=2	P37040	Por	77 kDa			2011250		0.33	2.1			0.41	0.02
Charged multivesicular body protein 7 OS=Mus musculus GN=Chmp7 PE=1 SV=1	Q8R1T1	Chmp7	51 kDa		4895000							0.41	-0.04
Dynamin-1-like protein OS=Mus musculus GN=Dnm1l PE=2 SV=1	E9PUD2	Dnm1l	80 kDa	2170000000	534000000	10670000	Dnm1l	0.46	1.3	0.0001	0.09	0.42	0.07
Adenylate kinase isoenzyme 1 OS=Mus musculus GN=Ak1 PE=1 SV=1	Q9R0Y5	Ak1	22 kDa	646000000	120850000	987500		0.36	0.7	0.15	-0.02	0.42	-0.02
Very-long-chain (3R)-3-hydroxyacyl-[acyl-carrier protein] dehydratase 3 OS=Mus musculus GN=ptplad1 PE=1 SV=2	Q8K2C9	ptplad1	43 kDa	225000000	3980000	4200000		0.36	2.2	0.39	0.04	0.42	0.03
Gamma-aminobutyric acid receptor subunit beta-2 OS=Mus musculus GN=Gabrb2 PE=1 SV=2	P63137	Gabrb2	59 kDa	732000000	101000000					0.64	0	0.42	0.06
Syntaxin-1A OS=Mus musculus GN=Stx1a PE=1 SV=3	O35526	Stx1a	33 kDa	3720000000	898500000	109962500		0.072	1.6	0.02	0.05	0.43	-0.01
Hyaluronan and proteoglycan link protein 1 OS=Mus musculus GN=Hapln1 PE=2 SV=1	Q9QUP5	Hapln1	40 kDa	387000000	12600000	6113750		0.23	1.9	0.021	0.17	0.43	-0.01
Rap guanine nucleotide exchange factor 4 OS=Mus musculus GN=Rapgef4 PE=1 SV=1	Q9EQZ6	Rapgef4	115 kDa	5780000	15000000	3275000		0.36	1.9	0.043	0.26	0.43	0.04
EH domain-containing protein 3 OS=Mus musculus GN=Ehd3 PE=1 SV=2	Q9QXY6	Ehd3	61 kDa	1090000000	117500000	12072500		0.88	0.9	0.14	0.02	0.43	0.01
Neurofibromin OS=Mus musculus GN=Nf1 PE=1 SV=1	Q04690	Nf1	320 kDa		7635000					0.56	0.1	0.43	-0.01
Serine/arginine-rich splicing factor 7 OS=Mus musculus GN=Srsf7 PE=1 SV=1	Q8BL97	Srsf7	31 kDa	147000000	44500000					0.75	-0.08	0.43	-0.08
Prostaglandin-H2 D-isomerase OS=Mus musculus GN=Ptgds PE=1 SV=1	O09114	Ptgds	21 kDa		4380000					0.021	-0.19	0.44	0.02
4F2 cell-surface antigen heavy chain OS=Mus musculus GN=Slc3a2 PE=4 SV=1	G3UWA6	Slc3a2	62 kDa	2370000000	477500000	38800000		0.96	1	0.028	0.06	0.44	-0.01
Glycerol kinase OS=Mus musculus GN=Gk PE=2 SV=2	Q64516	Gk	61 kDa	51100000	18200000	1502500		0.36	0.6	0.4	0.06	0.44	0.02
Trimeric intracellular cation channel type A OS=Mus musculus GN=Tmem38a PE=1 SV=2	Q3TMP8	Tmem38a	33 kDa		36955000					0.56	0.02	0.44	-0.03
Isochorismatase domain-containing protein 2A. mitochondrial OS=Mus musculus GN=Isoc2a PE=2 SV=1	P85094	Isoc2a	22 kDa	188000000	91400000		Isoc2a			0.6	-0.04	0.44	-0.02
Regulating synaptic membrane exocytosis protein 1 OS=Mus musculus GN=Rims1 PE=4 SV=2	F6TZK4	Rims1	140 kDa	151000000	15950000	540000		0.36	0.7	0.83	0	0.44	0.05
LIM zinc-binding domain-containing Nebulette OS=Mus musculus GN=Nebl PE=2 SV=1	Q9DC07	Nebl	31 kDa	112000000								0.44	-0.03
Protein Ogdhl OS=Mus musculus GN=Ogdhl PE=2 SV=1	E9Q7L0	Ogdhl	117 kDa	2310000000	543500000	4546250	Ogdhl	0.43	0.6	0.031	0.05	0.45	-0.28
Isoform Beta-II of Protein kinase C beta type OS=Mus musculus GN=Prkcb	P68404-2	Prkcb	77 kDa	983000000	166550000					0.042	0.07	0.45	0.03
Monofunctional C1-tetrahydrofolate synthase. mitochondrial OS=Mus musculus GN=Mthfd1l PE=1 SV=2	Q3V3R1	Mthfd1l	106 kDa	64900000	28000000		Mthfd1l			0.46	-0.03	0.45	-0.03
Succinyl-CoA:3-ketoacid coenzyme A transferase 1. mitochondrial OS=Mus musculus GN=Oxct1 PE=1 SV=1	Q9D0K2	Oxct1	56 kDa	344000000	158900000	10275000	Oxct1	0.36	3	0.52	0	0.45	0.04
Mitochondrial inner membrane protein OS=Mus musculus GN=Immt PE=1 SV=1	Q8CAQ8	Immt	84 kDa	2260000000	616500000	34576250	Immt	0.63	0.9	0.63	-0.02	0.45	0.02
ATP synthase subunit f. mitochondrial OS=Mus musculus GN=Atp5j2 PE=1 SV=3	P56135	Atp5j2	10 kDa	1500000000	407500000	21755000	Atp5j2	0.17	1.7	0.99	0.06	0.45	0.01
V-type proton ATPase 16 kDa proteolipid subunit (Fragment) OS=Mus musculus GN=Atp6v0c PE=2 SV=1	E9Q9C5	Atp6v0c	15 kDa		57750000	8557500		0.043	0.2			0.45	0.01
Protein Rap1gap OS=Mus musculus GN=Rap1gap PE=2 SV=1	A2ALS4	Rap1gap	81 kDa	47500000	11400000	620000		0.36	0.7			0.45	0.04
MCG115977 OS=Mus musculus GN=Gm10108 PE=3 SV=1	G3UWG1	Gm10108	12 kDa	4320000000	210000000	20122500		0.74	0.8			0.45	0.19
Tubulin alpha-1B chain OS=Mus musculus GN=Tuba1b PE=1 SV=2	P05213	Tuba1b	50 kDa	91000000000	15200000000	685000000		0.041	0.6	0.0001	0	0.46	0.04
Spectrin beta chain. non-erythrocytic 1 OS=Mus musculus GN=Sptbn1 PE=1 SV=2	Q62261	Sptbn1	274 kDa	23800000000	3490000000	266887500		0.94	1	0.00056	0.02	0.46	0.02
Actin-related protein 2/3 complex subunit 1A OS=Mus musculus GN=Arpc1a PE=1 SV=1	Q9R0Q6	Arpc1a	42 kDa	1080000000	178950000	15296250		0.46	1.8	0.0011	0.19	0.46	0.14
Vacuolar protein sorting-associated protein 35 OS=Mus musculus GN=Vps35 PE=1 SV=1	Q9EQH3	Vps35	92 kDa	918000000	350000000	13855000		0.4	0.5	0.0055	0.01	0.46	0.07
Isoform Ib of Synapsin-1 OS=Mus musculus GN=Syn1	O88935-1	Syn1	70 kDa		705000000					0.01	0.09	0.46	-0.03
Synaptobrevin homolog YKT6 OS=Mus musculus GN=Ykt6 PE=2 SV=1	Q9CQW1	Ykt6	22 kDa		30450000	1682500		0.36	0.6	0.012	-0.13	0.46	0.06
Neurocan core protein OS=Mus musculus GN=Ncan PE=2 SV=1	P55066	Ncan	137 kDa	375000000	74950000					0.014	0.1	0.46	0.03
cGMP-dependent 3'.5'-cyclic phosphodiesterase OS=Mus musculus GN=Pde2a PE=2 SV=1	Q3TXZ6	Pde2a	106 kDa	899000000	89100000	5696250		0.31	1.7	0.015	0.06	0.46	0.04
ATP-binding cassette sub-family B member 8. mitochondrial OS=Mus musculus GN=Abcb8 PE=2 SV=1	Q9CXJ4	Abcb8	78 kDa		13700000	1371250	Abcb8	0.22	2.9	0.021	-0.21	0.46	-0.04
Calcium/calmodulin-dependent protein kinase type 1D OS=Mus musculus GN=Camk1d PE=1 SV=2	Q8BW96	Camk1d	43 kDa	376000000	5100000	372500		0.36	2.2	0.021	0.11	0.46	0.1
Zinc transporter 9 OS=Mus musculus GN=Slc30a9 PE=2 SV=1	F8WHL1	Slc30a9	61 kDa		6450000		Slc30a9			0.021	-0.22	0.46	-0.04
PDZ domain-containing protein GIPC1 OS=Mus musculus GN=Gipc1 PE=1 SV=1	Q9Z0G0	Gipc1	36 kDa		6650000					0.021	0.11	0.46	-0.3
Beta-adrenergic receptor kinase 1 OS=Mus musculus GN=Adrbk1 PE=2 SV=2	Q99MK8	Adrbk1	80 kDa		5550000					0.021	0.14	0.46	-0.07
Elongation factor 1-alpha 1 OS=Mus musculus GN=Eef1a1 PE=1 SV=3	P10126	Eef1a1	50 kDa	2140000000	103500000	9908750		0.22	0.3	0.024	0.05	0.46	0
Hippocalcin-like protein 1 OS=Mus musculus GN=Hpcal1 PE=2 SV=2	P62748	Hpcal1	22 kDa	1100000000	183450000	5905000		0.088	0.2	0.03	0.05	0.46	0.06
Alanine--tRNA ligase. cytoplasmic OS=Mus musculus GN=Aars PE=1 SV=1	Q8BGQ7	Aars	107 kDa	208000000	19900000	3925000		0.36	1.9	0.2	0.09	0.46	-0.1
WD repeat-containing protein 7 OS=Mus musculus GN=Wdr7 PE=1 SV=3	Q920I9	Wdr7	163 kDa	1700000000	122350000	1850000		0.14	0.5	0.26	0.03	0.46	-0.04
Protein Slc8a2 OS=Mus musculus GN=Slc8a2 PE=2 SV=1	Q8K596	Slc8a2	101 kDa	1380000000	345000000	7185000		0.59	0.8	0.32	-0.03	0.46	-0.04
Glucose 1.6-bisphosphate synthase OS=Mus musculus GN=Pgm2l1 PE=1 SV=1	Q8CAA7	Pgm2l1	70 kDa	595000000	133400000	2370000		0.36	0.7	0.33	-0.03	0.46	0.03
Heat shock protein HSP 90-beta OS=Mus musculus GN=Hsp90ab1 PE=1 SV=3	P11499	Hsp90ab1	83 kDa	4510000000	500000000	71872500		0.97	1	0.36	0.02	0.46	-0.02
Gamma-adducin OS=Mus musculus GN=Add3 PE=1 SV=2	Q9QYB5	Add3	79 kDa	766000000	108500000	7693750		0.38	1.8	0.4	-0.03	0.46	-0.05
Syntaxin-binding protein 5-like OS=Mus musculus GN=Stxbp5l PE=1 SV=1	Q5DQR4	Stxbp5l	132 kDa		45200000					0.42	0.01	0.46	0.06
Guanine nucleotide-binding protein G(i) subunit alpha-1 OS=Mus musculus GN=Gnai1 PE=2 SV=1	B2RSH2	Gnai1	40 kDa	2770000000	148250000	107525000		0.4	1.4	0.5	0.11	0.46	-0.09
Propionyl-CoA carboxylase beta chain. mitochondrial OS=Mus musculus GN=Pccb PE=1 SV=2	Q99MN9	Pccb	58 kDa	69900000	60600000	367500	Pccb	0.36	0.6	0.55	-0.02	0.46	0.03
Calcium uptake protein 1. mitochondrial OS=Mus musculus GN=Micu1 PE=2 SV=1	Q8VCX5	Micu1	54 kDa		2055000		Micu1			0.56	0.03	0.46	-0.06
SH3 and multiple ankyrin repeat domains protein 3 OS=Mus musculus GN=Shank3 PE=1 SV=2	Q4ACU6	Shank3	185 kDa	534000000	45900000	1736250		0.65	1.3	0.6	-0.03	0.46	-0.03
Protein Slc24a2 OS=Mus musculus GN=Slc24a2 PE=2 SV=1	Q14BI1	Slc24a2	79 kDa		109400000					0.65	0.03	0.46	0.03
Polyadenylate-binding protein 1 OS=Mus musculus GN=Pabpc1 PE=1 SV=2	P29341	Pabpc1	71 kDa	84800000	51550000	1722500		0.36	2.2	0.67	-0.02	0.46	-0.04
Syntaxin-12 OS=Mus musculus GN=Stx12 PE=1 SV=1	Q9ER00	Stx12	31 kDa	17500000	4125000					0.67	0.01	0.46	0.08
Protein NipSnap homolog 1 OS=Mus musculus GN=Nipsnap1 PE=1 SV=1	O55125	Nipsnap1	33 kDa	1050000000	182000000	5938750	Nipsnap1	0.13	3	0.78	-0.01	0.46	-0.38
Ras-related C3 botulinum toxin substrate 3 OS=Mus musculus GN=Rac3 PE=1 SV=1	P60764	Rac3	21 kDa	1380000000	184000000					0.85	-0.01	0.46	-0.06
NADH dehydrogenase [ubiquinone] 1 subunit C2 OS=Mus musculus GN=Ndufc2 PE=1 SV=1	Q9CQ54	Ndufc2	14 kDa	215000000	186350000	4661250	Ndufc2	0.39	0.6	0.91	-0.01	0.46	0.16
Hepatocyte cell adhesion molecule OS=Mus musculus GN=Hepacam PE=1 SV=2	Q640R3	Hepacam	46 kDa	607000000	77050000	2625000		0.36	2.2	1	0.08	0.46	-0.03
Enhancer of rudimentary homolog OS=Mus musculus GN=Erh PE=1 SV=1	P84089	Erh	12 kDa			1938750		0.074	3.5			0.46	0.04
Clathrin light chain A OS=Mus musculus GN=Clta PE=4 SV=1	B1AWD8	Clta	26 kDa	2160000000	301000000	47635000		0.096	0.4			0.46	0.04
Guanine nucleotide-binding protein G(I)/G(S)/G(O) subunit gamma-12 OS=Mus musculus GN=Gng12 PE=1 SV=3	Q9DAS9	Gng12	8 kDa		65500000	3280000		0.13	4.3			0.46	0.05
Heterogeneous nuclear ribonucleoprotein H OS=Mus musculus GN=Hnrnph1 PE=1 SV=3	O35737	Hnrnph1	49 kDa	392000000		4667500		0.14	3			0.46	-0.02
CAP-Gly domain-containing linker protein 1 OS=Mus musculus GN=Clip1 PE=2 SV=1	D3Z2Z1	Clip1	160 kDa			1517500		0.14	3			0.46	0.07
Fatty acid-binding protein. brain OS=Mus musculus GN=Fabp7 PE=2 SV=1	E9Q0H6	Fabp7	21 kDa	450000000		2976250		0.22	2.9			0.46	-6.88
Saccharopine dehydrogenase-like oxidoreductase OS=Mus musculus GN=Sccpdh PE=2 SV=1	Q8R127	Sccpdh	47 kDa	275000000	11750000	2825000	Sccpdh	0.36	0.7			0.46	0.04
Heterogeneous nuclear ribonucleoproteins C1/C2 OS=Mus musculus GN=Hnrnpc PE=1 SV=1	Q9Z204	Hnrnpc	34 kDa	2080000000	61850000	282500		0.36	0.6			0.46	0.03
Protein Gm20498 OS=Mus musculus GN=Gm20498 PE=2 SV=1	E9PVN6	Gm20498	20 kDa		34515000	612500		0.36	1.9			0.46	0.04
SH3 and multiple ankyrin repeat domains protein 2 OS=Mus musculus GN=Shank2 PE=2 SV=1	D3Z5K9	Shank2	159 kDa	421000000	34750000	3623750		0.43	0.7			0.46	-0.03
Glutathione S-transferase A4 OS=Mus musculus GN=Gsta4 PE=1 SV=3	P24472	Gsta4	26 kDa		1590000	3188750		0.65	1.3			0.46	-0.04
UMP-CMP kinase OS=Mus musculus GN=Cmpk1 PE=1 SV=1	Q9DBP5	Cmpk1	22 kDa	43600000		2552500		0.7	0.8			0.46	-0.07
Neuronal growth regulator 1 OS=Mus musculus GN=Negr1 PE=2 SV=1	A0A4W9	Negr1	36 kDa	1010000000	65450000	12028750		0.97	1			0.46	0
Ribosome-recycling factor. mitochondrial OS=Mus musculus GN=Mrrf PE=1 SV=1	Q9D6S7	Mrrf	29 kDa				Mrrf					0.46	-0.68
NFU1 iron-sulfur cluster scaffold homolog. mitochondrial (Fragment) OS=Mus musculus GN=Nfu1 PE=2 SV=1	D3Z285	Nfu1	22 kDa	90100000			Nfu1					0.46	0
Inorganic pyrophosphatase OS=Mus musculus GN=Ppa1 PE=1 SV=1	Q9D819	Ppa1	33 kDa	362000000	16850000							0.46	-0.04
ARF GTPase-activating protein GIT1 OS=Mus musculus GN=Git1 PE=2 SV=1	Q5F258	Git1	84 kDa	540000000	27500000							0.46	0.16
Glutaredoxin-3 OS=Mus musculus GN=Glrx3 PE=1 SV=1	Q9CQM9	Glrx3	38 kDa	15500000								0.46	-0.02
40S ribosomal protein S11 OS=Mus musculus GN=Rps11 PE=2 SV=3	P62281	Rps11	18 kDa									0.46	-0.19
Poly(rC)-binding protein 2 OS=Mus musculus GN=Pcbp2 PE=1 SV=1	Q61990	Pcbp2	38 kDa	335000000	20450000							0.46	0.35
Katanin p60 ATPase-containing subunit A-like 2 OS=Mus musculus GN=Katnal2 PE=2 SV=1	D3Z0U5	Katnal2	31 kDa	174000000								0.46	0.05
Chondroitin sulfate proteoglycan 5 OS=Mus musculus GN=Cspg5 PE=1 SV=2	Q71M36	Cspg5	60 kDa	528000000	29300000							0.46	0.07
Heterogeneous nuclear ribonucleoprotein A/B OS=Mus musculus GN=Hnrnpab PE=2 SV=1	Q20BD0	Hnrnpab	36 kDa									0.46	0.03
IST1 homolog OS=Mus musculus GN=Ist1 PE=2 SV=1	Q9CX00	Ist1	39 kDa									0.46	-0.04
Afadin OS=Mus musculus GN=Mllt4 PE=2 SV=1	E9PYX7	Mllt4	189 kDa		5405000							0.46	-0.27
Ena/VASP-like protein OS=Mus musculus GN=Evl PE=2 SV=1	E9PVP4	Evl	43 kDa									0.46	0.32
Transportin-3 OS=Mus musculus GN=Tnpo3 PE=1 SV=1	Q6P2B1	Tnpo3	104 kDa		4230000							0.46	-0.15
Serine/arginine repetitive matrix protein 2 OS=Mus musculus GN=Srrm2 PE=1 SV=3	Q8BTI8	Srrm2	295 kDa	12000000								0.46	0.09
Alpha-synuclein OS=Mus musculus GN=Snca PE=1 SV=2	O55042	Snca	14 kDa	813000000	77100000	143537500		0.14	1.6	0.057	-0.12	0.47	-0.04
Kinesin heavy chain isoform 5C OS=Mus musculus GN=Kif5c PE=1 SV=3	P28738	Kif5c	109 kDa	393000000	1190000	3098750		0.97	1	0.15	-0.14	0.47	-0.01
Rho-associated protein kinase 2 OS=Mus musculus GN=Rock2 PE=1 SV=1	P70336	Rock2	161 kDa	260000000	62000000	3285000		0.77	0.8	0.21	0.04	0.47	0
NADH-cytochrome b5 reductase 1 OS=Mus musculus GN=Cyb5r1 PE=2 SV=1	Q9DB73	Cyb5r1	34 kDa		41800000		Cyb5r1			0.25	0.08	0.47	0.01
Sorting and assembly machinery component 50 homolog OS=Mus musculus GN=Samm50 PE=1 SV=1	Q8BGH2	Samm50	52 kDa	443000000	83050000	1685000	Samm50	0.44	2.5	0.39	-0.05	0.47	0.01
Mitochondrial chaperone BCS1 OS=Mus musculus GN=Bcs1l PE=1 SV=1	Q9CZP5	Bcs1l	47 kDa		20500000		Bcs1l			0.059	0.09	0.48	-0.02
Q8BZW3	Q8BZW3-DECOY		?	260000000	117500000					0.39	0.13	0.48	-0.03
Dihydrolipoyllysine-residue succinyltransferase component of 2-oxoglutarate dehydrogenase complex. mitochondrial OS=Mus musculus GN=Dlst PE=1 SV=1	Q9D2G2	Dlst	49 kDa	3440000000	336500000	24925000	Dlst	0.68	1.3	0.87	-0.02	0.48	0.01
40S ribosomal protein S13 OS=Mus musculus GN=Rps13 PE=1 SV=2	P62301	Rps13	17 kDa		25000000					0.021	-0.28	0.49	-0.1
Protein Rasgef1a OS=Mus musculus GN=Rasgef1a PE=2 SV=1	E9Q1N6	Rasgef1a	56 kDa		11555000					0.56	-0.05	0.49	0.03
Lamina-associated polypeptide 2. isoforms beta/delta/epsilon/gamma OS=Mus musculus GN=Tmpo PE=1 SV=4	Q61029	Tmpo	50 kDa									0.49	-0.06
RAB22A. member RAS oncogene family. isoform CRA_c OS=Mus musculus GN=Rab22a PE=4 SV=1	A2ARZ7	Rab22a	21 kDa	93900000	4795000							0.49	-0.02
Cytochrome b-c1 complex subunit Rieske. mitochondrial OS=Mus musculus GN=Uqcrfs1 PE=1 SV=1	Q9CR68	Uqcrfs1	29 kDa	759000000	485000000	31775000	Uqcrfs1	0.33	1.7	0.00055	-0.05	0.5	0.03
Monoglyceride lipase OS=Mus musculus GN=Mgll PE=2 SV=1	D3YYS6	Mgll	37 kDa	403000000	142200000	3550000		0.36	2.2	0.0082	0.1	0.5	-0.01
Actin. alpha cardiac muscle 1 OS=Mus musculus GN=Actc1 PE=1 SV=1	P68033	Actc1	42 kDa	108000000000	8970000000	775125000		0.26	0.6	0.015	-0.03	0.5	-0.4
Rabphilin-3A OS=Mus musculus GN=Rph3a PE=1 SV=2	P47708	Rph3a	75 kDa	982000000	107950000	4875000		0.06	3.9	0.041	-0.06	0.5	-0.24
Dolichyl-diphosphooligosaccharide--protein glycosyltransferase subunit 1 OS=Mus musculus GN=Rpn1 PE=2 SV=1	Q91YQ5	Rpn1	69 kDa	55900000	55800000	600000		0.36	0.7	0.12	-0.06	0.5	0.07
Phosphoserine aminotransferase OS=Mus musculus GN=Psat1 PE=1 SV=1	Q99K85	Psat1	40 kDa	367000000	100600000	6933750		0.79	1.2	0.37	0.08	0.5	-0.01
40S ribosomal protein S9 OS=Mus musculus GN=Rps9 PE=2 SV=3	Q6ZWN5	Rps9	23 kDa	497000000	8650000	2850000		0.9	1.1	0.46	-0.03	0.5	0.03
Neutral alpha-glucosidase AB OS=Mus musculus GN=Ganab PE=1 SV=1	Q8BHN3	Ganab	107 kDa	188000000	36900000	862500		0.36	0.7	0.6	0.01	0.5	-0.02
Propionyl-CoA carboxylase alpha chain. mitochondrial OS=Mus musculus GN=Pcca PE=2 SV=2	Q91ZA3	Pcca	80 kDa	110000000	62070000		Pcca			0.77	0.01	0.5	0.03
Serine/arginine-rich splicing factor 2 OS=Mus musculus GN=Srsf2 PE=1 SV=4	Q62093	Srsf2	25 kDa		1700000					0.77	0.01	0.5	-0.04
Disks large-associated protein 1 OS=Mus musculus GN=Dlgap1 PE=2 SV=1	D3Z709	Dlgap1	105 kDa	154000000	14000000	7275000		0.36	0.4			0.5	-0.01
MARCKS-related protein OS=Mus musculus GN=Marcksl1 PE=1 SV=2	P28667	Marcksl1	20 kDa			897500		0.36	0.7			0.5	-0.05
Proteasome subunit alpha type-3 OS=Mus musculus GN=Psma3 PE=1 SV=3	O70435	Psma3	28 kDa	1800000		1710000		0.36	0.6			0.5	-0.02
Histidine triad nucleotide-binding protein 1 OS=Mus musculus GN=Hint1 PE=1 SV=3	P70349	Hint1	14 kDa	612000000			Hint1					0.5	-0.02
TIP41-like protein OS=Mus musculus GN=Tiprl PE=2 SV=1	Q8BH58	Tiprl	31 kDa	10100000								0.5	-0.01
Protein Pfdn4 (Fragment) OS=Mus musculus GN=Pfdn4 PE=2 SV=1	E9Q4Q8	Pfdn4	5 kDa		25300000							0.5	0.04
DCN1-like protein 1 (Fragment) OS=Mus musculus GN=Dcun1d1 PE=4 SV=1	D3YUG2	Dcun1d1	13 kDa	14400000	3470000							0.5	-0.09
Leucine carboxyl methyltransferase 1 OS=Mus musculus GN=Lcmt1 PE=2 SV=1	A2RTH5	Lcmt1	38 kDa		28300000					0.0027	0.13	0.52	0.03
Potassium voltage-gated channel subfamily A member 2 OS=Mus musculus GN=Kcna2 PE=1 SV=1	P63141	Kcna2	57 kDa	363000000	124000000					0.024	0.12	0.52	-0.03
Voltage-dependent calcium channel subunit alpha-2/delta-3 OS=Mus musculus GN=Cacna2d3 PE=1 SV=1	Q9Z1L5	Cacna2d3	123 kDa	196000000	89200000					0.25	-0.13	0.52	0.02
Core histone macro-H2A.1 OS=Mus musculus GN=H2afy PE=1 SV=3	Q9QZQ8	H2afy	40 kDa	962000000	129450000					0.45	0.01	0.52	-0.01
Protein Tfg OS=Mus musculus GN=Tfg PE=2 SV=1	Q9Z1A1	Tfg	43 kDa		8100000					0.56	-0.05	0.52	0.02
Cytochrome b-c1 complex subunit 8 OS=Mus musculus GN=Uqcrq PE=1 SV=3	Q9CQ69	Uqcrq	10 kDa		222650000		Uqcrq			0.92	-0.06	0.52	0.01
LIM and SH3 domain protein 1 OS=Mus musculus GN=Lasp1 PE=1 SV=1	Q61792	Lasp1	30 kDa	1030000000	71950000	5497500		0.8	0.8	0.043	0.07	0.53	-0.03
Protein FAM126B OS=Mus musculus GN=Fam126b PE=1 SV=1	Q8C729	Fam126b	59 kDa		19950000					0.15	0.03	0.53	-0.01
Protein-arginine deiminase type-2 OS=Mus musculus GN=Padi2 PE=1 SV=2	Q08642	Padi2	76 kDa	172000000	6730000					0.25	0.12	0.53	0.04
Phosphatidylinositol 5-phosphate 4-kinase type-2 gamma OS=Mus musculus GN=Pip4k2c PE=2 SV=1	Q91XU3	Pip4k2c	47 kDa	132000000	14130000					0.25	0.09	0.53	-0.06
Actin-related protein 2/3 complex subunit 2 OS=Mus musculus GN=Arpc2 PE=1 SV=3	Q9CVB6	Arpc2	34 kDa	899000000	148300000	17482500		0.22	0.8	0.4	0.03	0.53	-0.11
14-3-3 protein gamma OS=Mus musculus GN=Ywhag PE=1 SV=2	P61982	Ywhag	28 kDa	12200000000	2620000000	275550000		0.54	1.2	0.0001	0.11	0.55	0.03
Glycerol-3-phosphate dehydrogenase 1-like protein OS=Mus musculus GN=Gpd1l PE=1 SV=2	Q3ULJ0	Gpd1l	38 kDa	209000000	26550000	1410000		0.14	0.5	0.0046	0.14	0.55	-0.19
Profilin-1 OS=Mus musculus GN=Pfn1 PE=1 SV=2	P62962	Pfn1	15 kDa	601000000	137550000	3200000		0.36	0.5	0.11	0.04	0.55	-0.22
GTP-binding protein Di-Ras2 OS=Mus musculus GN=Diras2 PE=2 SV=1	Q5PR73	Diras2	22 kDa	359000000	17350000	3078750		0.36	0.6	0.25	-0.09	0.55	0.02
Neuronal-specific septin-3 OS=Mus musculus GN=Sept3 PE=1 SV=2	Q9Z1S5	Sept3	40 kDa	655000000	372200000	52001250		0.31	0.6	0.39	-0.11	0.55	0.01
Long-chain fatty acid transport protein 4 OS=Mus musculus GN=Slc27a4 PE=1 SV=1	Q91VE0	Slc27a4	72 kDa	163000000	14050000					0.6	0.01	0.55	-0.03
CON__P00761	CON__P00761		?	96300000000	317500000	1965500000		0.087	2	0.61	-0.02	0.55	0.02
Vesicular inhibitory amino acid transporter OS=Mus musculus GN=Slc32a1 PE=1 SV=3	O35633	Slc32a1	57 kDa	310000000	76950000	4113750		0.91	0.9	0.92	-0.01	0.55	0.02
Isobutyryl-CoA dehydrogenase. mitochondrial OS=Mus musculus GN=Acad8 PE=2 SV=1	D3YTT4	Acad8	45 kDa		1755000	1516250	Acad8	0.96	1			0.55	-0.04
ADP-ribosylation factor-like protein 6-interacting protein 1 OS=Mus musculus GN=Arl6ip1 PE=2 SV=1	Q9JKW0	Arl6ip1	23 kDa		57000000							0.55	0.02
Calreticulin OS=Mus musculus GN=Calr PE=1 SV=1	P14211	Calr	48 kDa	2110000000	47350000	7550000		0.36	1.9	0.011	-0.14	0.56	0
Isoform 2 of Cyclin-dependent kinase 14 OS=Mus musculus GN=Cdk14	O35495-2	Cdk14	48 kDa		2660000					0.25	0.16	0.56	0
Immunoglobulin superfamily member 21 OS=Mus musculus OX=10090 GN=Igsf21 PE=1 SV=1	Q7TNR6	Igsf21	52 kDa			1197500		0.14	0.5			0.56	0.02
Protein lin-7 homolog A OS=Mus musculus GN=Lin7a PE=1 SV=2	Q8JZS0	Lin7a	26 kDa	796000000	111000000	12087500		0.36	0.5	0.057	-0.05	0.57	-0.01
Contactin-associated protein 1 OS=Mus musculus GN=Cntnap1 PE=1 SV=2	O54991	Cntnap1	156 kDa	503000000	245700000	11022500		0.36	1.7	0.12	-0.02	0.57	-0.01
Calpain-2 catalytic subunit OS=Mus musculus GN=Capn2 PE=2 SV=4	O08529	Capn2	80 kDa	294000000	88400000	4650000		0.081	3.1	0.21	0.04	0.57	0.04
Sulfotransferase 4A1 OS=Mus musculus GN=Sult4a1 PE=2 SV=1	P63046	Sult4a1	33 kDa		14950000	1450000		0.14	0.5	0.39	0.07	0.57	-0.01
Protein 2310035C23Rik OS=Mus musculus GN=2310035C23Rik PE=2 SV=1	E9QM90	2310035C23Rik	132 kDa	18500000	78950000					0.0015	0.13	0.58	-0.03
Guanine nucleotide-binding protein G(I)/G(S)/G(O) subunit gamma-2 OS=Mus musculus GN=Gng2 PE=1 SV=2	P63213	Gng2	8 kDa	106000000	503000000	12937500		0.98	1	0.35	-0.03	0.58	0.02
NADH dehydrogenase [ubiquinone] 1 alpha subcomplex subunit 6 OS=Mus musculus GN=Ndufa6 PE=1 SV=1	Q9CQZ5	Ndufa6	15 kDa		42200000	30228750	Ndufa6	0.82	1.1	0.56	-0.1	0.58	-0.01
Surfeit locus protein 4 OS=Mus musculus GN=Surf4 PE=2 SV=1	Q64310	Surf4	30 kDa		32350000					0.85	0	0.58	-0.24
Mitochondrial import receptor subunit TOM6 homolog OS=Mus musculus GN=Tomm6 PE=3 SV=1	Q9CQN3	Tomm6	8 kDa		31650000		Tomm6			0.18	0.08	0.59	-0.03
FXYD domain-containing ion transport regulator 7 OS=Mus musculus GN=Fxyd7 PE=1 SV=1	P59648	Fxyd7	8 kDa	804000000	90200000					0.67	-0.01	0.59	0.01
Tubulin beta-5 chain OS=Mus musculus GN=Tubb5 PE=1 SV=1	P99024	Tubb5	50 kDa	101000000000	19800000000	1224375000		0.6	1.1	0.0001	0.06	0.6	-0.07
Tubulin beta-2A chain OS=Mus musculus GN=Tubb2a PE=1 SV=1	Q7TMM9	Tubb2a	50 kDa	102000000000	20000000000	1284250000		0.68	0.9	0.0001	0.01	0.6	0.02
Cytochrome c oxidase subunit 6B1 OS=Mus musculus GN=Cox6b1 PE=1 SV=2	P56391	Cox6b1	10 kDa	756000000	476000000		Cox6b1			0.0001	0.1	0.6	-0.02
Neurocalcin-delta OS=Mus musculus GN=Ncald PE=1 SV=4	Q91X97	Ncald	22 kDa	1260000000	398500000	14512500		0.22	0.2	0.00071	-0.06	0.6	0.06
Dipeptidyl aminopeptidase-like protein 6 OS=Mus musculus GN=Dpp6 PE=2 SV=1	E9PWX1	Dpp6	97 kDa	2110000000	158200000	5440000		0.16	0.4	0.0049	0.08	0.6	-0.06
Glyoxylate reductase/hydroxypyruvate reductase OS=Mus musculus GN=Grhpr PE=1 SV=1	Q91Z53	Grhpr	35 kDa	519000000	49150000	3250000	Grhpr	0.36	0.7	0.0087	0.17	0.6	0.06
AP-3 complex subunit mu-2 OS=Mus musculus GN=Ap3m2 PE=2 SV=1	Q8R2R9	Ap3m2	47 kDa		28750000					0.016	0.12	0.6	0.01
Vesicle-associated membrane protein. associated protein B and C OS=Mus musculus GN=Vapb PE=2 SV=1	Q8BH80	Vapb	27 kDa		3060000	5730000		0.88	0.9	0.021	-0.39	0.6	-0.01
Gap junction alpha-1 protein OS=Mus musculus GN=Gja1 PE=1 SV=2	P23242	Gja1	43 kDa	143000000	86550000	2920000		0.91	0.9	0.021	-0.18	0.6	0.02
Arf-GAP with SH3 domain. ANK repeat and PH domain-containing protein 1 OS=Mus musculus GN=Asap1 PE=2 SV=2	E9QMI7	Asap1	122 kDa		37135000					0.021	0.17	0.6	-0.04
Disks large homolog 3 OS=Mus musculus GN=Dlg3 PE=2 SV=1	A2BEE9	Dlg3	92 kDa	520000000	51550000	4533750		0.49	1.5	0.023	0.01	0.6	-0.01
Cytochrome b-c1 complex subunit 2. mitochondrial OS=Mus musculus GN=Uqcrc2 PE=1 SV=1	Q9DB77	Uqcrc2	48 kDa	4530000000	632000000	49758750	Uqcrc2	0.42	1.4	0.033	-0.06	0.6	0.03
Serine/threonine-protein phosphatase 2A catalytic subunit alpha isoform OS=Mus musculus GN=Ppp2ca PE=1 SV=1	P63330	Ppp2ca	36 kDa	3360000000	343500000	6450000		0.14	0.2	0.034	0.06	0.6	-0.01
Nuclear transport factor 2 OS=Mus musculus GN=Nutf2 PE=2 SV=1	P61971	Nutf2	14 kDa		2890000					0.043	0.24	0.6	0
Tripartite motif-containing protein 2 OS=Mus musculus GN=Trim2 PE=2 SV=1	E9QKC6	Trim2	84 kDa		60600000					0.046	-0.17	0.6	0.19
Protein IMPACT OS=Mus musculus GN=Impact PE=1 SV=2	O55091	Impact	36 kDa		7850000	965000		0.36	0.7	0.059	0.11	0.6	-0.02
LanC-like protein 1 OS=Mus musculus GN=Lancl1 PE=1 SV=1	O89112	Lancl1	45 kDa	246000000	94900000	3382500		0.48	1.7	0.21	-0.02	0.6	0.01
Sodium- and chloride-dependent GABA transporter 3 OS=Mus musculus GN=Slc6a11 PE=1 SV=2	P31650	Slc6a11	70 kDa	574000000	130500000	10337500		0.79	0.8	0.23	-0.08	0.6	-0.17
Peflin OS=Mus musculus GN=Pef1 PE=2 SV=1	Q8BFY6	Pef1	29 kDa		39400000					0.39	0.06	0.6	-0.13
Ras-related protein R-Ras2 OS=Mus musculus GN=Rras2 PE=1 SV=1	P62071	Rras2	23 kDa	83000000	53750000	1065000		0.36	0.7	0.46	0.05	0.6	-0.03
GTP:AMP phosphotransferase. mitochondrial OS=Mus musculus GN=Ak3 PE=1 SV=3	Q9WTP7	Ak3	25 kDa	65300000	52450000	3140000	Ak3	0.13	0.3	0.5	0.05	0.6	-0.04
Synaptogyrin-3 OS=Mus musculus GN=Syngr3 PE=1 SV=1	Q8R191	Syngr3	25 kDa	5340000000	150250000	54175000		0.62	1.1	0.52	0.05	0.6	0.03
Cytochrome c1. heme protein. mitochondrial OS=Mus musculus GN=Cyc1 PE=1 SV=1	Q9D0M3	Cyc1	35 kDa	390000000	63200000	12015000	Cyc1	0.32	0.2	0.54	-0.02	0.6	-0.13
DnaJ homolog subfamily B member 6 OS=Mus musculus GN=Dnajb6 PE=1 SV=4	O54946	Dnajb6	40 kDa		8250000	752500		0.36	1.9	0.56	-0.08	0.6	-0.01
Brain acid soluble protein 1 OS=Mus musculus GN=Basp1 PE=1 SV=3	Q91XV3	Basp1	22 kDa	2180000000	158500000	80737500		0.013	0.6	0.57	0.2	0.6	-0.02
Tropomodulin-2 OS=Mus musculus GN=Tmod2 PE=1 SV=2	Q9JKK7	Tmod2	40 kDa	166000000	115100000	6592500		0.72	0.8	0.59	0.03	0.6	0.03
Pyruvate dehydrogenase protein X component. mitochondrial OS=Mus musculus GN=Pdhx PE=2 SV=1	Q8BKZ9	Pdhx	54 kDa	502000000	80000000	12917750	Pdhx	0.046	2.6	0.61	-0.02	0.6	-0.03
Pyridoxal kinase OS=Mus musculus GN=Pdxk PE=1 SV=1	Q8K183	Pdxk	35 kDa	437000000	134850000	8021250		0.94	0.9	0.69	-0.01	0.6	0.13
Dynamin-1 OS=Mus musculus GN=Dnm1 PE=1 SV=2	P39053	Dnm1	98 kDa	25500000000	2705000000	260487500		0.84	1	0.77	-0.01	0.6	-0.03
2.4-dienoyl-CoA reductase. mitochondrial OS=Mus musculus GN=Decr1 PE=1 SV=1	Q9CQ62	Decr1	36 kDa		28500000		Decr1			0.77	-0.03	0.6	-0.04
Vacuolar protein sorting-associated protein 26B OS=Mus musculus GN=Vps26b PE=1 SV=1	Q8C0E2	Vps26b	39 kDa	222000000	22050000					0.77	0.02	0.6	0
Phosphatidylserine synthase 1 OS=Mus musculus GN=Ptdss1 PE=2 SV=1	Q99LH2	Ptdss1	56 kDa		3215000					0.77	-0.03	0.6	0
Septin-2 OS=Mus musculus GN=Sept2 PE=1 SV=2	P42208	Sept2	42 kDa	270000000	142650000	4955000		0.027	3.6	0.82	-0.01	0.6	0.02
Bleomycin hydrolase OS=Mus musculus GN=Blmh PE=2 SV=1	Q8R016	Blmh	53 kDa	158000000	25200000					0.83	-0.02	0.6	0.03
Isoform 1 of Cell division control protein 42 homolog OS=Mus musculus GN=Cdc42	P60766-1	Cdc42	21 kDa	336000000	176900000					0.85	0.01	0.6	0
Enoyl-CoA delta isomerase 1. mitochondrial OS=Mus musculus GN=Eci1 PE=2 SV=2	P42125	Eci1	32 kDa	123000000	29550000	1997500	Eci1	0.91	0.9	0.88	-0.01	0.6	-0.1
Tyrosine-protein phosphatase non-receptor type 11 OS=Mus musculus GN=Ptpn11 PE=1 SV=2	P35235	Ptpn11	68 kDa		7250000					1	-0.01	0.6	-0.08
Dihydropyrimidinase-related protein 3 OS=Mus musculus GN=Dpysl3 PE=2 SV=1	E9PWE8	Dpysl3	74 kDa	6240000000	209000000	50362500		0.015	1.7			0.6	-0.01
Ankyrin 3. epithelial. isoform CRA_l OS=Mus musculus GN=Ank3 PE=4 SV=1	G5E8K2	Ank3	212 kDa	866000000	69050000	15715000		0.094	2			0.6	-0.03
Apoptosis-inducing factor 1. mitochondrial OS=Mus musculus GN=Aifm1 PE=2 SV=1	B1AU25	Aifm1	66 kDa		35780000	5120000	Aifm1	0.14	0.3			0.6	-0.01
Protein NDRG4 OS=Mus musculus GN=Ndrg4 PE=1 SV=1	Q8BTG7	Ndrg4	39 kDa			3212500		0.14	0.5			0.6	0
Syntaxin-7 OS=Mus musculus GN=Stx7 PE=1 SV=3	O70439	Stx7	30 kDa	20700000	3295000	1527500		0.14	0.5			0.6	-0.07
Thymosin beta-4 OS=Mus musculus GN=Tmsb4x PE=1 SV=1	P20065	Tmsb4x	6 kDa			8750000		0.16	4.2			0.6	0.04
Protein FAM131B OS=Mus musculus GN=Fam131b PE=2 SV=1	E9Q8P8	Fam131b	39 kDa			1330000		0.36	1.9			0.6	0
60S ribosomal protein L10 (Fragment) OS=Mus musculus GN=Rpl10 PE=4 SV=1	I7HLV2	Rpl10	23 kDa	164000000		1022500		0.36	1.9			0.6	0.03
Cholecystokinin OS=Mus musculus OX=10090 GN=Cck PE=1 SV=3	P09240	Cck	13 kDa			2500000		0.36	0.7			0.6	0.03
Secretory carrier-associated membrane protein 5 OS=Mus musculus GN=Scamp5 PE=2 SV=1	Q9JKD3	Scamp5	26 kDa	853000		3942500		0.44	0.4			0.6	0
26S proteasome non-ATPase regulatory subunit 6 OS=Mus musculus GN=Psmd6 PE=1 SV=1	Q99JI4	Psmd6	46 kDa	58900000		858750		0.47	2.1			0.6	-0.03
MCG55033 OS=Mus musculus GN=Gm10250 PE=4 SV=1	G3X9L6	Gm10250	19 kDa	738000000	185500000	31675000		0.61	0.8			0.6	-0.04
Protein tyrosine phosphatase. receptor type. D OS=Mus musculus GN=Ptprd PE=2 SV=1	B9EJA3	Ptprd	170 kDa	814000000	22500000	2027500		0.65	1.3			0.6	-0.03
Dynactin subunit 1 OS=Mus musculus GN=Dctn1 PE=2 SV=1	E9Q3M3	Dctn1	140 kDa	350000000	82250000	5163750		0.79	1.2			0.6	-0.03
Dynactin subunit 3 OS=Mus musculus GN=Dctn3 PE=2 SV=2	Q9Z0Y1	Dctn3	21 kDa			1701250		0.93	1.1			0.6	-0.02
Peroxisomal acyl-coenzyme A oxidase 1 OS=Mus musculus GN=Acox1 PE=1 SV=5	Q9R0H0	Acox1	75 kDa		12150000		Acox1					0.6	-0.08
Citrate lyase subunit beta-like protein. mitochondrial OS=Mus musculus GN=Clybl PE=2 SV=2	Q8R4N0	Clybl	38 kDa				Clybl					0.6	0.41
Serine beta-lactamase-like protein LACTB. mitochondrial OS=Mus musculus GN=Lactb PE=1 SV=1	Q9EP89	Lactb	61 kDa				Lactb					0.6	-0.03
39S ribosomal protein L37. mitochondrial OS=Mus musculus GN=Mrpl37 PE=2 SV=1	Q921S7	Mrpl37	48 kDa				Mrpl37					0.6	0.06
Protein slowmo homolog 1 OS=Mus musculus GN=Slmo1 PE=2 SV=1	Q8VE85	Slmo1	19 kDa				Slmo1					0.6	-0.01
Acyl-coenzyme A thioesterase THEM4 OS=Mus musculus GN=Them4 PE=1 SV=1	Q3UUI3	Them4	26 kDa	131000000			Them4					0.6	0
Disks large-associated protein 3 OS=Mus musculus GN=Dlgap3 PE=2 SV=1	B1AS06	Dlgap3	105 kDa	134000000	2620000							0.6	0.02
Exportin-2 OS=Mus musculus GN=Cse1l PE=2 SV=1	Q9ERK4	Cse1l	110 kDa	72400000	11300000							0.6	0.03
Microtubule-associated protein OS=Mus musculus GN=Map4 PE=2 SV=1	E9PZ43	Map4	98 kDa	49300000								0.6	0.05
26S proteasome non-ATPase regulatory subunit 11 OS=Mus musculus GN=Psmd11 PE=1 SV=3	Q8BG32	Psmd11	47 kDa	101000000								0.6	-0.29
COP9 signalosome complex subunit 7a (Fragment) OS=Mus musculus GN=Cops7a PE=2 SV=1	D3YVI6	Cops7a	20 kDa		33000000							0.6	0.02
Coiled-coil domain-containing protein 136 OS=Mus musculus GN=Ccdc136 PE=2 SV=1	D3Z165	Ccdc136	116 kDa	24300000	2375000							0.6	-0.02
Secretogranin-1 OS=Mus musculus GN=Chgb PE=1 SV=2	P16014	Chgb	78 kDa									0.6	0.03
ATP synthase subunit a OS=Mus musculus GN=Mtatp6 PE=2 SV=1	P00848	Mtatp6	25 kDa									0.6	0.45
Protein prune homolog 2 OS=Mus musculus GN=Prune2 PE=2 SV=2	Q52KR3	Prune2	340 kDa									0.6	-0.2
Proline-rich transmembrane protein 3 OS=Mus musculus GN=Prrt3 PE=1 SV=1	Q6PE13	Prrt3	101 kDa	119000000								0.6	0.01
CDP-diacylglycerol--inositol 3-phosphatidyltransferase OS=Mus musculus GN=Cdipt PE=1 SV=1	Q8VDP6	Cdipt	24 kDa		140950000	5475000		0.36	0.7	0.11	0.02	0.61	-0.01
Methylcrotonoyl-CoA carboxylase beta chain. mitochondrial OS=Mus musculus GN=Mccc2 PE=2 SV=1	Q3ULD5	Mccc2	61 kDa		19355000		Mccc2			0.27	0.06	0.61	0.02
Calpain-5 OS=Mus musculus GN=Capn5 PE=2 SV=1	O08688	Capn5	73 kDa	159000000	16750000					0.29	0.06	0.61	0.01
Mitogen-activated protein kinase 3 OS=Mus musculus GN=Mapk3 PE=1 SV=5	Q63844	Mapk3	43 kDa	56000000	39750000	17700000		0.25	2.3	0.71	-0.08	0.61	-0.02
GTP-binding protein Di-Ras1 OS=Mus musculus GN=Diras1 PE=2 SV=1	Q91Z61	Diras1	22 kDa	25600000	35900000					0.15	0.11	0.62	0.02
Sodium/potassium-transporting ATPase subunit beta-1 OS=Mus musculus GN=Atp1b1 PE=1 SV=1	P14094	Atp1b1	35 kDa	23600000000	2440000000	146275000		0.57	0.8	0.37	0.07	0.62	-0.02
Tetraspanin-7 OS=Mus musculus GN=Tspan7 PE=2 SV=2	Q62283	Tspan7	28 kDa	41700000	32250000	3267500		0.25	2.6	0.46	0.05	0.62	-0.02
Active breakpoint cluster region-related protein OS=Mus musculus GN=Abr PE=2 SV=1	E9PUE7	Abr	92 kDa	506000000	18100000					0.019	0.07	0.63	-0.02
Brefeldin A-inhibited guanine nucleotide-exchange protein 2 OS=Mus musculus GN=Arfgef2 PE=1 SV=1	A2A5R2	Arfgef2	202 kDa	80000000	41550000					0.093	0.07	0.63	0.02
ADP/ATP translocase 1 OS=Mus musculus GN=Slc25a4 PE=1 SV=4	P48962	Slc25a4	33 kDa	21100000000	1615000000	351862500	Slc25a4	0.47	1.3	0.25	-0.01	0.63	0.02
Importin-5 OS=Mus musculus GN=Ipo5 PE=1 SV=3	Q8BKC5	Ipo5	124 kDa	96600000	10345000					0.3	0.06	0.63	-0.1
Acetyl-CoA acetyltransferase. mitochondrial OS=Mus musculus GN=Acat1 PE=1 SV=1	Q8QZT1	Acat1	45 kDa	2500000000	150350000	30112500	Acat1	0.016	3.1	0.58	0.06	0.63	-0.04
BRI3-binding protein OS=Mus musculus GN=Bri3bp PE=2 SV=1	Q8BXV2	Bri3bp	28 kDa		1945000	7951250		0.14	1.7	1	0.01	0.63	0.02
Peptidyl-prolyl cis-trans isomerase D OS=Mus musculus GN=Ppid PE=1 SV=3	Q9CR16	Ppid	41 kDa		2905000	2430000		0.16	0.4	0.093	-0.31	0.64	-0.01
AP-2 complex subunit alpha-2 OS=Mus musculus GN=Ap2a2 PE=1 SV=2	P17427	Ap2a2	104 kDa	6130000000	976500000	52037500		0.22	1.5	0.00062	0.04	0.65	-0.03
Neutral amino acid transporter A OS=Mus musculus GN=Slc1a4 PE=1 SV=1	O35874	Slc1a4	56 kDa	548000000	37150000					0.0079	-0.11	0.65	0.02
Dephospho-CoA kinase domain-containing protein OS=Mus musculus GN=Dcakd PE=2 SV=1	Q8BHC4	Dcakd	26 kDa		14500000		Dcakd			0.039	0.18	0.65	-0.02
Ubiquitin-like modifier-activating enzyme 5 OS=Mus musculus GN=Uba5 PE=2 SV=1	D6RH76	Uba5	15 kDa		11700000					0.05	0.1	0.65	0
Histone H1.5 OS=Mus musculus GN=Hist1h1b PE=1 SV=2	P43276	Hist1h1b	23 kDa	445000000	8350000					0.25	-0.07	0.65	-0.1
Ras-related protein Rab-5C OS=Mus musculus GN=Rab5c PE=1 SV=2	P35278	Rab5c	23 kDa	684000000	144750000	6156250		0.42	0.7	0.48	-0.08	0.65	0.01
Succinyl-CoA ligase [ADP/GDP-forming] subunit alpha. mitochondrial OS=Mus musculus GN=Suclg1 PE=1 SV=4	Q9WUM5	Suclg1	36 kDa	339000000	5750000	2106250	Suclg1	0.94	1.1	0.56	-0.04	0.65	-0.01
AP-1 complex subunit mu-1 OS=Mus musculus GN=Ap1m1 PE=1 SV=3	P35585	Ap1m1	49 kDa	208000000	3480000	575000		0.36	1.9	0.77	-0.17	0.65	0.02
Ras-related protein Rap-2a OS=Mus musculus GN=Rap2a PE=1 SV=2	Q80ZJ1	Rap2a	21 kDa	585000000	170900000	12675000		0.1	2.2	0.83	0.03	0.65	0.05
ATP synthase subunit epsilon. mitochondrial OS=Mus musculus GN=Atp5e PE=2 SV=2	P56382	Atp5f1e	6 kDa			34852500		0.035	2.2			0.65	-0.44
Amyloid beta A4 precursor protein-binding family A member 1 OS=Mus musculus GN=Apba1 PE=2 SV=2	B2RUJ5	Apba1	93 kDa		7050000	2512500		0.14	0.5			0.65	0.04
Charged multivesicular body protein 4b OS=Mus musculus GN=Chmp4b PE=2 SV=2	Q9D8B3	Chmp4b	25 kDa			3581250		0.78	1.2			0.65	0.01
Cullin-4A OS=Mus musculus GN=Cul4a PE=2 SV=1	E9PXT5	Cul4a	30 kDa		20250000							0.65	0.02
Serine/threonine-protein kinase mTOR OS=Mus musculus GN=Mtor PE=1 SV=2	Q9JLN9	Mtor	289 kDa		14185000					0.46	0.06	0.66	0
Versican core protein OS=Mus musculus GN=Vcan PE=2 SV=1	E9PYH0	Vcan	367 kDa	60100000	17100000	2081250		0.13	3			0.66	0
Synaptotagmin-1 (Fragment) OS=Mus musculus GN=Syt1 PE=2 SV=1	D3Z7R4	Syt1	26 kDa		690000000	15825000		0.36	0.1	0.01	-0.1	0.67	-0.02
Prolyl endopeptidase OS=Mus musculus GN=Prep PE=2 SV=1	Q9QUR6	Prep	81 kDa	91900000	28350000					0.17	0.1	0.67	-0.03
3-hydroxyisobutyrate dehydrogenase. mitochondrial OS=Mus musculus GN=Hibadh PE=2 SV=1	Q99L13	Hibadh	35 kDa	90400000	81100000		Hibadh			0.27	0.05	0.67	0
Metabotropic glutamate receptor 2 OS=Mus musculus GN=Grm2 PE=2 SV=2	Q14BI2	Grm2	96 kDa	290000000	55800000					0.09	0.06	0.68	0.01
WD repeat-containing protein 13 OS=Mus musculus GN=Wdr13 PE=1 SV=1	Q91V09	Wdr13	54 kDa	126000000	23175000					0.21	0.05	0.68	-0.02
Cytochrome c oxidase subunit 1 OS=Mus musculus GN=mt-Co1 PE=3 SV=1	Q70YN3	mt-Co1	57 kDa		1285000					0.39	-0.11	0.68	0.03
Opalin OS=Mus musculus GN=Opalin PE=1 SV=1	Q7M750	Opalin	16 kDa		9035000					0.021	-0.19	0.69	-0.02
Leucine-rich repeat-containing protein 8A OS=Mus musculus GN=Lrrc8a PE=1 SV=1	Q80WG5	Lrrc8a	94 kDa		5550000					0.25	0.07	0.69	0.01
Protein phosphatase 1H OS=Mus musculus GN=Ppm1h PE=1 SV=1	Q3UYC0	Ppm1h	56 kDa	116000000	8050000	2247500		0.36	0.7	0.4	-0.01	0.69	-0.02
Syntaxin-binding protein 5 OS=Mus musculus GN=Stxbp5 PE=2 SV=1	D3Z079	Stxbp5	124 kDa	514000000	48450000							0.69	-0.04
Small glutamine-rich tetratricopeptide repeat-containing protein alpha OS=Mus musculus GN=Sgta PE=1 SV=2	Q8BJU0	Sgta	34 kDa	265000000	17350000					0.39	-0.03	0.7	-0.02
14-3-3 protein theta (Fragment) OS=Mus musculus GN=Ywhaq PE=2 SV=1	F6VW30	Ywhaq	34 kDa	10800000000	2605000000	208500000		0.23	0.5	0.018	0.02	0.71	0.01
Mitochondrial import inner membrane translocase subunit TIM44 OS=Mus musculus GN=Timm44 PE=2 SV=2	O35857	Timm44	51 kDa	531000	55950000	722500	Timm44	0.36	0.7	0.13	0.03	0.71	-0.01
DnaJ homolog subfamily A member 1 OS=Mus musculus GN=Dnaja1 PE=1 SV=1	P63037	Dnaja1	45 kDa	325000000	53850000	1022500		0.65	1.3	0.27	-0.01	0.71	0
Plastin-3 OS=Mus musculus GN=Pls3 PE=2 SV=1	B1AX58	Pls3	72 kDa	198000000	30500000	717500		0.36	0.6	0.4	-0.04	0.71	0.01
Pyruvate dehydrogenase E1 component subunit beta. mitochondrial OS=Mus musculus GN=Pdhb PE=1 SV=1	Q9D051	Pdhb	39 kDa	1890000000	509000000	22771250	Pdhb	0.92	1	0.67	-0.03	0.71	0
Lipoamide acyltransferase component of branched-chain alpha-keto acid dehydrogenase complex. mitochondrial OS=Mus musculus GN=Dbt PE=2 SV=2	P53395	Dbt	53 kDa	370000000	2000000	1073750	Dbt	0.44	2.5	0.77	0.03	0.71	0.02
Heme-binding protein 1 OS=Mus musculus GN=Hebp1 PE=1 SV=2	Q9R257	Hebp1	21 kDa	227000000	5450000	3351250	Hebp1	0.58	1.6	0.77	-0.04	0.71	0.06
Nucleosome assembly protein 1-like 4 OS=Mus musculus GN=Nap1l4 PE=1 SV=1	Q78ZA7	Nap1l4	43 kDa	5960000	20200000	1870000		0.91	0.9	0.77	0.02	0.71	0
Cyclin-dependent kinase 5 OS=Mus musculus GN=Cdk5 PE=1 SV=1	P49615	Cdk5	33 kDa			3567500		0.27	2.1			0.71	0.03
Serine/threonine-protein kinase BRSK2 OS=Mus musculus GN=Brsk2 PE=2 SV=1	G3UWV4	Brsk2	78 kDa	105000000		2022500		0.36	1.9			0.71	-0.01
Wolframin OS=Mus musculus GN=Wfs1 PE=1 SV=1	P56695	Wfs1	101 kDa	184000000		1567500		0.57	1.5			0.71	0.01
ATP-binding cassette sub-family B member 7. mitochondrial OS=Mus musculus GN=Abcb7 PE=1 SV=3	Q61102	Abcb7	83 kDa				Abcb7					0.71	0
Transportin-2 OS=Mus musculus GN=Tnpo2 PE=4 SV=1	E9PV58	Tnpo2	101 kDa	11800000	3925000							0.71	-0.01
Ras-related protein Rab-3B OS=Mus musculus GN=Rab3b PE=1 SV=1	Q9CZT8	Rab3b	25 kDa	2370000000	280000000	56150000		0.63	1.5	0.34	-0.02	0.72	0
AP-1 complex subunit gamma-1 OS=Mus musculus GN=Ap1g1 PE=1 SV=3	P22892	Ap1g1	91 kDa		43450000					0.008	0.11	0.73	-0.05
Adenylyl cyclase-associated protein 1 OS=Mus musculus GN=Cap1 PE=1 SV=4	P40124	Cap1	52 kDa	1160000000	277000000	3112500		0.096	2	0.018	0.03	0.73	0
Protein 6330403A02Rik OS=Mus musculus GN=6330403A02Rik PE=4 SV=1	J3QP43	Stum	15 kDa		78750000	3715000		0.58	1.7	0.019	-0.08	0.73	0
Isoform 2 of Extended synaptotagmin-1 OS=Mus musculus GN=Esyt1	Q3U7R1-2	Esyt1	100 kDa		5015000					0.15	-0.36	0.73	-0.02
NADH dehydrogenase [ubiquinone] 1 beta subcomplex subunit 7 OS=Mus musculus GN=Ndufb7 PE=1 SV=3	Q9CR61	Ndufb7	16 kDa	114000000	68400000		Ndufb7			0.26	-0.04	0.73	0.02
Serine/threonine-protein phosphatase PP1-alpha catalytic subunit OS=Mus musculus GN=Ppp1ca PE=1 SV=1	P62137	Ppp1ca	38 kDa	2270000000	470500000					0.0001	0.1	0.75	0
14-3-3 protein beta/alpha OS=Mus musculus GN=Ywhab PE=1 SV=3	Q9CQV8	Ywhab	28 kDa	10000000000	2630000000	247125000		0.86	1.1	0.00072	0.08	0.75	0.01
Cholesterol 24-hydroxylase OS=Mus musculus GN=Cyp46a1 PE=2 SV=1	Q9WVK8	Cyp46a1	57 kDa		36850000					0.0023	0.1	0.75	-0.03
Aspartate aminotransferase. cytoplasmic OS=Mus musculus GN=Got1 PE=1 SV=3	P05201	Got1	46 kDa	5680000000	350500000	99220000		0.71	0.9	0.0039	0.02	0.75	0
Nucleolar protein 3 OS=Mus musculus GN=Nol3 PE=1 SV=1	Q9D1X0	Nol3	25 kDa		28150000					0.011	0.01	0.75	-0.01
Ras-related protein Rab-3D OS=Mus musculus GN=Rab3d PE=1 SV=1	P35276	Rab3d	24 kDa	2660000000	319500000	63712500		0.75	0.8	0.014	0.07	0.75	-0.19
Abhydrolase domain-containing protein 16A OS=Mus musculus GN=Abhd16a PE=1 SV=3	Q9Z1Q2	Abhd16a	63 kDa	57100000	5150000					0.016	0.2	0.75	0.49
Tumor protein p63-regulated gene 1-like protein OS=Mus musculus GN=Tprg1l PE=1 SV=1	Q9DBS2	Tprg1l	30 kDa	47500000	78900000					0.021	0.2	0.75	-0.03
Hemoglobin subunit beta-2 OS=Mus musculus GN=Hbb-b2 PE=1 SV=2	P02089	Hbb-b2	16 kDa	20800000000	3405000000	502275000		0.48	0.6	0.023	-0.07	0.75	-0.1
Serine/threonine-protein kinase DCLK1 OS=Mus musculus GN=Dclk1 PE=1 SV=1	Q9JLM8	Dclk1	84 kDa	1110000000	88000000	7015000		0.62	0.7	0.025	0.06	0.75	0.02
Wiskott-Aldrich syndrome protein family member 1 OS=Mus musculus GN=Wasf1 PE=1 SV=2	Q8R5H6	Wasf1	62 kDa	656000000	84700000	2937500		0.65	1.3	0.033	0.08	0.75	-0.03
Ras-related protein Ral-A OS=Mus musculus GN=Rala PE=1 SV=1	P63321	Rala	24 kDa	196000000	29550000	4593750		0.38	0.5	0.14	-0.09	0.75	0
Mitochondrial glutamate carrier 1 OS=Mus musculus GN=Slc25a22 PE=1 SV=1	Q9D6M3	Slc25a22	35 kDa	1970000000	498500000	78312500	Slc25a22	0.066	1.8	0.23	-0.02	0.75	-0.05
Ras-related protein Rab-11B OS=Mus musculus GN=Rab11b PE=1 SV=3	P46638	Rab11b	24 kDa	1610000000	53650000	12285000		0.28	2	0.36	-0.02	0.75	0.03
Leucine-rich repeat-containing protein 59 OS=Mus musculus GN=Lrrc59 PE=2 SV=1	Q922Q8	Lrrc59	35 kDa	49300000	77415000					0.39	-0.3	0.75	-0.02
Oligoribonuclease. mitochondrial OS=Mus musculus GN=Rexo2 PE=1 SV=2	Q9D8S4	Rexo2	27 kDa		3115000		Rexo2			0.56	0.04	0.75	-0.02
Transmembrane protein 126A OS=Mus musculus GN=Tmem126a PE=2 SV=1	Q9D8Y1	Tmem126a	22 kDa		20950000		Tmem126a			0.56	-0.02	0.75	0
GTP-binding protein Rheb OS=Mus musculus GN=Rheb PE=1 SV=1	Q921J2	Rheb	20 kDa		1210000					0.56	-0.05	0.75	0.05
UV excision repair protein RAD23 homolog B OS=Mus musculus GN=Rad23b PE=1 SV=2	P54728	Rad23b	44 kDa	69700000	40600000	3275000		0.36	1.9	0.6	-0.03	0.75	-0.01
Peptidyl-prolyl cis-trans isomerase B OS=Mus musculus GN=Ppib PE=2 SV=2	P24369	Ppib	24 kDa	206000000	22500000					0.6	-0.07	0.75	0.03
Protein phosphatase methylesterase 1 OS=Mus musculus GN=Ppme1 PE=1 SV=5	Q8BVQ5	Ppme1	42 kDa	218000000	12025000	4227500		0.43	0.6	0.73	0.03	0.75	0
Unconventional myosin-Id OS=Mus musculus GN=Myo1d PE=1 SV=1	Q5SYD0	Myo1d	116 kDa	44600000	18350000					0.75	0.01	0.75	0.05
Glutaminase kidney isoform. mitochondrial OS=Mus musculus GN=Gls PE=1 SV=1	D3Z7P3	Gls	74 kDa	2950000000	374500000	29770000	Gls	0.19	2.6	0.8	-0.01	0.75	-0.01
CD82 antigen OS=Mus musculus GN=Cd82 PE=1 SV=1	P40237	Cd82	30 kDa	95600000	30850000	1272500		0.36	0.6	0.83	-0.04	0.75	0.03
Glutamate receptor 3 OS=Mus musculus GN=Gria3 PE=4 SV=1	B0QZW1	Gria3	100 kDa	539000000	74600000	5150000		0.81	0.9	0.85	-0.02	0.75	-0.19
NADH dehydrogenase [ubiquinone] 1 beta subcomplex subunit 6 OS=Mus musculus GN=Ndufb6 PE=2 SV=3	Q3UIU2	Ndufb6	16 kDa	44300000	184000000		Ndufb6			0.93	-0.02	0.75	-0.01
Solute carrier family 25 member 46 OS=Mus musculus GN=Slc25a46 PE=1 SV=1	Q9CQS4	Slc25a46	46 kDa	184000000	14475000		Slc25a46			1	-0.01	0.75	0.02
UTP--glucose-1-phosphate uridylyltransferase OS=Mus musculus GN=Ugp2 PE=2 SV=3	Q91ZJ5	Ugp2	57 kDa	173000000		7000000		0.14	5.6			0.75	0.03
Serine/arginine-rich splicing factor 3 OS=Mus musculus GN=Srsf3 PE=1 SV=1	P84104	Srsf3	19 kDa	638000000	59000000	3996250		0.32	1.8			0.75	0.03
Ran-specific GTPase-activating protein OS=Mus musculus GN=Ranbp1 PE=1 SV=2	P34022	Ranbp1	24 kDa			2600000		0.36	0.7			0.75	0.02
Programmed cell death protein 6 OS=Mus musculus GN=Pdcd6 PE=1 SV=2	P12815	Pdcd6	22 kDa	260000000		780000		0.36	1.9			0.75	0
Exportin-7 OS=Mus musculus GN=Xpo7 PE=2 SV=1	E9PUW7	Xpo7	124 kDa	54500000	14750000	1115000		0.36	0.7			0.75	-0.01
Catenin delta-1 OS=Mus musculus GN=Ctnnd1 PE=2 SV=1	D3Z2H2	Ctnnd1	99 kDa	61100000	20000000	392500		0.36	0.6			0.75	-0.03
AP-1 complex subunit beta-1 OS=Mus musculus GN=Ap1b1 PE=1 SV=2	O35643	Ap1b1	104 kDa	3160000000	598500000	35037500		0.52	0.6			0.75	0
Myristoylated alanine-rich C-kinase substrate OS=Mus musculus GN=Marcks PE=1 SV=2	P26645	Marcks	30 kDa	456000000	28150000	3737500		0.89	0.9			0.75	0.01
Metaxin-1 OS=Mus musculus GN=Mtx1 PE=2 SV=1	F7C846	Mtx1	51 kDa	4470000	6650000		Mtx1					0.75	-0.07
Sorting nexin-6 OS=Mus musculus GN=Snx6 PE=1 SV=2	Q6P8X1	Snx6	47 kDa	273000000								0.75	-0.02
Syntaxin-16 (Fragment) OS=Mus musculus GN=Stx16 PE=4 SV=1	F7CJY7	Stx16	29 kDa		34000000							0.75	-0.21
Myelin expression factor 2 OS=Mus musculus GN=Myef2 PE=2 SV=1	A2ATP5	Myef2	60 kDa		15550000							0.75	0
KH domain-containing. RNA-binding. signal transduction-associated protein 3 OS=Mus musculus GN=Khdrbs3 PE=1 SV=1	Q9R226	Khdrbs3	39 kDa									0.75	0.04
Intersectin-1 OS=Mus musculus GN=Itsn1 PE=2 SV=1	E9Q0N0	Itsn1	195 kDa		3615000							0.75	0.04
Target of Myb protein 1 OS=Mus musculus GN=Tom1 PE=1 SV=1	O88746	Tom1	54 kDa		17450000							0.75	0.03
GTP-binding protein SAR1b OS=Mus musculus GN=Sar1b PE=1 SV=1	Q9CQC9	Sar1b	22 kDa									0.75	0.01
40S ribosomal protein S24 OS=Mus musculus GN=Rps24 PE=1 SV=1	P62849	Rps24	15 kDa		23200000							0.75	-0.25
Long-chain-fatty-acid--CoA ligase 3 OS=Mus musculus GN=Acsl3 PE=2 SV=2	Q9CZW4	Acsl3	80 kDa	43700000								0.75	0.04
60S ribosomal protein L30 OS=Mus musculus GN=Rpl30 PE=2 SV=2	P62889	Rpl30	13 kDa	130000000	24400000							0.75	-0.04
Q7M739	Q7M739-DECOY		?									0.75	-0.04
Coronin-2A OS=Mus musculus GN=Coro2a PE=2 SV=1	B1AVH5	Coro2a	62 kDa									0.75	-6.47
Protein FAM49B OS=Mus musculus GN=Fam49b PE=2 SV=1	Q921M7	Fam49b	37 kDa	930000000	237500000	10153750		0.23	0.6	0.01	0.09	0.76	-0.01
Tubulin beta-3 chain OS=Mus musculus GN=Tubb3 PE=1 SV=1	Q9ERD7	Tubb3	50 kDa	76500000000	11685000000	1123375000	Tubb3	0.57	0.9	0.029	0.02	0.76	-0.03
CON__P08779	CON__P08779		?	2940000000						0.083	-0.1	0.76	-0.01
Lipid phosphate phosphohydrolase 3 OS=Mus musculus GN=Ppap2b PE=1 SV=1	Q99JY8	Plpp3	35 kDa	418000000	56090000	1962500		0.36	0.5	0.3	-0.05	0.76	-0.01
Citrate synthase OS=Mus musculus GN=Csl PE=1 SV=1	Q80X68	Csl	52 kDa	5460000000	286000000		Csl			0.51	0.01	0.76	-0.16
Protein Atp2b4 OS=Mus musculus GN=Atp2b4 PE=2 SV=1	F7AAP4	Atp2b4	129 kDa	4290000000	383500000	57575000		0.076	1.9	0.52	0.03	0.76	-0.22
Alpha-2-macroglobulin receptor-associated protein OS=Mus musculus GN=Lrpap1 PE=1 SV=1	P55302	Lrpap1	42 kDa	31600000	13900000					0.56	0.06	0.76	0.03
Isoform 2 of Calcium-dependent secretion activator 1 OS=Mus musculus GN=Cadps	Q80TJ1-2	Cadps	154 kDa	1740000000	92000000					0.57	-0.02	0.76	-0.01
BolA-like protein 1 OS=Mus musculus GN=Bola1 PE=1 SV=1	Q9D8S9	Bola1	14 kDa		18020000		Bola1			0.77	0.01	0.76	-0.01
OCIA domain-containing protein 2 OS=Mus musculus GN=Ociad2 PE=2 SV=1	Q9D8W7	Ociad2	17 kDa	82100000	28755000	4386250		0.77	0.8	1	-0.03	0.76	0.01
NADH dehydrogenase [ubiquinone] 1 beta subcomplex subunit 3 OS=Mus musculus GN=Ndufb3 PE=1 SV=1	Q9CQZ6	Ndufb3	12 kDa			7525000	Ndufb3	0.14	0.5			0.76	0
Protein-L-isoaspartate O-methyltransferase OS=Mus musculus GN=Pcmt1 PE=2 SV=1	E0CYV0	Pcmt1	30 kDa	178000000	58600000	4342500		0.47	2.1			0.76	-0.19
Chromodomain-helicase-DNA-binding protein 4 OS=Mus musculus GN=Chd4 PE=2 SV=1	E9QAS4	Chd4	216 kDa									0.76	-0.01
C-terminal-binding protein 1 OS=Mus musculus GN=Ctbp1 PE=1 SV=2	O88712	Ctbp1	48 kDa	829000000	296500000	17952500		0.77	1.1	0.0031	0.07	0.77	-0.02
Serine racemase OS=Mus musculus GN=Srr PE=1 SV=1	Q9QZX7	Srr	36 kDa	218000000	23050000	722500		0.36	0.7	0.033	0.09	0.77	-0.01
Adapter molecule crk OS=Mus musculus GN=Crk PE=1 SV=1	Q64010	Crk	34 kDa	253000000	37200000	3707500		0.18	3.8	0.34	0.07	0.77	0.02
Neural cell adhesion molecule 2 OS=Mus musculus GN=Ncam2 PE=1 SV=1	O35136	Ncam2	93 kDa	774000000	146500000	6103750		0.0065	0.3	0.59	0.02	0.77	0
GTPase HRas OS=Mus musculus GN=Hras1 PE=1 SV=2	Q61411	Hras	21 kDa	1210000000	159950000	7076250		0.42	0.6	0.22	0.04	0.79	0
Mitofusin-2 OS=Mus musculus GN=Mfn2 PE=1 SV=3	Q80U63	Mfn2	86 kDa	28400000	25600000		Mfn2			0.25	0.03	0.79	-0.01
Actin-binding LIM protein 2 OS=Mus musculus GN=Ablim2 PE=2 SV=1	E9Q0W6	Ablim2	67 kDa	377000000	2620000					0.25	-0.04	0.79	0.02
Guanine nucleotide-binding protein G(I)/G(S)/G(O) subunit gamma-4 OS=Mus musculus GN=Gng4 PE=2 SV=1	P50153	Gng4	8 kDa	63700000	128000000					0.49	0.12	0.79	-0.01
BDNF/NT-3 growth factors receptor OS=Mus musculus GN=Ntrk2 PE=1 SV=1	P15209	Ntrk2	92 kDa	103000000	49950000					0.0033	0.17	0.81	0
NAD-dependent protein deacetylase sirtuin-2 OS=Mus musculus GN=Sirt2 PE=1 SV=2	Q8VDQ8	Sirt2	43 kDa	2720000000	421500000	12465000		0.22	0.6	0.00019	-0.09	0.82	0.04
Actin-related protein 10 OS=Mus musculus GN=Actr10 PE=1 SV=2	Q9QZB7	Actr10	46 kDa	14200000	24900000					0.0046	0.33	0.82	0
Stomatin-like protein 2. mitochondrial OS=Mus musculus GN=Stoml2 PE=1 SV=1	Q99JB2	Stoml2	38 kDa	38300000	44800000		Stoml2			0.042	0.09	0.82	-0.01
PRA1 family protein 2 OS=Mus musculus GN=Praf2 PE=2 SV=1	Q9JIG8	Praf2	19 kDa	120000000	13485000					0.15	0.14	0.82	0.03
Neuronal membrane glycoprotein M6-a OS=Mus musculus GN=Gpm6a PE=1 SV=1	P35802	Gpm6a	31 kDa	1460000000	1036500000	134837500		0.19	1.6	0.33	-0.06	0.82	0
Synaptic vesicle membrane protein VAT-1 homolog-like OS=Mus musculus GN=Vat1l PE=2 SV=2	Q80TB8	Vat1l	46 kDa	22900000	9090000	3322500		0.47	1.5	0.53	0.03	0.82	0
Prostaglandin E synthase 2 OS=Mus musculus GN=Ptges2 PE=1 SV=3	Q8BWM0	Ptges2	43 kDa		23500000		Ptges2			0.85	-0.01	0.82	0
Mitochondrial import inner membrane translocase subunit Tim9 OS=Mus musculus GN=Timm9 PE=1 SV=1	Q9WV98	Timm9	10 kDa	32600000		1505000	Timm9	0.14	0.5			0.82	-0.02
Guanine nucleotide-binding protein G(o) subunit alpha OS=Mus musculus GN=Gnao1 PE=1 SV=3	P18872	Gnao1	40 kDa	21600000000	2745000000	266287500		0.57	0.8	0.0069	0	0.83	-0.07
Serine/threonine-protein phosphatase 2A 56 kDa regulatory subunit epsilon isoform OS=Mus musculus GN=Ppp2r5e PE=2 SV=3	Q61151	Ppp2r5e	55 kDa	206000000	56650000					0.01	0.1	0.83	0.01
Septin-7 OS=Mus musculus GN=Sept7 PE=3 SV=2	E9Q1G8	Sept7	51 kDa	6040000000	403500000	54362500		0.61	0.8	0.012	0.01	0.83	0.01
Disks large homolog 4 OS=Mus musculus GN=Dlg4 PE=1 SV=1	Q62108	Dlg4	80 kDa	2760000000	325500000	42171250		0.059	1.4	0.044	0	0.83	0.01
Protein QIL1 OS=Mus musculus GN=Qil1 PE=2 SV=1	Q8R404	Qil1	13 kDa		3040000					0.25	0.09	0.83	0
Tubulin beta-6 chain OS=Mus musculus GN=Tubb6 PE=1 SV=1	Q922F4	Tubb6	50 kDa	52900000000	4300000000					0.31	0.02	0.83	-0.01
Copine-7 OS=Mus musculus GN=Cpne7 PE=2 SV=1	Q0VE82	Cpne7	62 kDa	1330000000		7275000		0.36	0.3			0.83	0.07
Myelin oligodendrocyte glycoprotein. isoform CRA_b OS=Mus musculus GN=Mog PE=2 SV=1	Q3UY21	Mog	28 kDa	4690000000	1003000000	19315875		0.44	0.7	0.0001	-0.06	0.84	-0.02
Protein Pcdh1 OS=Mus musculus GN=Pcdh1 PE=2 SV=1	Q8CFX3	Pcdh1	112 kDa	560000000	49850000	5232500		0.14	0.4	0.18	0.06	0.84	0.02
Proteasome subunit alpha type-2 OS=Mus musculus GN=Psma2 PE=1 SV=3	P49722	Psma2	26 kDa	134000000	52900000					0.4	-0.03	0.84	0
[Pyruvate dehydrogenase [lipoamide]] kinase isozyme 1. mitochondrial OS=Mus musculus GN=Pdk1 PE=2 SV=2	Q8BFP9	Pdk1	49 kDa	72900000	57200000		Pdk1			0.25	0.06	0.85	0
Vacuolar protein sorting-associated protein 51 homolog OS=Mus musculus GN=Vps51 PE=2 SV=2	Q3UVL4	Vps51	86 kDa		4845000					0.29	-0.06	0.85	-0.07
Visinin-like protein 1 OS=Mus musculus GN=Vsnl1 PE=1 SV=2	P62761	Vsnl1	22 kDa	2150000000	201400000	20883750		0.096	0.5	0.45	-0.15	0.85	0
Coiled-coil domain-containing protein 132 OS=Mus musculus GN=Ccdc132 PE=1 SV=2	Q8CI71	Ccdc132	111 kDa		37850000					0.028	0.1	0.86	0
Vesicle-fusing ATPase OS=Mus musculus GN=Nsf PE=1 SV=2	P46460	Nsf	83 kDa	14700000000	1570000000	217837500		0.25	0.7	0.00035	-0.02	0.88	0.01
Actin-related protein 3B OS=Mus musculus GN=Actr3b PE=2 SV=1	Q641P0	Actr3b	48 kDa	246000000	99050000	4325000		0.36	3	0.0013	0.11	0.88	0
Abl interactor 2 OS=Mus musculus GN=Abi2 PE=1 SV=1	P62484	Abi2	49 kDa		18420000	5752500		0.47	1.5	0.021	-0.17	0.88	-0.09
Mitochondrial pyruvate carrier 2 OS=Mus musculus GN=Mpc2 PE=1 SV=1	Q9D023	Mpc2	14 kDa	60400000	36600000		Mpc2			0.021	0.31	0.88	0
Ubiquitin-conjugating enzyme E2 variant 1 OS=Mus musculus GN=Ube2v1 PE=1 SV=1	Q9CZY3	Ube2v1	16 kDa	321000000	33650000	9437500		0.075	4.5	0.083	0.15	0.88	-0.06
DnaJ homolog subfamily A member 2 OS=Mus musculus GN=Dnaja2 PE=1 SV=1	Q9QYJ0	Dnaja2	46 kDa		8550000	2262500		0.57	0.7	0.14	-0.07	0.88	0.02
Inositol-trisphosphate 3-kinase A OS=Mus musculus GN=Itpka PE=2 SV=1	Q8R071	Itpka	51 kDa	141000000	58150000					0.53	0.02	0.88	0.01
Thioredoxin-like protein 1 OS=Mus musculus GN=Txnl1 PE=1 SV=3	Q8CDN6	Txnl1	32 kDa		9600000					0.56	0.02	0.88	0
Glutamate receptor ionotropic. NMDA 2B OS=Mus musculus GN=Grin2b PE=4 SV=1	G3X9V4	Grin2b	166 kDa	95300000	55050000	970000		0.36	2.2			0.88	0.03
39S ribosomal protein L10. mitochondrial OS=Mus musculus GN=Mrpl10 PE=2 SV=2	Q3TBW2	Mrpl10	29 kDa		12950000		Mrpl10					0.88	-0.05
Endoplasmic reticulum resident protein 29 OS=Mus musculus GN=Erp29 PE=1 SV=2	P57759	Erp29	29 kDa		30250000					0.083	0.13	0.89	0.04
NCK-interacting protein with SH3 domain OS=Mus musculus GN=Nckipsd PE=2 SV=2	Q9ESJ4	Nckipsd	79 kDa	166000000	47050000	2340000		0.58	1.3	0.057	0.07	0.9	-0.01
Rho-related GTP-binding protein RhoB OS=Mus musculus GN=Rhob PE=1 SV=1	P62746	Rhob	22 kDa	1090000000	262000000	9892500		0.46	1.7	0.62	-0.09	0.9	0.06
Progressive ankylosis protein OS=Mus musculus GN=Ankh PE=2 SV=1	Q9JHZ2	Ankh	54 kDa		5510000					0.15	-0.13	0.91	0
Tubulin beta-4B chain OS=Mus musculus GN=Tubb4b PE=1 SV=1	P68372	Tubb4b	50 kDa	95800000000	17800000000	1211875000		0.71	1.1	0.0001	-0.03	0.92	0.01
Calcium/calmodulin-dependent protein kinase type II subunit gamma OS=Mus musculus GN=Camk2g PE=1 SV=1	Q923T9	Camk2g	60 kDa	20900000000	1027000000	73162500		0.8	0.9	0.0001	-0.05	0.92	-0.12
Calretinin OS=Mus musculus GN=Calb2 PE=1 SV=3	Q08331	Calb2	31 kDa	338000000	96800000	1842500		0.91	0.9	0.013	0.14	0.92	0
cAMP-dependent protein kinase type I-beta regulatory subunit OS=Mus musculus GN=Prkar1b PE=2 SV=1	D3Z0V6	Prkar1b	29 kDa	407000000		3600000		0.36	0.7	0.021	0.19	0.92	0
Myc box-dependent-interacting protein 1 OS=Mus musculus GN=Bin1 PE=1 SV=1	O08539	Bin1	64 kDa	2750000000	290000000	28351250		0.02	2.5	0.052	-0.06	0.92	-0.02
Mitochondrial import inner membrane translocase subunit Tim29 OS=Mus musculus OX=10090 GN=Timm29 PE=1 SV=1	Q8BGX2	Timm29	29 kDa	78000000	19850000	552500		0.36	0.4	0.25	0.61	0.92	0
Tectonin beta-propeller repeat-containing protein 1 OS=Mus musculus GN=Tecpr1 PE=2 SV=1	Q80VP0	Tecpr1	130 kDa	97900000	4275000	695000		0.36	0.7	0.53	0	0.92	0.04
A2AKH9	A2AKH9-DECOY		?		6100000					0.56	-0.05	0.92	0
Ras-related protein Rab-3C OS=Mus musculus GN=Rab3c PE=1 SV=1	P62823	Rab3c	26 kDa	3380000000	393000000	84275000		0.43	1.6	0.68	-0.02	0.92	-0.02
Peptidyl-prolyl cis-trans isomerase FKBP8 OS=Mus musculus GN=Fkbp8 PE=1 SV=2	O35465	Fkbp8	44 kDa	80100000	13200000		Fkbp8			0.77	0.02	0.92	-0.01
Synaptotagmin VIIbeta OS=Mus musculus GN=Syt7 PE=2 SV=1	Q8CF96	Syt7	51 kDa	252000000	14300000					0.77	0.02	0.92	0
Secretory carrier-associated membrane protein 1 OS=Mus musculus GN=Scamp1 PE=1 SV=1	Q8K021	Scamp1	38 kDa	101000000	4250000	8848750		0.21	2.2	0.92	0.01	0.92	-0.01
6-phosphogluconate dehydrogenase. decarboxylating OS=Mus musculus GN=Pgd PE=2 SV=3	Q9DCD0	Pgd	53 kDa	59600000	32850000	1513750		0.65	1.3	1	-0.15	0.92	0.02
Plasma membrane calcium-transporting ATPase 2 OS=Mus musculus GN=Atp2b2 PE=2 SV=1	F8WHB1	Atp2b2	137 kDa	6540000000	629000000	60062500		0.047	2.1			0.92	0.04
4-trimethylaminobutyraldehyde dehydrogenase OS=Mus musculus GN=Aldh9a1 PE=2 SV=1	Q3U367	Aldh9a1	56 kDa	105000000	16000000	4612500	Aldh9a1	0.14	3			0.92	-0.01
Heterogeneous nuclear ribonucleoprotein Q OS=Mus musculus GN=Syncrip PE=2 SV=1	G3UZI2	Syncrip	59 kDa	14200000		2530000		0.14	0.5			0.92	0.01
Fumarylacetoacetate hydrolase domain-containing protein 2A OS=Mus musculus GN=Fahd2 PE=1 SV=1	Q3TC72	Fahd2	35 kDa	253000000		3457500		0.14	0.5			0.92	-0.01
Cell adhesion molecule 3 OS=Mus musculus GN=Cadm3 PE=4 SV=1	K4DI58	Cadm3	47 kDa	482000000	5350000	1837500		0.36	0.7			0.92	0
40S ribosomal protein S2 OS=Mus musculus GN=Rps2 PE=1 SV=3	P25444	Rps2	31 kDa	7430000	15200000	2875000		0.36	1.9			0.92	0
Adipocyte plasma membrane-associated protein OS=Mus musculus GN=Apmap PE=1 SV=1	Q9D7N9	Apmap	46 kDa		4820000	1837500		0.36	0.6			0.92	0
Thimet oligopeptidase OS=Mus musculus GN=Thop1 PE=1 SV=1	Q8C1A5	Thop1	78 kDa	18800000		617500		0.36	0.7			0.92	0.02
Neurexin-3 OS=Mus musculus GN=Nrxn3 PE=2 SV=1	E9Q2X2	Nrxn3	154 kDa	79800000		522500		0.36	1.9			0.92	-0.02
Protein S100-A13 OS=Mus musculus GN=S100a13 PE=1 SV=1	P97352	S100a13	11 kDa	115000000		1945000		0.36	0.7			0.92	0.02
Transcription elongation factor A protein-like 3 (Fragment) OS=Mus musculus OX=10090 GN=Tceal3 PE=1 SV=1	A2AEC2	Tceal3	20 kDa			1805000		0.36	0.5			0.92	-0.04
Protein Rap1gds1 OS=Mus musculus GN=Rap1gds1 PE=2 SV=1	E9Q6Q4	Rap1gds1	61 kDa	711000000	157500000	10693750		0.38	1.6			0.92	-0.02
Heterogeneous nuclear ribonucleoprotein A3 OS=Mus musculus GN=Hnrnpa3 PE=2 SV=1	A2AL12	Hnrnpa3	34 kDa	690000000	444500000	21815000		0.51	1.3			0.92	0.03
Tumor susceptibility gene 101 protein OS=Mus musculus GN=Tsg101 PE=1 SV=2	Q61187	Tsg101	44 kDa	109000000		1327500		0.65	1.3			0.92	-0.02
CDGSH iron-sulfur domain-containing protein 1 OS=Mus musculus GN=Cisd1 PE=1 SV=1	Q91WS0	Cisd1	12 kDa	323000000	37350000	6496250	Cisd1	0.68	0.8			0.92	0
Single-stranded DNA-binding protein OS=Mus musculus GN=Ssbp1 PE=2 SV=1	Q8R2K3	Ssbp1	17 kDa				Ssbp1					0.92	-0.01
Ryanodine receptor 2 OS=Mus musculus GN=Ryr2 PE=1 SV=1	E9Q401	Ryr2	565 kDa	52900000	41450000							0.92	0.01
Cullin-2 (Fragment) OS=Mus musculus GN=Cul2 PE=2 SV=1	E0CYT5	Cul2	68 kDa		4865000							0.92	0.01
Choline transporter-like protein 1 OS=Mus musculus GN=Slc44a1 PE=2 SV=1	A2AMH4	Slc44a1	80 kDa		64500000							0.92	0.02
Vacuolar protein sorting-associated protein 13A OS=Mus musculus GN=Vps13a PE=1 SV=1	Q5H8C4	Vps13a	359 kDa		30350000							0.92	0.03
Synaptotagmin III. isoform CRA_a OS=Mus musculus GN=Syt3 PE=4 SV=1	G3X9Y1	Syt3	63 kDa	65200000	6100000							0.92	-0.02
40S ribosomal protein S6 OS=Mus musculus GN=Rps6 PE=1 SV=1	P62754	Rps6	29 kDa	42400000								0.92	0.01
Nesprin-1 OS=Mus musculus GN=Syne1 PE=1 SV=2	Q6ZWR6	Syne1	1010 kDa		9000000							0.92	-0.02
Synaptic vesicle 2-related protein OS=Mus musculus GN=Svop PE=1 SV=1	Q8BFT9	Svop	61 kDa		7050000							0.92	0.02
Nitric oxide synthase. brain OS=Mus musculus GN=Nos1 PE=2 SV=1	F8WGF2	Nos1	164 kDa									0.92	0.02
MCG130981 OS=Mus musculus GN=Rpl9-ps6 PE=4 SV=1	G3UW34	Rpl9-ps6	22 kDa	33800000								0.92	-0.15
Raftlin-2 OS=Mus musculus GN=Rftn2 PE=2 SV=3	Q8CHX7	Rftn2	55 kDa									0.92	0.01
Chromobox protein homolog 5 OS=Mus musculus GN=Cbx5 PE=1 SV=1	Q61686	Cbx5	22 kDa									0.92	0.01
Adenylosuccinate synthetase isozyme 2 OS=Mus musculus GN=Adss PE=1 SV=2	P46664	Adss	50 kDa	140000000	24250000	817500		0.36	0.7	0.0033	0.16	0.94	0.04
Guanine nucleotide-binding protein G(I)/G(S)/G(T) subunit beta-1 OS=Mus musculus GN=Gnb1 PE=1 SV=3	P62874	Gnb1	37 kDa	7540000000	539000000	110650000		0.8	1.1	0.0081	0.05	0.94	-0.03
CD81 antigen OS=Mus musculus GN=Cd81 PE=1 SV=2	P35762	Cd81	26 kDa	136000000	148550000	2545000		0.047	5	0.0092	-0.11	0.94	-0.02
Alpha-soluble NSF attachment protein OS=Mus musculus GN=Napa PE=1 SV=1	Q9DB05	Napa	33 kDa	1210000000	390000000	6787500		0.38	0.5	0.028	0	0.94	-0.02
Destrin OS=Mus musculus GN=Dstn PE=1 SV=3	Q9R0P5	Dstn	19 kDa	415000000	66700000	21502500		0.48	1.2	0.066	-0.09	0.94	-0.01
Erlin-2 OS=Mus musculus GN=Erlin2 PE=1 SV=1	Q8BFZ9	Erlin2	38 kDa		26050000	2342500		0.14	3	0.083	0.12	0.94	0.02
Mitochondrial import inner membrane translocase subunit Tim13 OS=Mus musculus GN=Timm13 PE=1 SV=1	P62075	Timm13	10 kDa	174000000	110050000	2248750	Timm13	0.66	1.5	0.16	0.11	0.94	0.01
Isocitrate dehydrogenase [NADP] cytoplasmic OS=Mus musculus GN=Idh1 PE=1 SV=2	O88844	Idh1	47 kDa	86500000	65000000	2716250	Idh1	0.82	0.9	0.49	0.09	0.94	0.01
V-type proton ATPase subunit G 2 OS=Mus musculus GN=Atp6v1g2 PE=2 SV=1	Q9WTT4	Atp6v1g2	14 kDa	1300000000	509500000	20391250		0.67	1.2	0.55	0.04	0.94	0
T-complex protein 1 subunit delta OS=Mus musculus GN=Cct4 PE=1 SV=3	P80315	Cct4	58 kDa	473000000	136500000	5040000		0.14	3	0.66	0	0.94	0.01
Microsomal glutathione S-transferase 3 OS=Mus musculus GN=Mgst3 PE=1 SV=1	Q9CPU4	Mgst3	17 kDa		142750000		Mgst3			0.66	-0.08	0.94	0.02
Regulator of G-protein signaling 7 OS=Mus musculus GN=Rgs7 PE=1 SV=2	O54829	Rgs7	55 kDa	1010000000	58750000	3625000		0.83	0.8	0.91	-0.02	0.94	0.03
Peptidyl-prolyl cis-trans isomerase FKBP4 OS=Mus musculus GN=Fkbp4 PE=1 SV=5	P30416	Fkbp4	52 kDa			457500		0.36	0.6			0.94	0.01
Armadillo repeat protein deleted in velo-cardio-facial syndrome homolog OS=Mus musculus GN=Arvcf PE=1 SV=2	P98203	Arvcf	105 kDa	11900000								0.94	0
Toll-interacting protein OS=Mus musculus GN=Tollip PE=1 SV=1	Q9QZ06	Tollip	30 kDa	206000000	74550000	790000		0.96	1	0.008	-0.04	0.95	0.03
Rab-like protein 6 OS=Mus musculus GN=Rabl6 PE=1 SV=2	Q5U3K5	Rabl6	80 kDa	25100000	33650000					0.043	0.21	0.95	0
D-beta-hydroxybutyrate dehydrogenase. mitochondrial OS=Mus musculus GN=Bdh1 PE=1 SV=2	Q80XN0	Bdh1	38 kDa	1190000000	118300000	5487500	Bdh1	0.69	1.3	0.091	0.04	0.95	-0.01
Cadherin-13 OS=Mus musculus GN=Cdh13 PE=1 SV=2	Q9WTR5	Cdh13	78 kDa	653000000	72200000	1358750		0.83	1.1	0.16	0.03	0.95	0.01
Matrin-3 OS=Mus musculus GN=Matr3 PE=1 SV=1	Q8K310	Matr3	95 kDa	479000000	69200000	2213750		0.17	2.5	0.56	-0.07	0.95	-0.05
Sideroflexin-5 OS=Mus musculus GN=Sfxn5 PE=1 SV=2	Q925N0	Sfxn5	37 kDa	743000000	162200000	9596250	Sfxn5	0.74	0.9	0.6	-0.06	0.95	0.02
Calcium/calmodulin-dependent protein kinase type IV OS=Mus musculus GN=Camk4 PE=1 SV=2	P08414	Camk4	53 kDa		22470000	3393750		0.18	2.8			0.95	-0.21
Optic atrophy 3 protein homolog OS=Mus musculus GN=Opa3 PE=1 SV=1	Q505D7	Opa3	20 kDa		4930000	1715000	Opa3	0.36	0.7	0.083	-0.24	0.96	-0.02
Glucosidase 2 subunit beta OS=Mus musculus GN=Prkcsh PE=1 SV=1	O08795	Prkcsh	59 kDa		10350000	1402500		0.36	0.7	0.14	0.06	0.96	0
EF-hand domain-containing family member A2 OS=Mus musculus GN=Efha2 PE=2 SV=2	Q9CTY5	Efha2	60 kDa		3445000					0.56	-0.1	0.96	0.02
Protein LYRIC OS=Mus musculus GN=Mtdh PE=1 SV=1	Q80WJ7	Mtdh	64 kDa		31150000					0.00046	-0.17	0.97	0.01
Catechol O-methyltransferase domain-containing protein 1 OS=Mus musculus GN=Comtd1 PE=2 SV=1	Q8BIG7	Comtd1	29 kDa		34150000		Comtd1			0.043	0.17	0.97	-0.03
Calcium/calmodulin-dependent protein kinase type II subunit delta OS=Mus musculus GN=Camk2d PE=2 SV=1	E9Q1T1	Camk2d	60 kDa	25700000000	2165000000	56962500		0.92	1	0.00026	-0.04	0.98	0
UMP-CMP kinase 2. mitochondrial OS=Mus musculus GN=Cmpk2 PE=2 SV=2	Q3U5Q7	Cmpk2	50 kDa		2965000		Cmpk2			0.083	-0.17	0.98	-0.02
NSFL1 cofactor p47 OS=Mus musculus GN=Nsfl1c PE=1 SV=1	Q9CZ44	Nsfl1c	41 kDa	613000000	6250000	3300000		0.3	1.7	0.21	-0.09	0.98	0
Keratin. type II cytoskeletal 2 oral OS=Mus musculus GN=Krt76 PE=2 SV=1	Q3UV17	Krt76	63 kDa	546000000	39000000					0.3	0	0.98	0
Septin-11 OS=Mus musculus GN=Sept11 PE=1 SV=4	Q8C1B7	Sept11	50 kDa	750000000	57175000	64712500		0.18	1.4	0.77	-0.08	0.98	-0.01
Prefoldin subunit 2 OS=Mus musculus GN=Pfdn2 PE=2 SV=2	O70591	Pfdn2	17 kDa			557500		0.57	1.5			0.98	0
Hyaluronan and proteoglycan link protein 4 OS=Mus musculus GN=Hapln4 PE=2 SV=2	Q80WM4	Hapln4	43 kDa	121000000	43000000	1035000		0.36	1.9	0.34	-0.07	0.99	-0.02
Glial fibrillary acidic protein OS=Mus musculus GN=Gfap PE=1 SV=4	P03995	Gfap	50 kDa	6870000000	570500000	65498750		0.82	1.1	0.011	-0.02	1	0.01
Contactin-1 OS=Mus musculus GN=Cntn1 PE=1 SV=1	P12960	Cntn1	113 kDa	5970000000	587000000	54450000		0.43	1.2	0.013	0.03	1	0.01
Dynamin-3 OS=Mus musculus GN=Dnm3 PE=2 SV=1	E9QLL2	Dnm3	97 kDa	7070000000	692500000	70250000		0.45	1.2	0.031	-0.03	1	-0.02
Ubiquitin carboxyl-terminal hydrolase isozyme L3 OS=Mus musculus GN=Uchl3 PE=1 SV=2	Q9JKB1	Uchl3	26 kDa		10450000	942500		0.36	1.9	0.6	-0.03	1	0
NADH dehydrogenase [ubiquinone] 1 beta subcomplex subunit 8. mitochondrial OS=Mus musculus GN=Ndufb8 PE=1 SV=1	Q9D6J5	Ndufb8	22 kDa	445000000	21550000		Ndufb8			1	0.01	1	-0.1
Adenylate kinase 2. mitochondrial OS=Mus musculus GN=Ak2 PE=1 SV=5	Q9WTP6	Ak2	26 kDa	101000000	31300000		Ak2					1	0
Proline dehydrogenase 1. mitochondrial OS=Mus musculus GN=Prodh PE=2 SV=2	Q9WU79	Prodh	68 kDa				Prodh					1	-0.01
Large proline-rich protein BAG6 (Fragment) OS=Mus musculus GN=Bag6 PE=2 SV=1	G3UXT8	Bag6	59 kDa	190000000	9300000							1	-0.01
V-type proton ATPase catalytic subunit A OS=Mus musculus GN=Atp6v1a PE=1 SV=2	P50516	Atp6v1a	68 kDa	14800000000	1545000000	187512500		0.0039	0.6	0.0001	0.06
Tubulin alpha-4A chain OS=Mus musculus GN=Tuba4a PE=1 SV=1	P68368	Tuba4a	50 kDa	70300000000	10255000000	371375000		0.004	0.5	0.0001	0.05
Tubulin alpha-1A chain OS=Mus musculus GN=Tuba1a PE=1 SV=1	P68369	Tuba1a	50 kDa	92300000000	16400000000	793000000		0.03	0.008	0.0001	0.03
Protein NDRG2 OS=Mus musculus GN=Ndrg2 PE=1 SV=1	Q9QYG0	Ndrg2	41 kDa	1290000000	250000000	10642500		0.043	0.2	0.0001	0.11
Macrophage migration inhibitory factor OS=Mus musculus GN=Mif PE=1 SV=2	P34884	Mif	13 kDa	1550000000	546000000	16655000		0.048	0.2	0.0001	0.13
Beta-soluble NSF attachment protein OS=Mus musculus GN=Napb PE=1 SV=2	P28663	Napb	34 kDa	1140000000	653500000	34328750		0.067	1.6	0.0001	0.1
Synaptic vesicle glycoprotein 2A OS=Mus musculus GN=Sv2a PE=1 SV=1	Q9JIS5	Sv2a	83 kDa	3740000000	803000000	51925000		0.11	2.1	0.0001	0.04
Neurochondrin OS=Mus musculus GN=Ncdn PE=1 SV=1	Q9Z0E0	Ncdn	79 kDa	2630000000	976000000	6697500		0.17	2.3	0.0001	0.08
CON__P04264	CON__P04264		?	20500000000	757500000	31501250		0.18	2.9	0.0001	-0.18
Pyruvate kinase isozymes M1/M2 OS=Mus musculus GN=Pkm PE=1 SV=4	P52480	Pkm	58 kDa	17200000000	2675000000	114222500		0.24	0.7	0.0001	0.04
Heat shock-related 70 kDa protein 2 OS=Mus musculus GN=Hspa2 PE=1 SV=2	P17156	Hspa2	70 kDa	14800000000	1659000000	108100000		0.28	0.6	0.0001	0.07
Copine-6 OS=Mus musculus GN=Cpne6 PE=1 SV=1	Q9Z140	Cpne6	62 kDa	2500000000	493000000	7508750		0.31	2.1	0.0001	0.16
V-type proton ATPase subunit d 1 OS=Mus musculus GN=Atp6v0d1 PE=1 SV=2	P51863	Atp6v0d1	40 kDa	2010000000	351000000	11950000		0.31	2.3	0.0001	0.22
Thy-1 membrane glycoprotein OS=Mus musculus GN=Thy1 PE=1 SV=1	P01831	Thy1	18 kDa	7390000000	1552000000	93575000		0.33	0.4	0.0001	0.32
Sodium/potassium-transporting ATPase subunit alpha-3 OS=Mus musculus GN=Atp1a3 PE=1 SV=1	Q6PIC6	Atp1a3	112 kDa	83900000000	12330000000	938500000		0.44	0.9	0.0001	0
Myelin basic protein (Fragment) OS=Mus musculus GN=Mbp PE=4 SV=1	F6RT34	Mbp	23 kDa	76200000000	4370000000	1746375000		0.61	1.2	0.0001	-0.12
Tubulin beta-2B chain OS=Mus musculus GN=Tubb2b PE=1 SV=1	Q9CWF2	Tubb2b	50 kDa	103000000000	20050000000	690875000		0.61	0.6	0.0001	0.06
Gamma-enolase OS=Mus musculus GN=Eno2 PE=1 SV=2	P17183	Eno2	47 kDa	17200000000	2015000000	80390000		0.66	1.2	0.0001	0.08
Heterogeneous nuclear ribonucleoproteins A2/B1 OS=Mus musculus GN=Hnrnpa2b1 PE=1 SV=2	O88569	Hnrnpa2b1	37 kDa	2990000000	630000000	8487500		0.73	1.3	0.0001	0.08
NADH dehydrogenase [ubiquinone] 1 alpha subcomplex subunit 10. mitochondrial OS=Mus musculus GN=Ndufa10 PE=1 SV=1	Q99LC3	Ndufa10	41 kDa	131000000	228500000	5632500	Ndufa10	0.77	1.2	0.0001	0.13
Ubiquitin-like modifier-activating enzyme 1 OS=Mus musculus GN=Uba1 PE=1 SV=1	Q02053	Uba1	118 kDa	3480000000	535000000	7791250		0.77	0.9	0.0001	0.03
Tubulin beta-4A chain OS=Mus musculus GN=Tubb4a PE=1 SV=3	Q9D6F9	Tubb4a	50 kDa	91500000000	16245000000	1061250000		0.77	0.9	0.0001	-0.02
Heat shock 70 kDa protein 1B OS=Mus musculus GN=Hspa1b PE=1 SV=3	P17879	Hspa1b	70 kDa	9430000000	619000000	23412500		0.79	1.2	0.0001	0.07
Protein phosphatase 1 regulatory subunit 7 OS=Mus musculus GN=Ppp1r7 PE=1 SV=2	Q3UM45	Ppp1r7	41 kDa	732000000	233000000	7972500		0.84	1.1	0.0001	0.1
Creatine kinase U-type. mitochondrial OS=Mus musculus GN=Ckmt1 PE=1 SV=1	P30275	Ckmt1	47 kDa	4460000000	1379500000	12358750	Ckmt1	0.95	1	0.0001	-0.01
Isoform M1 of Pyruvate kinase isozymes M1/M2 OS=Mus musculus GN=Pkm	P52480-2	Pkm	58 kDa	22300000000	3555000000					0.0001	0.04
Isoform 2 of Syntaxin-binding protein 1 OS=Mus musculus GN=Stxbp1	O08599-2	Stxbp1	69 kDa	14800000000	1100000000					0.00013	-0.04
Syntaxin-binding protein 1 OS=Mus musculus GN=Stxbp1 PE=1 SV=2	O08599	Stxbp1	68 kDa	14700000000	2950000000	326125000		0.2	0.6	0.00014	-0.04
Annexin A7 OS=Mus musculus GN=Anxa7 PE=2 SV=2	Q07076	Anxa7	50 kDa	1240000000	262000000	4192500		0.22	3	0.00014	0.11
Phosphatidylinositol-binding clathrin assembly protein OS=Mus musculus GN=Picalm PE=1 SV=1	Q7M6Y3	Picalm	72 kDa	1820000000	183500000	15025000		0.13	0.1	0.00015	0.11
Disks large homolog 1 OS=Mus musculus GN=Dlg1 PE=2 SV=1	D3Z3B8	Dlg1	92 kDa	543000000	129850000	2072500		0.91	0.9	0.00015	-0.13
Disintegrin and metalloproteinase domain-containing protein 22 OS=Mus musculus GN=Adam22 PE=1 SV=2	Q9R1V6	Adam22	100 kDa	1260000000	195200000	2731250		0.53	1.9	0.00016	0.1
Heterogeneous nuclear ribonucleoprotein A1 OS=Mus musculus GN=Hnrnpa1 PE=1 SV=2	P49312	Hnrnpa1	34 kDa	71300000	378500000	5822500		0.85	1.2	0.00017	0.06
Ras-related protein Rab-10 OS=Mus musculus GN=Rab10 PE=1 SV=1	P61027	Rab10	23 kDa	2120000000	320500000	13898750		0.24	0.5	0.00018	-0.12
ATP synthase subunit alpha. mitochondrial OS=Mus musculus GN=Atp5a1 PE=1 SV=1	Q03265	Atp5f1a	60 kDa	36800000000	6855000000	616500000		0.76	0.9	0.00019	-0.05
Actin-related protein 2/3 complex subunit 3 OS=Mus musculus GN=Arpc3 PE=1 SV=3	Q9JM76	Arpc3	21 kDa	216000000	69750000	9988750		0.31	0.5	0.00022	0.38
Protein kinase C and casein kinase substrate in neurons protein 1 OS=Mus musculus GN=Pacsin1 PE=1 SV=1	Q61644	Pacsin1	51 kDa	2700000000	273000000	39696250		0.4	1.5	0.00028	0.13
Actin-related protein 2 OS=Mus musculus GN=Actr2 PE=1 SV=1	P61161	Actr2	45 kDa	1340000000	176850000	8068750		0.69	1.3	0.00038	-0.08
Platelet-activating factor acetylhydrolase IB subunit alpha OS=Mus musculus GN=Pafah1b1 PE=1 SV=2	P63005	Pafah1b1	47 kDa	306000000	22600000	6273750		0.52	1.6	0.00043	0.18
V-type proton ATPase subunit F OS=Mus musculus GN=Atp6v1f PE=1 SV=2	Q9D1K2	Atp6v1f	13 kDa	227000000	235000000	17425000		0.31	0.5	0.00047	0.01
Heat shock 70 kDa protein 1-like OS=Mus musculus GN=Hspa1l PE=2 SV=4	P16627	Hspa1l	71 kDa	9640000000	153000000					0.00051	0.03
Tyrosine-protein phosphatase non-receptor type substrate 1 OS=Mus musculus GN=Sirpa PE=1 SV=1	P97797	Sirpa	56 kDa	1280000000	260000000	11227500		0.29	0.5	0.00055	-0.1
Isoform 2 of Tyrosine-protein phosphatase non-receptor type substrate 1 OS=Mus musculus GN=Sirpa	P97797-2	Sirpa	56 kDa	1330000000	189000000					0.00055	-0.1
Protein rogdi homolog OS=Mus musculus GN=Rogdi PE=2 SV=2	Q3TDK6	Rogdi	32 kDa	499000000	84600000	10631250		0.062	1.8	0.0008	0.13
Alpha-enolase OS=Mus musculus GN=Eno1 PE=1 SV=3	P17182	Eno1	47 kDa	17300000000	1225500000	162250000		0.55	0.9	0.0009	0.05
WD repeat-containing protein 37 OS=Mus musculus GN=Wdr37 PE=2 SV=1	Q8CBE3	Wdr37	55 kDa	503000000	49200000	2900000		0.89	0.9	0.0012	0.17
Citrate synthase. mitochondrial OS=Mus musculus GN=Cs PE=1 SV=1	Q9CZU6	Cs	52 kDa	9070000000	1300000000	50547500	Cs	0.49	0.7	0.0015	0.06
Vesicle-associated membrane protein 2 OS=Mus musculus GN=Vamp2 PE=2 SV=1	B0QZN5	Vamp2	18 kDa	1290000000	1605000000	72300000		0.86	1	0.0016	0.04
Stress-70 protein. mitochondrial OS=Mus musculus GN=Hspa9 PE=1 SV=3	P38647	Hspa9	73 kDa	1850000000	464000000	32109500	Hspa9	0.34	0.6	0.0018	0.03
Cullin-associated NEDD8-dissociated protein 1 OS=Mus musculus GN=Cand1 PE=2 SV=2	Q6ZQ38	Cand1	136 kDa	1840000000	338500000	9470000		0.89	0.9	0.0018	0.05
RasGAP-activating-like protein 1 OS=Mus musculus GN=Rasal1 PE=2 SV=2	Q9Z268	Rasal1	89 kDa	931000000	49700000	1635000		0.93	1.1	0.0019	0.15
Rho GDP-dissociation inhibitor 1 OS=Mus musculus GN=Arhgdia PE=1 SV=3	Q99PT1	Arhgdia	23 kDa	614000000	132750000	2612500		0.76	0.8	0.0023	0.09
D-2-hydroxyglutarate dehydrogenase. mitochondrial OS=Mus musculus GN=D2hgdh PE=2 SV=1	E9QN44	D2hgdh	61 kDa		13050000		D2hgdh			0.0023	0.16
Translin-associated protein X OS=Mus musculus GN=Tsnax PE=1 SV=1	Q9QZE7	Tsnax	33 kDa		5375000					0.0023	0.17
Calcium/calmodulin-dependent protein kinase type II subunit beta OS=Mus musculus GN=Camk2b PE=1 SV=2	P28652	Camk2b	60 kDa	32200000000	2505000000	75525000		0.7	0.8	0.0028	-0.01
Isoform A of Cytosolic acyl coenzyme A thioester hydrolase OS=Mus musculus GN=Acot7	Q91V12-2	Acot7	38 kDa	786000000	433500000					0.0028	0.05
Coactosin-like protein OS=Mus musculus GN=Cotl1 PE=1 SV=3	Q9CQI6	Cotl1	16 kDa	7030000	95250000	12562500		0.042	6.8	0.0032	0.11
Purine nucleoside phosphorylase OS=Mus musculus GN=Pnp PE=1 SV=2	P23492	Pnp	32 kDa	35800000	32200000	717500		0.36	0.7	0.0032	0.14
Band 4.1-like protein 1 OS=Mus musculus GN=Epb41l1 PE=1 SV=2	Q9Z2H5	Epb41l1	98 kDa	1090000000	191000000	18503750		0.48	1.6	0.0038	-0.11
Kinesin light chain 1 OS=Mus musculus GN=Klc1 PE=2 SV=1	E9Q7C9	Klc1	64 kDa	101000000	13200000	2582500		0.21	0.4	0.0039	0.13
Aquaporin-4 OS=Mus musculus GN=Aqp4 PE=2 SV=2	P55088	Aqp4	34 kDa	148000000	110100000	3285000		0.25	2.7	0.0039	0.17
NADH dehydrogenase [ubiquinone] 1 beta subcomplex subunit 10 OS=Mus musculus GN=Ndufb10 PE=1 SV=3	Q9DCS9	Ndufb10	21 kDa	511000000	214500000	2125000	Ndufb10	0.36	0.7	0.004	0.04
T-complex protein 1 subunit zeta OS=Mus musculus GN=Cct6a PE=1 SV=3	P80317	Cct6a	58 kDa	58500000	207950000	2675000		0.36	1.9	0.0041	0.3
V-type proton ATPase subunit C 1 OS=Mus musculus GN=Atp6v1c1 PE=1 SV=4	Q9Z1G3	Atp6v1c1	44 kDa	627000000	437500000	16485000		0.23	0.8	0.0042	-0.01
Intercellular adhesion molecule 5 OS=Mus musculus GN=Icam5 PE=1 SV=2	Q60625	Icam5	97 kDa	1360000000	347500000	2637500		0.67	1.4	0.0042	0.07
Sodium/potassium-transporting ATPase subunit alpha-2 OS=Mus musculus GN=Atp1a2 PE=1 SV=1	Q6PIE5	Atp1a2	112 kDa	78100000000	8815000000	943750000		0.98	1	0.005	-0.03
Ras-related protein Rab-6A OS=Mus musculus GN=Rab6a PE=1 SV=4	P35279	Rab6a	24 kDa		725500000	48500000		0.36	0.2	0.0053	-0.08
Ras-related protein Rab-27B OS=Mus musculus GN=Rab27b PE=1 SV=3	Q99P58	Rab27b	25 kDa	5890000000	715500000					0.0053	-0.08
Amine oxidase [flavin-containing] A OS=Mus musculus GN=Maoa PE=1 SV=3	Q64133	Maoa	60 kDa	523000000	60600000	2535000	Maoa	0.76	0.8	0.0054	-0.19
CaM kinase-like vesicle-associated protein OS=Mus musculus GN=Camkv PE=1 SV=2	Q3UHL1	Camkv	55 kDa	4130000000	638500000	15918750		0.94	1	0.0055	0.04
ADP-ribosylation factor 3 OS=Mus musculus GN=Arf3 PE=2 SV=2	P61205	Arf3	21 kDa	3170000000	341000000	21950000		0.75	0.8	0.0058	0.06
14-3-3 protein zeta/delta OS=Mus musculus GN=Ywhaz PE=1 SV=1	P63101	Ywhaz	28 kDa	15600000000	3035000000	467875000		0.94	1	0.0059	0.09
Isoform 2 of Basigin OS=Mus musculus GN=Bsg	P18572-2	Bsg	30 kDa	386000000	133500000					0.0061	0.07
Protein Scn1a OS=Mus musculus GN=Scn1a PE=3 SV=1	A2APX6	Scn1a	228 kDa		107000000					0.0062	-0.19
Huntingtin OS=Mus musculus GN=Htt PE=4 SV=1	G3X9H5	Htt	345 kDa		79100000					0.0063	0.2
E3 ubiquitin-protein ligase NEDD4 OS=Mus musculus GN=Nedd4 PE=1 SV=3	P46935	Nedd4	103 kDa	14100000	9900000					0.0067	0.12
NADH dehydrogenase [ubiquinone] 1 alpha subcomplex subunit 9. mitochondrial OS=Mus musculus GN=Ndufa9 PE=1 SV=2	Q9DC69	Ndufa9	43 kDa	800000000	795500000	27200000	Ndufa9	0.45	1.8	0.0068	0.09
Ras GTPase-activating protein SynGAP OS=Mus musculus GN=Syngap1 PE=4 SV=1	J3QQ18	Syngap1	145 kDa	5470000000	550000000	45237500		0.92	1	0.0079	0
Actin-related protein 3 OS=Mus musculus GN=Actr3 PE=1 SV=3	Q99JY9	Actr3	47 kDa	922000000	176900000	15365000		0.0041	2	0.0082	0.08
Neurofascin OS=Mus musculus GN=Nfasc PE=1 SV=1	Q810U3	Nfasc	138 kDa	2490000000	354500000	11242500		0.23	0.3	0.0087	-0.04
D-dopachrome decarboxylase OS=Mus musculus GN=Ddt PE=1 SV=3	O35215	Ddt	13 kDa		34200000					0.0087	0.08
Noelin OS=Mus musculus GN=Olfm1 PE=1 SV=1	O88998	Olfm1	55 kDa	251000000	12050000					0.0087	0.16
cAMP-dependent protein kinase catalytic subunit beta OS=Mus musculus GN=Prkacb PE=1 SV=2	P68181	Prkacb	41 kDa	2090000000	247500000	5843750		0.22	2.9	0.0088	0.07
Tenascin-R OS=Mus musculus GN=Tnr PE=1 SV=2	Q8BYI9	Tnr	150 kDa	4140000000	492000000	19477500		0.11	3.3	0.0094	-0.03
NADH-ubiquinone oxidoreductase 75 kDa subunit. mitochondrial OS=Mus musculus GN=Ndufs1 PE=1 SV=2	Q91VD9	Ndufs1	80 kDa	4750000000	803000000	78975000	Ndufs1	0.048	1.6	0.01	0.02
Synapsin-1 OS=Mus musculus GN=Syn1 PE=1 SV=2	O88935	Syn1	74 kDa	17200000000	1650000000	204237500		0.24	0.6	0.01	0.09
Long-chain specific acyl-CoA dehydrogenase. mitochondrial OS=Mus musculus GN=Acadl PE=2 SV=2	P51174	Acadl	48 kDa	317000000	83900000	5272500	Acadl	0.26	2.5	0.01	-0.14
Catenin beta-1 OS=Mus musculus GN=Ctnnb1 PE=1 SV=1	Q02248	Ctnnb1	85 kDa	896000000	472500000	16965000		0.61	0.8	0.011	0.06
Hexokinase 1. isoform CRA_f OS=Mus musculus GN=Hk1 PE=3 SV=1	G3UVV4	Hk1	102 kDa	13700000000	2270000000	208250000	Hk1	0.017	1.5	0.012	0.01
Neuroplastin OS=Mus musculus GN=Nptn PE=1 SV=3	P97300	Nptn	44 kDa	1940000000	406500000	49200000		0.3	1.3	0.012	-0.03
Thioredoxin-dependent peroxide reductase. mitochondrial OS=Mus musculus GN=Prdx3 PE=1 SV=1	P20108	Prdx3	28 kDa	494000000	100400000	41271250	Prdx3	0.33	1.3	0.012	0.12
Sodium channel subunit beta-1 OS=Mus musculus GN=Scn1b PE=2 SV=1	P97952	Scn1b	25 kDa		4510000					0.012	0.2
Elongation factor Tu OS=Mus musculus GN=Gm9755 PE=3 SV=1	D3YVN7	Gm9755	50 kDa	1400000000	374000000	12816250		0.55	1.3	0.013	-0.11
Src substrate cortactin OS=Mus musculus GN=Cttn PE=1 SV=2	Q60598	Cttn	61 kDa	284000000	33000000	2450000		0.52	1.9	0.016	0.15
Septin-5 OS=Mus musculus GN=Sept5 PE=1 SV=2	Q9Z2Q6	Sept5	43 kDa	1860000000	413000000	22380000		0.55	1.5	0.017	-0.08
Carbonic anhydrase 2 OS=Mus musculus GN=Ca2 PE=1 SV=4	P00920	Ca2	29 kDa	1950000000	122000000	16405000		0.61	0.8	0.017	-0.09
Ganglioside-induced differentiation-associated protein 1-like 1 OS=Mus musculus GN=Gdap1l1 PE=2 SV=1	Q3USC7	Gdap1l1	42 kDa		61000000	4695000		0.16	0.4	0.018	0.2
Histone H2A.x OS=Mus musculus GN=H2afx PE=1 SV=2	P27661	H2afx	15 kDa	11600000000	571000000	206387500		0.24	1.8	0.018	-0.2
Mitochondrial import receptor subunit TOM22 homolog OS=Mus musculus GN=Tomm22 PE=2 SV=3	Q9CPQ3	Tomm22	16 kDa		51550000	852500	Tomm22	0.36	3.6	0.018	0.03
Protein kinase C OS=Mus musculus GN=Prkca PE=2 SV=1	Q4VA93	Prkca	77 kDa	1110000000	114050000	4532500		0.62	1.5	0.018	0.11
Protein MAL2 OS=Mus musculus GN=Mal2 PE=1 SV=1	Q8BI08	Mal2	19 kDa	532000000	285800000					0.018	-0.08
Glycogen phosphorylase. liver form OS=Mus musculus GN=Pygl PE=1 SV=4	Q9ET01	Pygl	97 kDa	2270000000	92350000					0.018	0.07
Neuromodulin OS=Mus musculus GN=Gap43 PE=1 SV=1	P06837	Gap43	24 kDa	609000000	37250000	12641250		0.25	0.6	0.019	0.24
Ras-related protein Rap-2b OS=Mus musculus GN=Rap2b PE=1 SV=1	P61226	Rap2b	21 kDa	801000000	231250000	4162500		0.47	2.1	0.019	-0.1
V-type proton ATPase subunit E 1 OS=Mus musculus GN=Atp6v1e1 PE=1 SV=2	P50518	Atp6v1e1	26 kDa	3290000000	665000000	56482500		0.22	0.6	0.02	-0.03
Ubiquitin-conjugating enzyme E2 N OS=Mus musculus GN=Ube2n PE=1 SV=1	P61089	Ube2n	17 kDa	1300000000	107200000	9417500		0.33	0.6	0.02	0.06
Protein piccolo OS=Mus musculus GN=Pclo PE=1 SV=4	Q9QYX7	Pclo	551 kDa	748000000	44900000	3878750		0.4	2	0.02	0.09
Dual-specificity protein phosphatase 3 OS=Mus musculus GN=Dusp3 PE=2 SV=1	B1AQF4	Dusp3	23 kDa	729000000	15200000	6162500		0.14	3	0.021	0.2
Breast carcinoma-amplified sequence 3 homolog OS=Mus musculus GN=Bcas3 PE=4 SV=1	B1AR74	Bcas3	103 kDa	85500000	3120000	1372500		0.14	0.5	0.021	-0.17
Guanine nucleotide-binding protein G(q) subunit alpha OS=Mus musculus GN=Gnaq PE=1 SV=4	P21279	Gnaq	42 kDa	2830000000	381000000	21178750		0.15	2.9	0.021	0.04
Nucleoside diphosphate kinase OS=Mus musculus GN=Gm20390 PE=2 SV=1	E9PZF0	Gm20390	30 kDa		53665000	15812500		0.3	1.3	0.021	0.18
Multifunctional protein ADE2 OS=Mus musculus GN=Paics PE=1 SV=4	Q9DCL9	Paics	47 kDa	51900000	9350000	517500	Paics	0.36	2.9	0.021	0.16
Nuclear migration protein nudC OS=Mus musculus GN=Nudc PE=1 SV=1	O35685	Nudc	38 kDa	11300000	40050000	1105000		0.36	0.7	0.021	0.28
Kinesin-1 heavy chain OS=Mus musculus GN=Kif5b PE=1 SV=3	Q61768	Kif5b	110 kDa	94800000	5900000	995000		0.36	1.9	0.021	0.32
Type I inositol 3.4-bisphosphate 4-phosphatase OS=Mus musculus GN=Inpp4a PE=4 SV=1	D3YUD3	Inpp4a	106 kDa	43700000	47530000	757500		0.36	1.9	0.021	0.15
Sorting nexin 1 OS=Mus musculus GN=Snx1 PE=2 SV=1	Q6NZD2	Snx1	59 kDa		2975000	1872500		0.36	0.5	0.021	0.16
Guanine nucleotide-binding protein subunit beta-5 OS=Mus musculus GN=Gnb5 PE=1 SV=1	P62881	Gnb5	44 kDa	323000000	4160000	9475000		0.54	0.5	0.021	-0.12
S-phase kinase-associated protein 1 OS=Mus musculus GN=Skp1 PE=1 SV=3	Q9WTX5	Skp1	19 kDa	202000000	36500000	1793750		0.99	1	0.021	0.17
NIF3-like protein 1 OS=Mus musculus GN=Nif3l1 PE=1 SV=4	Q9EQ80	Nif3l1	42 kDa	82300000	6385000		Nif3l1			0.021	0.2
60S ribosomal protein L13 OS=Mus musculus GN=Rpl13 PE=2 SV=3	P47963	Rpl13	24 kDa	107000000	88150000	6001250				0.021	0.11
Ras-related protein Rab-39B OS=Mus musculus GN=Rab39b PE=2 SV=1	Q8BHC1	Rab39b	25 kDa	59700000	1950000					0.021	0.14
F-box only protein 41 OS=Mus musculus GN=Fbxo41 PE=1 SV=3	Q6NS60	Fbxo41	94 kDa	172000000	12910000					0.021	0.25
SEC14-like protein 2 OS=Mus musculus GN=Sec14l2 PE=2 SV=1	Q99J08	Sec14l2	46 kDa		4665000					0.021	0.14
Tryptophan--tRNA ligase. cytoplasmic OS=Mus musculus GN=Wars PE=1 SV=2	P32921	Wars	54 kDa	75400000	33300000					0.021	-0.11
E3 ubiquitin-protein ligase TRIM32 OS=Mus musculus GN=Trim32 PE=1 SV=2	Q8CH72	Trim32	72 kDa		30050000					0.021	0.29
Nucleolar protein 58 OS=Mus musculus GN=Nop58 PE=1 SV=1	Q6DFW4	Nop58	60 kDa		7240000					0.021	0.24
ADP-ribosylation factor 5 OS=Mus musculus GN=Arf5 PE=2 SV=2	P84084	Arf5	21 kDa	168000000	69500000	8762500	Arf5	0.2	0.5	0.025	0.07
Fascin OS=Mus musculus GN=Fscn1 PE=1 SV=4	Q61553	Fscn1	55 kDa	2020000000	331500000	6481250		0.9	1.1	0.026	0.09
Plakophilin-4 OS=Mus musculus GN=Pkp4 PE=2 SV=1	A2AS45	Pkp4	129 kDa	267000000	27250000					0.026	-0.01
Ras-related protein Rab-35 OS=Mus musculus GN=Rab35 PE=1 SV=1	Q6PHN9	Rab35	23 kDa	101000000	865000	5913750	Rab35	0.79	1.2	0.027	0.27
Microtubule-associated protein 2 OS=Mus musculus GN=Map2 PE=1 SV=2	P20357	Map2	199 kDa	1410000000	230400000	12300000		0.85	1.1	0.027	0.03
Band 4.1-like protein 3 OS=Mus musculus GN=Epb41l3 PE=1 SV=1	Q9WV92	Epb41l3	103 kDa	1670000000	407500000	23580000		0.041	1.8	0.028	-0.03
Protein Slc24a2 OS=Mus musculus GN=Slc24a2 PE=2 SV=1	Q8BUN9	Slc24a2	74 kDa	342000000	61800000	2625000		0.36	1.9	0.028	-0.11
T-complex protein 1 subunit theta OS=Mus musculus GN=Cct8 PE=1 SV=3	P42932	Cct8	60 kDa	527000000	114650000	7135000		0.39	0.6	0.028	0.07
Myotubularin-related protein 5 OS=Mus musculus GN=Sbf1 PE=1 SV=2	Q6ZPE2	Sbf1	209 kDa	299000000	112550000	5963750		0.22	3.9	0.029	-0.16
TBC1 domain family member 24 OS=Mus musculus GN=Tbc1d24 PE=2 SV=2	Q3UUG6	Tbc1d24	63 kDa	263000000	28800000					0.033	0.05
Stress-induced-phosphoprotein 1 OS=Mus musculus GN=Stip1 PE=1 SV=1	Q60864	Stip1	63 kDa	886000000	180500000	9846250		0.27	1.9	0.034	0.1
MAGUK p55 subfamily member 6 OS=Mus musculus GN=Mpp6 PE=1 SV=1	Q9JLB0	Mpp6	63 kDa	960000000	151300000	1006250		0.39	2.2	0.035	0.06
Succinyl-CoA ligase [ADP-forming] subunit beta. mitochondrial OS=Mus musculus GN=Sucla2 PE=1 SV=2	Q9Z2I9	Sucla2	50 kDa	1280000000	266000000	25663750	Sucla2	0.72	1.2	0.035	-0.01
T-complex protein 1 subunit gamma OS=Mus musculus GN=Cct3 PE=1 SV=1	P80318	Cct3	61 kDa	1050000000	138100000	5286250		0.27	2	0.037	-0.06
Sodium-dependent neutral amino acid transporter SLC6A17 OS=Mus musculus GN=Slc6a17 PE=1 SV=1	Q8BJI1	Slc6a17	81 kDa	264000000	64850000	5115000		0.66	1.5	0.037	0.26
Na(+)/H(+) exchange regulatory cofactor NHE-RF1 OS=Mus musculus GN=Slc9a3r1 PE=1 SV=3	P70441	Slc9a3r1	39 kDa	945000000	93500000	8292500		0.0033	2.6	0.038	-0.08
Actin. cytoplasmic 1 OS=Mus musculus GN=Actb PE=1 SV=1	P60710	Actb	42 kDa	156000000000	6700000000	372500000		0.37	0.3	0.039	0
SRC kinase-signaling inhibitor 1 OS=Mus musculus GN=Srcin1 PE=2 SV=1	B1AQX9	Srcin1	131 kDa	1740000000	286000000	17250000		0.75	1.2	0.039	-0.06
ATP synthase subunit delta. mitochondrial OS=Mus musculus GN=Atp5d PE=1 SV=1	Q9D3D9	Atp5f1d	18 kDa	876000000	125000000	28076250		0.13	2.3	0.04	-0.05
Malate dehydrogenase. mitochondrial OS=Mus musculus GN=Mdh2 PE=1 SV=3	P08249	Mdh2	36 kDa	17400000000	2465000000	146462500	Mdh2	0.14	0.6	0.04	0.03
MAP kinase-activating death domain protein OS=Mus musculus GN=Madd PE=2 SV=1	A2AGR0	Madd	175 kDa	282000000	77850000	3405000		0.44	2.3	0.041	0.02
Protein kinase C beta type OS=Mus musculus GN=Prkcb PE=1 SV=4	P68404	Prkcb	77 kDa	983000000	166550000	1757500		0.91	1.1	0.042	0.07
Tumor protein D52 OS=Mus musculus GN=Tpd52 PE=2 SV=1	F8WHQ1	Tpd52	27 kDa	30200000	27100000	1177500		0.36	0.7	0.043	-0.21
H(+)/Cl(-) exchange transporter 4 OS=Mus musculus GN=Clcn4 PE=2 SV=2	Q61418	Clcn4	84 kDa		10645000	2132500		0.36	1.9	0.043	0.07
Glutathione S-transferase Mu 1 OS=Mus musculus GN=Gstm1 PE=1 SV=2	P10649	Gstm1	26 kDa	3460000000	886500000	62155000		0.94	1	0.043	0.04
Glycoprotein m6b. isoform CRA_a OS=Mus musculus GN=Gpm6b PE=4 SV=1	A2AEG3	Gpm6b	34 kDa	463000000						0.043	0.3
Nuclease EXOG. mitochondrial OS=Mus musculus GN=Exog PE=2 SV=1	E9PZS5	Exog	44 kDa	97300000	20105000		Exog			0.043	0.15
NADH dehydrogenase [ubiquinone] 1 alpha subcomplex subunit 3 OS=Mus musculus GN=Ndufa3 PE=1 SV=1	Q9CQ91	Ndufa3	9 kDa		8650000		Ndufa3			0.043	-0.16
60S ribosomal protein L17 OS=Mus musculus GN=Rpl17 PE=2 SV=1	Q6ZWZ7	Rpl17	21 kDa		18000000					0.043	-0.21
Carbonic anhydrase 14 OS=Mus musculus GN=Ca14 PE=1 SV=1	Q9WVT6	Ca14	38 kDa		4385000					0.043	-0.1
Glycerol-3-phosphate dehydrogenase [NAD(+)]. cytoplasmic OS=Mus musculus GN=Gpd1 PE=2 SV=1	E0CXN5	Gpd1	35 kDa	253000000	24150000	2155000		0.073	0.3	0.046	0.11
Fructose-bisphosphate aldolase C OS=Mus musculus GN=Aldoc PE=1 SV=4	P05063	Aldoc	39 kDa	9920000000	1170000000	137937500		0.76	1	0.046	0.08
Acyl-coenzyme A thioesterase 2. mitochondrial OS=Mus musculus GN=Acot2 PE=1 SV=2	Q9QYR9	Acot2	50 kDa		40350000		Acot2			0.046	-0.07
Acyl-protein thioesterase 1 (Fragment) OS=Mus musculus GN=Lypla1 PE=4 SV=1	J3QK48	Lypla1	23 kDa		17910000		Lypla1			0.046	0.21
NADP-dependent malic enzyme. mitochondrial OS=Mus musculus GN=Me3 PE=1 SV=2	Q8BMF3	Me3	67 kDa	600000000	36400000	4067500	Me3	0.041	0.3	0.048	0.03
CON__P02533	CON__P02533		?	2880000000	54500000	11166250		0.71	0.7	0.049	-0.1
Creatine kinase B-type OS=Mus musculus GN=Ckb PE=1 SV=1	Q04447	Ckb	43 kDa	31900000000	6925000000	206225000		0.017	0.5	0.05	0.04
Obg-like ATPase 1 OS=Mus musculus GN=Ola1 PE=1 SV=1	Q9CZ30	Ola1	45 kDa	37300000	40450000	1810000		0.17	0.4	0.05	-0.12
Carbonyl reductase [NADPH] 1 OS=Mus musculus GN=Cbr1 PE=1 SV=3	P48758	Cbr1	31 kDa	1540000000	172500000	20435000		0.42	0.6	0.05	0.17
Endophilin-B1 OS=Mus musculus GN=Sh3glb1 PE=1 SV=1	Q9JK48	Sh3glb1	41 kDa	33200000	28000000	2326250		0.52	0.6	0.05	0.11
Isoform 7 of Regulating synaptic membrane exocytosis protein 1 OS=Mus musculus GN=Rims1	Q99NE5-7	Rims1	133 kDa	240000000	60550000					0.05	-0.08
ATP synthase subunit O. mitochondrial OS=Mus musculus GN=Atp5o PE=1 SV=1	Q9DB20	Atp5o	23 kDa	3490000000	647500000	64387500	Atp5o	0.088	2.2	0.053	0.02
Leucine-rich glioma-inactivated protein 1 OS=Mus musculus GN=Lgi1 PE=1 SV=1	Q9JIA1	Lgi1	64 kDa	1160000000	282000000	5912500		0.51	0.7	0.055	-0.03
Phosphoenolpyruvate carboxykinase [GTP]. mitochondrial OS=Mus musculus GN=Pck2 PE=2 SV=1	Q8BH04	Pck2	71 kDa	210000000	19050000		Pck2			0.055	0.04
Voltage-dependent anion-selective channel protein 2 OS=Mus musculus GN=Vdac2 PE=1 SV=2	Q60930	Vdac2	32 kDa	1620000000	222500000	5698750	Vdac2	0.18	3.9	0.058	-0.05
26S proteasome non-ATPase regulatory subunit 3 OS=Mus musculus GN=Psmd3 PE=1 SV=3	P14685	Psmd3	61 kDa	209000000	66255000					0.059	0.23
Neuronal cell adhesion molecule OS=Mus musculus GN=Nrcam PE=1 SV=2	Q810U4	Nrcam	139 kDa	138000000	50100000	6251250		0.33	2.6	0.06	0.12
CON__P35908	CON__P35908		?	13500000000	240500000	15980000		0.025	2.4	0.062	0.01
Neurabin-2 OS=Mus musculus GN=Ppp1r9b PE=1 SV=1	Q6R891	Ppp1r9b	90 kDa	568000000	116000000	16480000		0.12	1.5	0.076	0.03
Syntaxin-1B OS=Mus musculus GN=Stx1b PE=1 SV=1	P61264	Stx1b	33 kDa	4930000000	1496500000	107212500		0.29	1.1	0.093	0.01
Long-chain-fatty-acid--CoA ligase 6 OS=Mus musculus GN=Acsl6 PE=2 SV=1	Q91WC3	Acsl6	78 kDa	1010000000	189000000	4222500	Acsl6	0.24	2.8	0.13	-0.01
Vesicle-associated membrane protein-associated protein A OS=Mus musculus GN=Vapa PE=1 SV=2	Q9WV55	Vapa	28 kDa	132000000	7050000	21946250		0.3	0.6	0.17	-0.08
Glutamine synthetase OS=Mus musculus GN=Glul PE=1 SV=6	P15105	Glul	42 kDa	5720000000	930000000	127175000		0.22	1.3	0.2	0.01
Ras-related protein Rab-2A OS=Mus musculus GN=Rab2a PE=1 SV=1	P53994	Rab2a	24 kDa	1670000000	248500000	16525000		0.8	0.9	0.24	-0.03
Neurofilament heavy polypeptide OS=Mus musculus GN=Nefh PE=1 SV=3	P19246	Nefh	117 kDa	2790000000	519000000	17006250		0.46	1.5	0.34	-0.09
Protein Pi4ka OS=Mus musculus GN=Pi4ka PE=4 SV=1	E9Q3L2	Pi4ka	237 kDa	225000000	150000000	3445000		0.71	1.5	0.37	-0.01
Epsin-3 OS=Mus musculus GN=Epn3 PE=2 SV=1	Q91W69	Epn3	68 kDa		27800000					0.39	-0.08
UDP-glucose:glycoprotein glucosyltransferase 1 OS=Mus musculus GN=Uggt1 PE=1 SV=4	Q6P5E4	Uggt1	176 kDa		3830000					0.39	-0.07
Epsin-1 OS=Mus musculus GN=Epn1 PE=1 SV=3	Q80VP1	Epn1	60 kDa	55400000	30950000	6052500		0.041	0.3	0.4	0.04
cAMP-dependent protein kinase catalytic subunit alpha OS=Mus musculus GN=Prkaca PE=1 SV=3	P05132	Prkaca	41 kDa	1980000000	74000000	5018750		0.25	2.7	0.42	-0.1
Ornithine aminotransferase. mitochondrial OS=Mus musculus GN=Oat PE=1 SV=1	P29758	Oat	48 kDa	598000000	158400000		Oat			0.42	-0.03
Glycoprotein m6b. isoform CRA_g OS=Mus musculus GN=Gpm6b PE=4 SV=1	A2AEG6	Gpm6b	36 kDa	676000000	18650000	23763750		0.94	1	0.45	0.12
Transmembrane protein 65 OS=Mus musculus GN=Tmem65 PE=2 SV=1	Q4VAE3	Tmem65	25 kDa		22300000	4825000	Tmem65	0.73	1.3	0.49	-0.04
Spectrin beta 1 OS=Mus musculus GN=Sptb PE=2 SV=1	Q3UGX2	Sptb	268 kDa	371000000	79500000	2282500		0.89	0.9	0.49	-0.04
Mitochondrial glutamate carrier 2 OS=Mus musculus GN=Slc25a18 PE=2 SV=4	Q9DB41	Slc25a18	34 kDa		38350000	28445000	Slc25a18	0.008	2.6	0.53	0.02
Guanylate cyclase soluble subunit beta-1 OS=Mus musculus GN=Gucy1b3 PE=2 SV=1	O54865	Gucy1b3	71 kDa	154000000	84950000					0.55	-0.04
Putative adenosylhomocysteinase 2 OS=Mus musculus GN=Ahcyl1 PE=1 SV=1	Q80SW1	Ahcyl1	59 kDa	3340000000	281000000	61812500		0.017	2.3	0.56	0.04
CON__P02662	CON__P02662		?	13500000	3315000	1717500		0.36	1.9	0.56	0.15
Gamma-soluble NSF attachment protein OS=Mus musculus GN=Napg PE=1 SV=1	Q9CWZ7	Napg	35 kDa	1240000000	84025000	18497500		0.59	1.3	0.56	0.15
Heterogeneous nuclear ribonucleoprotein R OS=Mus musculus GN=Hnrnpr PE=2 SV=1	Q8VHM5	Hnrnpr	71 kDa	151000000	2110000					0.56	-0.06
Haloacid dehalogenase-like hydrolase domain-containing protein 2 OS=Mus musculus GN=Hdhd2 PE=1 SV=2	Q3UGR5	Hdhd2	29 kDa	179000000	45200000					0.56	-0.07
Splicing factor 3B subunit 3 OS=Mus musculus GN=Sf3b3 PE=2 SV=1	Q921M3	Sf3b3	136 kDa		3630000					0.56	0.02
AP2-associated protein kinase 1 OS=Mus musculus GN=Aak1 PE=1 SV=2	Q3UHJ0	Aak1	103 kDa	952000000	87900000	5477500		0.52	2.4	0.58	-0.01
Acyl-CoA-binding protein OS=Mus musculus GN=Dbi PE=1 SV=2	P31786	Dbi	10 kDa		39900000	3780000	Dbi	0.14	3	0.6	0.04
Neural cell adhesion molecule 1 OS=Mus musculus GN=Ncam1 PE=1 SV=3	P13595	Ncam1	119 kDa	2240000000	335000000	66577500		0.51	0.8	0.64	0
NADH dehydrogenase [ubiquinone] flavoprotein 1. mitochondrial OS=Mus musculus GN=Ndufv1 PE=1 SV=1	Q91YT0	Ndufv1	51 kDa	1900000000	378500000	12412500	Ndufv1	0.5	1.9	0.67	0.01
AP-2 complex subunit alpha-1 OS=Mus musculus GN=Ap2a1 PE=1 SV=1	P17426	Ap2a1	108 kDa	8790000000	1219500000	58125000		0.71	0.9	0.68	-0.02
Protein disulfide-isomerase A6 OS=Mus musculus GN=Pdia6 PE=1 SV=3	Q922R8	Pdia6	48 kDa	441000000	69050000					0.68	-0.02
SH3 domain-binding glutamic acid-rich-like protein OS=Mus musculus GN=Sh3bgrl PE=3 SV=1	Q9JJU8	Sh3bgrl	13 kDa	2310000	16000000					0.69	-0.06
NADH dehydrogenase [ubiquinone] flavoprotein 2. mitochondrial OS=Mus musculus GN=Ndufv2 PE=1 SV=2	Q9D6J6	Ndufv2	27 kDa	810000000	184000000	13028750	Ndufv2	0.8	1.2	0.71	-0.03
Twinfilin-2 OS=Mus musculus GN=Twf2 PE=1 SV=1	Q9Z0P5	Twf2	39 kDa	234000000	49650000					0.73	0.05
Ras-related protein Rab-7a OS=Mus musculus GN=Rab7a PE=1 SV=2	P51150	Rab7a	23 kDa	1350000000	371500000	9422500		0.14	5.6	0.77	0
Septin-8 OS=Mus musculus GN=Sept8 PE=2 SV=1	B1AQZ0	Sept8	56 kDa	2620000000	74950000	24120000		0.18	2.2	0.77	-0.01
NADH dehydrogenase [ubiquinone] 1 beta subcomplex subunit 4 OS=Mus musculus GN=Ndufb4 PE=1 SV=3	Q9CQC7	Ndufb4	15 kDa	900000000	31200000	19957500	Ndufb4	0.25	2	0.77	-0.06
Actin-related protein 2/3 complex subunit 4 OS=Mus musculus GN=Arpc4 PE=1 SV=3	P59999	Arpc4	20 kDa	565000000	396500000	28925000		0.25	1.6	0.77	-0.01
Calcium-dependent secretion activator 1 OS=Mus musculus GN=Cadps PE=1 SV=3	Q80TJ1	Cadps	153 kDa	1690000000	319000000	25296250		0.32	1.3	0.77	0
Dynein light chain 2. cytoplasmic OS=Mus musculus GN=Dynll2 PE=1 SV=1	Q9D0M5	Dynll2	10 kDa	1210000000	1450000	1512500		0.36	0.7	0.77	0.1
Eukaryotic peptide chain release factor GTP-binding subunit ERF3A OS=Mus musculus GN=Gspt1 PE=1 SV=2	Q8R050	Gspt1	69 kDa	61000000	49450000	1290000		0.36	0.7	0.77	-0.07
Microtubule-associated protein 1B OS=Mus musculus GN=Map1b PE=1 SV=2	P14873	Map1b	270 kDa	1570000000	75150000	6758750		0.71	0.7	0.77	0
Proteasome subunit beta type-7 OS=Mus musculus GN=Psmb7 PE=1 SV=1	P70195	Psmb7	30 kDa		46650000	1337500		0.82	0.8	0.77	0.02
Cathepsin B OS=Mus musculus GN=Ctsb PE=1 SV=2	P10605	Ctsb	37 kDa	38700000	4525000	3047500		0.82	0.8	0.77	0
Isoform 4 of Calcium-dependent secretion activator 1 OS=Mus musculus GN=Cadps	Q80TJ1-4	Cadps	153 kDa		319000000					0.77	0
Valacyclovir hydrolase OS=Mus musculus GN=Bphl PE=2 SV=1	Q8R164	Bphl	33 kDa		45050000		Bphl			0.77	0.16
60S acidic ribosomal protein P2 OS=Mus musculus GN=Rplp2 PE=1 SV=3	P99027	Rplp2	12 kDa		24950000					0.77	-0.01
Inosine triphosphate pyrophosphatase OS=Mus musculus GN=Itpa PE=1 SV=2	Q9D892	Itpa	22 kDa	138000000	5700000					0.77	-0.02
EPM2A-interacting protein 1 OS=Mus musculus GN=Epm2aip1 PE=2 SV=1	Q8VEH5	Epm2aip1	70 kDa		4540000					0.77	0.09
Heat shock protein 105 kDa OS=Mus musculus GN=Hsph1 PE=1 SV=2	Q61699	Hsph1	96 kDa	506000000	181300000	5988750		0.03	0.2	0.78	-0.06
Prohibitin-2 OS=Mus musculus GN=Phb2 PE=1 SV=1	O35129	Phb2	33 kDa	3230000000	578500000	7951250	Phb2	0.084	0.4	0.78	-0.01
Alpha-actinin-4 OS=Mus musculus GN=Actn4 PE=1 SV=1	P57780	Actn4	105 kDa	3430000000	520500000	49530000		0.66	0.9	0.8	-0.02
Fatty acid-binding protein. epidermal OS=Mus musculus GN=Fabp5 PE=1 SV=3	Q05816	Fabp5	15 kDa	544000000	95600000	15625000		0.14	0.2	0.82	-0.01
Vesicle-trafficking protein SEC22b OS=Mus musculus GN=Sec22b PE=1 SV=3	O08547	Sec22b	25 kDa	166000000	46650000	2070000		0.14	0.5	0.82	-0.03
Ubiquilin-1 OS=Mus musculus GN=Ubqln1 PE=1 SV=1	Q8R317	Ubqln1	62 kDa	98400000	42000000					0.82	0
26S proteasome non-ATPase regulatory subunit 2 OS=Mus musculus GN=Psmd2 PE=1 SV=1	Q8VDM4	Psmd2	100 kDa	99000000	15065000	582500		0.36	0.6	0.83	-0.02
Beta-synuclein OS=Mus musculus GN=Sncb PE=1 SV=1	Q91ZZ3	Sncb	14 kDa	446000000	31050000	37233750		0.47	1.7	0.83	-0.04
Calcium-binding protein 39 OS=Mus musculus GN=Cab39 PE=1 SV=2	Q06138	Cab39	40 kDa	157000000	66600000	1508750		0.59	1.8	0.83	-0.05
Calcineurin subunit B type 1 OS=Mus musculus GN=Ppp3r1 PE=1 SV=3	Q63810	Ppp3r1	19 kDa	118000000	5850000	3521250		0.9	1.1	0.83	-0.02
Glycerol-3-phosphate dehydrogenase. mitochondrial OS=Mus musculus GN=Gpd2 PE=1 SV=2	Q64521	Gpd2	81 kDa	4840000000	805500000	15577500	Gpd2	0.23	0.5	0.85	-0.03
MCG9827 OS=Mus musculus GN=Opcml PE=4 SV=1	G5E8G3	Opcml	38 kDa	3380000000	80600000	38150000		0.56	1.4	0.85	-0.03
Synaptotagmin-2 OS=Mus musculus GN=Syt2 PE=1 SV=1	P46097	Syt2	47 kDa	3640000000	186550000	21350000		0.92	1.1	0.85	0.02
Astrotactin-1 OS=Mus musculus GN=Astn1 PE=1 SV=4	Q61137	Astn1	145 kDa	229000000	34100000					0.86	0.01
Crmp1 protein OS=Mus musculus GN=Crmp1 PE=2 SV=1	Q6P1J1	Crmp1	74 kDa	6310000000	171500000	71612500		0.71	0.9	0.87	-0.01
Protein DJ-1 OS=Mus musculus GN=Park7 PE=1 SV=1	Q99LX0	Park7	20 kDa	1070000000	139500000	13325000	Park7	0.14	0.2	0.88	0
Beta-adducin OS=Mus musculus GN=Add2 PE=1 SV=4	Q9QYB8	Add2	81 kDa	1230000000	341000000	38706250		0.39	1.6	0.88	-0.01
D-3-phosphoglycerate dehydrogenase OS=Mus musculus GN=Phgdh PE=1 SV=3	Q61753	Phgdh	57 kDa	657000000	220000000	8336250		0.98	1	0.89	-0.06
Flotillin-1 OS=Mus musculus GN=Flot1 PE=1 SV=1	O08917	Flot1	48 kDa	711000000	214050000	5430000		0.11	2.7	0.91	0
Protein BRICK1 OS=Mus musculus GN=Brk1 PE=2 SV=1	Q91VR8	Brk1	9 kDa		28400000	6962500		0.57	1.5	0.91	0.03
Aldehyde dehydrogenase. mitochondrial OS=Mus musculus GN=Aldh2 PE=1 SV=1	P47738	Aldh2	57 kDa	785000000	207650000	7165000	Aldh2	0.88	0.9	0.91	-0.02
Acyl-CoA dehydrogenase family member 9. mitochondrial OS=Mus musculus GN=Acad9 PE=2 SV=2	Q8JZN5	Acad9	69 kDa	424000000	25700000		Acad9			0.91	0.03
Caskin-1 OS=Mus musculus GN=Caskin1 PE=1 SV=2	Q6P9K8	Caskin1	150 kDa	305000000	71850000	1132500		0.36	0.7	0.92	-0.01
Sorting nexin-2 OS=Mus musculus GN=Snx2 PE=1 SV=2	Q9CWK8	Snx2	58 kDa	314000000	4165000	2266250		0.44	1.8	0.92	-0.02
2-oxoglutarate dehydrogenase. mitochondrial OS=Mus musculus GN=Ogdh PE=1 SV=3	Q60597	Ogdh	116 kDa	2150000000	642000000	7818750	Ogdh	0.64	1.4	0.92	0.02
Glutathione peroxidase 1 OS=Mus musculus GN=Gpx1 PE=1 SV=2	P11352	Gpx1	22 kDa		11800000		Gpx1			0.92	0
Spermidine synthase OS=Mus musculus GN=Srm PE=2 SV=1	Q64674	Srm	34 kDa	145000000	11300000					0.92	-0.03
Solute carrier family 2. facilitated glucose transporter member 3 OS=Mus musculus GN=Slc2a3 PE=1 SV=1	P32037	Slc2a3	53 kDa	843000000	80600000	8658750		0.94	1	0.95	0.01
Proteasome subunit beta type-3 OS=Mus musculus GN=Psmb3 PE=1 SV=1	Q9R1P1	Psmb3	23 kDa	40900000	67000000					0.95	0.02
26S protease regulatory subunit 10B OS=Mus musculus GN=Psmc6 PE=1 SV=1	P62334	Psmc6	44 kDa	81500000	27900000					0.95	-0.04
N(G).N(G)-dimethylarginine dimethylaminohydrolase 1 OS=Mus musculus GN=Ddah1 PE=1 SV=3	Q9CWS0	Ddah1	31 kDa	470000000	95300000	26280000	Ddah1	0.31	1.3	0.96	0.05
F-box only protein 2 OS=Mus musculus GN=Fbxo2 PE=1 SV=1	Q80UW2	Fbxo2	34 kDa	97600000	155800000	1047500		0.36	1.9	0.98	-0.01
Cytosolic 10-formyltetrahydrofolate dehydrogenase OS=Mus musculus GN=Aldh1l1 PE=2 SV=1	Q8R0Y6	Aldh1l1	99 kDa	1320000000	192000000	1300000	Aldh1l1	0.47	2.1	0.98	0.01
V-type proton ATPase subunit G 1 OS=Mus musculus GN=Atp6v1g1 PE=2 SV=3	Q9CR51	Atp6v1g1	14 kDa	11300000	10150000	2880000		0.12	3.5	1	0.02
Dihydropteridine reductase OS=Mus musculus GN=Qdpr PE=1 SV=2	Q8BVI4	Qdpr	26 kDa	194000000	6600000	2402500	Qdpr	0.14	5.5	1	0.01
Fatty acid-binding protein. heart OS=Mus musculus GN=Fabp3 PE=1 SV=5	P11404	Fabp3	15 kDa	290000000	52150000	6398750		0.22	0.5	1	-0.04
Dihydrolipoyl dehydrogenase. mitochondrial OS=Mus musculus GN=Dld PE=1 SV=2	O08749	Dld	54 kDa	2340000000	82450000	39567500	Dld	0.32	1.6	1	-0.05
Thiosulfate sulfurtransferase OS=Mus musculus GN=Tst PE=1 SV=3	P52196	Tst	33 kDa	294000000	6100000	3488750	Tst	0.91	0.9	1	0
Coproporphyrinogen-III oxidase. mitochondrial OS=Mus musculus GN=Cpox PE=1 SV=2	P36552	Cpox	50 kDa		2865000		Cpox			1	0.05
TOM1-like protein 2 OS=Mus musculus GN=Tom1l2 PE=1 SV=1	Q5SRX1	Tom1l2	56 kDa	133000000	81400000					1	-0.01
Translationally-controlled tumor protein OS=Mus musculus GN=Tpt1 PE=1 SV=1	P63028	Tpt1	19 kDa	40200000	9350000					1	-0.03
Eukaryotic translation initiation factor 4B OS=Mus musculus GN=Eif4b PE=1 SV=1	Q8BGD9	Eif4b	69 kDa	26300000	16700000					1	-0.04
Vacuolar protein sorting-associated protein 26A OS=Mus musculus GN=Vps26a PE=2 SV=1	P40336	Vps26a	38 kDa	1820000	7600000					1	0.04
AH receptor-interacting protein OS=Mus musculus GN=Aip PE=1 SV=1	O08915	Aip	38 kDa	104000000	14500000					1	-0.02
Protein Ppp1r9a OS=Mus musculus GN=Ppp1r9a PE=2 SV=1	H3BJD0	Ppp1r9a	110 kDa	292000000		3426250		0.0065	0.3
Dihydropyrimidinase-related protein 4 OS=Mus musculus GN=Dpysl4 PE=1 SV=1	O35098	Dpysl4	62 kDa	364000000	119300000	26043750		0.018	2.1
Cytochrome c oxidase subunit 5B. mitochondrial OS=Mus musculus GN=Cox5b PE=1 SV=1	P19536	Cox5b	14 kDa	623000000	99500000	44095000	Cox5b	0.022	2.3
IQ motif and SEC7 domain-containing protein 1 OS=Mus musculus GN=Iqsec1 PE=2 SV=1	E9PUA3	Iqsec1	123 kDa	772000000	104100000	7266250		0.036	2
Contactin-associated protein-like 2 OS=Mus musculus GN=Cntnap2 PE=2 SV=1	E9QNF7	Cntnap2	148 kDa	113000000		5348750		0.059	2.7
Hydroxyacylglutathione hydrolase. mitochondrial (Fragment) OS=Mus musculus GN=Hagh PE=2 SV=1	E9PYA3	Hagh	26 kDa			4310000	Hagh	0.097	2
BTB/POZ domain-containing protein KCTD16 OS=Mus musculus GN=Kctd16 PE=1 SV=2	Q5DTY9	Kctd16	49 kDa	217000000		3935000		0.11	0.4
Adenosylhomocysteinase OS=Mus musculus GN=Ahcyl2 PE=2 SV=1	F8WGT1	Ahcyl2	67 kDa	3110000000	141700000	22300000		0.12	3.2
Glutamate receptor ionotropic. NMDA 1 OS=Mus musculus GN=Grin1 PE=2 SV=1	A2AI14	Grin1	106 kDa	313000000	20675000	14192500		0.13	3.7
RTN1-C OS=Mus musculus GN=Rtn1 PE=2 SV=1	Q7M6W1	Rtn1	24 kDa	3350000000	639500000	34083750		0.14	0.3
28S ribosomal protein S36. mitochondrial OS=Mus musculus GN=Mrps36 PE=1 SV=1	Q9CQX8	Mrps36	11 kDa		17550000	3397500	Mrps36	0.14	3
Serine/threonine-protein kinase PAK 1 OS=Mus musculus GN=Pak1 PE=4 SV=1	G5E884	Pak1	61 kDa	384000000	42150000	5422500		0.14	0.5
Misshapen-like kinase 1 OS=Mus musculus GN=Mink1 PE=4 SV=1	G3X9G2	Mink1	151 kDa	78800000		2745000		0.14	3
Actin-related protein 2/3 complex subunit 5-like protein OS=Mus musculus GN=Arpc5l PE=2 SV=1	A3KGQ6	Arpc5l	17 kDa	814000000	96250000	4257500		0.14	0.5
Regulator of G-protein-signaling 6 OS=Mus musculus GN=Rgs6 PE=4 SV=1	F6WDS8	Rgs6	53 kDa	381000000	21100000	1835000		0.14	0.5
Secretory carrier-associated membrane protein 3 OS=Mus musculus GN=Scamp3 PE=2 SV=1	E9Q855	Scamp3	35 kDa	102000000	11550000	2860000		0.14	0.5
Coiled-coil domain-containing protein 177 OS=Mus musculus GN=Ccdc177 PE=1 SV=1	Q3UHB8	Ccdc177	80 kDa	87900000		1910000		0.14	3
Sorting nexin-30 OS=Mus musculus GN=Snx30 PE=2 SV=1	Q8CE50	Snx30	50 kDa			1612500		0.14	0.5
Transmembrane protein 33 OS=Mus musculus GN=Tmem33 PE=2 SV=1	Q9CR67	Tmem33	28 kDa	121000000		1505000		0.14	0.5
Ubiquinone biosynthesis protein COQ9. mitochondrial OS=Mus musculus GN=Coq9 PE=1 SV=1	Q8K1Z0	Coq9	35 kDa			2352500	Coq9	0.16	2.9
Non-specific lipid-transfer protein OS=Mus musculus GN=Scp2 PE=1 SV=3	P32020	Scp2	59 kDa	52400000		4905000	Scp2	0.16	0.4
Metabotropic glutamate receptor 5 OS=Mus musculus GN=Grm5 PE=2 SV=1	E9QMC2	Grm5	128 kDa			1555000		0.16	0.4
40S ribosomal protein S8 OS=Mus musculus GN=Rps8 PE=1 SV=2	P62242	Rps8	24 kDa	75700000	6000000	2087500		0.16	0.4
Heterogeneous nuclear ribonucleoprotein M OS=Mus musculus GN=Hnrnpm PE=2 SV=1	B8JK32	Hnrnpm	72 kDa	9450000	7950000	2325000		0.16	0.4
TSC22 domain family protein 1 OS=Mus musculus GN=Tsc22d1 PE=2 SV=1	D3YW86	Tsc22d1	11 kDa			5380000		0.16	0.4
Neuronal proto-oncogene tyrosine-protein kinase Src OS=Mus musculus GN=Src PE=2 SV=1	Q80XU2	Src	60 kDa	587000000	34400000	17325000		0.18	2.2
Proteasome subunit beta type-5 OS=Mus musculus GN=Psmb5 PE=1 SV=3	O55234	Psmb5	29 kDa	463000000	25050000	6475000		0.18	2.2
Caytaxin OS=Mus musculus GN=Atcay PE=1 SV=1	Q8BHE3	Atcay	42 kDa	673000000	67000000	3545000		0.18	3.9
Sorting nexin-27 OS=Mus musculus GN=Snx27 PE=2 SV=1	E9PW30	Snx27	51 kDa	37100000		1705000		0.18	3.8
Protein NipSnap homolog 2 OS=Mus musculus GN=Gbas PE=2 SV=1	O55126	Nipsnap2	33 kDa	429000000	64950000	11608750		0.19	2.4
ATP synthase subunit gamma OS=Mus musculus GN=Atp5c1 PE=2 SV=1	Q8C2Q8	Atp5c1	30 kDa	986000000	520500000	22233750	Atp5c1	0.24	1.7
Acyl-coenzyme A thioesterase 13 OS=Mus musculus GN=Acot13 PE=1 SV=1	Q9CQR4	Acot13	15 kDa			22047500	Acot13	0.25	2.1
Cytochrome c oxidase subunit 6C OS=Mus musculus GN=Cox6c PE=1 SV=3	Q9CPQ1	Cox6c	8 kDa			71462500	Cox6c	0.27	1.8
Lipid phosphate phosphatase-related protein type 4 OS=Mus musculus GN=Lppr4 PE=1 SV=2	Q7TME0	Plppr4	83 kDa	176000000		3972500		0.3	1.7
NEDD8-conjugating enzyme Ubc12 OS=Mus musculus GN=Ube2m PE=2 SV=1	P61082	Ube2m	21 kDa	194000000		10396250		0.33	1.8
ATP-dependent (S)-NAD(P)H-hydrate dehydratase OS=Mus musculus GN=Carkd PE=3 SV=1	J3QMM7	Carkd	35 kDa	517000000	6850000	1452500	Carkd	0.36	1.9
Protein ETHE1. mitochondrial OS=Mus musculus GN=Ethe1 PE=1 SV=2	Q9DCM0	Ethe1	28 kDa	173000000	26750000	1827500	Ethe1	0.36	1.9
Glutaredoxin-related protein 5. mitochondrial OS=Mus musculus GN=Glrx5 PE=2 SV=2	Q80Y14	Glrx5	16 kDa	254000000	16650000	520000	Glrx5	0.36	0.6
Methylmalonyl-CoA mutase. mitochondrial OS=Mus musculus GN=Mut PE=2 SV=2	P16332	Mut	83 kDa		38100000	1320000	Mut	0.36	0.6
6.8 kDa mitochondrial proteolipid OS=Mus musculus GN=Mp68 PE=2 SV=1	P56379	Mp68	7 kDa			4075000		0.36	0.7
Solute carrier family 12 member 2 OS=Mus musculus GN=Slc12a2 PE=4 SV=1	E9QM38	Slc12a2	131 kDa	58500000		727500		0.36	0.7
Alcohol dehydrogenase class-3 OS=Mus musculus GN=Adh5 PE=1 SV=3	P28474	Adh5	40 kDa	148000000		1482500		0.36	2.2
Centromere protein V OS=Mus musculus GN=Cenpv PE=2 SV=2	Q9CXS4	Cenpv	28 kDa	277000000		1650000		0.36	0.4
Cullin-5 OS=Mus musculus GN=Cul5 PE=2 SV=1	E9PV12	Cul5	96 kDa		16500000	582500		0.36	0.7
Nucleophosmin OS=Mus musculus GN=Npm1 PE=2 SV=1	Q5SQB0	Npm1	30 kDa		33000000	2410000		0.36	2.9
WD repeat-containing protein 47 OS=Mus musculus GN=Wdr47 PE=1 SV=2	Q8CGF6	Wdr47	102 kDa	41500000	8850000	5400000		0.36	3
Cytoskeleton-associated protein 5 OS=Mus musculus GN=Ckap5 PE=2 SV=1	A2AGT5	Ckap5	226 kDa	57400000	15375000	327500		0.36	2.9
Gamma-aminobutyric acid receptor subunit gamma-2 OS=Mus musculus GN=Gabrg2 PE=1 SV=3	P22723	Gabrg2	55 kDa			437500		0.36	0.6
Cytochrome b-5. isoform CRA_a OS=Mus musculus GN=Cyb5 PE=3 SV=1	G5E850	Cyb5a	11 kDa	384000000		4950000		0.36	3
Uncharacterized protein OS=Mus musculus PE=4 SV=1	L7N202		30 kDa	76100000	58000000	2125000		0.36	0.7
60S ribosomal protein L23a OS=Mus musculus GN=Rpl23a PE=1 SV=1	P62751	Rpl23a	18 kDa	368000000		607500		0.36	0.7
Tumor protein D54 OS=Mus musculus GN=Tpd52l2 PE=2 SV=1	A2AUD5	Tpd52l2	25 kDa		14900000	905000		0.36	2.2
Myotrophin OS=Mus musculus GN=Mtpn PE=1 SV=2	P62774	Mtpn	13 kDa	79100000		910000		0.36	3.6
Arf-GAP with GTPase. ANK repeat and PH domain-containing protein 3 OS=Mus musculus GN=Agap3 PE=2 SV=1	F8VQE9	Agap3	98 kDa		11300000	975000		0.36	0.7
ADP-ribosylation factor 6 OS=Mus musculus GN=Arf6 PE=1 SV=2	P62331	Arf6	20 kDa			1467500		0.36	0.7
Disks large-associated protein 4 OS=Mus musculus GN=Dlgap4 PE=1 SV=1	B1AZP2	Dlgap4	108 kDa		19600000	805000		0.36	0.4
ATP synthase protein 8 OS=Mus musculus GN=mt-Atp8 PE=3 SV=1	Q7JCZ0	mt-Atp8	8 kDa		63300000	2725000		0.36	0.7
Citron Rho-interacting kinase OS=Mus musculus GN=Cit PE=2 SV=1	D3YU89	Cit	237 kDa		6550000	505000		0.36	0.7
Lupus La protein homolog OS=Mus musculus GN=Ssb PE=2 SV=1	P32067	Ssb	48 kDa	68700000		385000		0.36	0.7
Tripeptidyl-peptidase 2 OS=Mus musculus GN=Tpp2 PE=2 SV=3	Q64514	Tpp2	140 kDa	61700000		385000		0.36	0.6
Muscarinic acetylcholine receptor M1 OS=Mus musculus GN=Chrm1 PE=2 SV=2	P12657	Chrm1	51 kDa			1205000		0.36	0.7
Histone H1.2 OS=Mus musculus GN=Hist1h1c PE=1 SV=2	P15864	Hist1h1c	21 kDa	1770000000	35400000	8575000		0.36	0.6
Ras-related protein Rab-12 OS=Mus musculus GN=Rab12 PE=2 SV=1	A2CG35	Rab12	32 kDa			1422500		0.36	0.7
Acyl-protein thioesterase 2 OS=Mus musculus GN=Lypla2 PE=1 SV=1	Q9WTL7	Lypla2	25 kDa	90800000		1290000		0.36	0.7
SPARC-like protein 1 OS=Mus musculus GN=Sparcl1 PE=1 SV=3	P70663	Sparcl1	72 kDa	58800000		1840000		0.36	2.2
Dystrobrevin alpha OS=Mus musculus GN=Dtna PE=2 SV=1	Q8CFR5	Dtna	77 kDa	93700000		987500		0.36	1.9
Rab3 GTPase-activating protein non-catalytic subunit OS=Mus musculus GN=Rab3gap2 PE=2 SV=1	E9QKE4	Rab3gap2	155 kDa	225000000		307500		0.36	2.9
Myosin-14 OS=Mus musculus GN=Myh14 PE=4 SV=1	K3W4R2	Myh14	229 kDa	248000000	11455000	2130000		0.36	0.7
Histone H2B type 3-B OS=Mus musculus GN=Hist3h2bb PE=1 SV=3	Q8CGP0	Hist3h2bb	14 kDa	3080000000	1580000000	1772500		0.36	1.9
B-cell receptor-associated protein 31 OS=Mus musculus GN=Bcap31 PE=1 SV=4	Q61335	Bcap31	28 kDa			1280000		0.36	1.9
Gamma-aminobutyric acid receptor subunit beta-3 OS=Mus musculus GN=Gabrb3 PE=2 SV=1	P63080	Gabrb3	54 kDa	725000000		1262500		0.36	0.7
Prenylcysteine oxidase OS=Mus musculus GN=Pcyox1 PE=1 SV=1	Q9CQF9	Pcyox1	56 kDa		16050000	447500		0.36	0.7
Homer protein homolog 2 OS=Mus musculus GN=Homer2 PE=1 SV=1	Q9QWW1	Homer2	41 kDa		11250000	5925000		0.36	0.5
Mammalian ependymin-related protein 1 OS=Mus musculus GN=Epdr1 PE=2 SV=1	Q99M71	Epdr1	25 kDa	241000000		4925000		0.36	0.7
Neuritin OS=Mus musculus GN=Nrn1 PE=2 SV=1	D3Z4E2	Nrn1	17 kDa			1182500		0.36	0.7
Dynactin subunit 4 OS=Mus musculus GN=Dctn4 PE=1 SV=1	Q8CBY8	Dctn4	53 kDa	80600000		540000		0.36	0.7
Protein arginine N-methyltransferase 8 OS=Mus musculus GN=Prmt8 PE=2 SV=2	Q6PAK3	Prmt8	45 kDa			952500		0.36	0.6
Transmembrane emp24 domain-containing protein 9 OS=Mus musculus OX=10090 GN=Tmed9 PE=1 SV=2	Q99KF1	Tmed9	27 kDa			672500		0.36	2.2
Formin-like protein 2 OS=Mus musculus GN=Fmnl2 PE=2 SV=2	A2APV2	Fmnl2	123 kDa		15875000	1770000		0.36	0.7
CON__Q04695	CON__Q04695		?	559000000		12550000		0.36	0.09
Vacuolar protein sorting-associated protein 53 homolog OS=Mus musculus GN=Vps53 PE=2 SV=1	E9PXG9	Vps53	91 kDa		13050000	390000		0.36	1.9
Protein A830010M20Rik OS=Mus musculus GN=A830010M20Rik PE=2 SV=1	E9QLA8	A830010M20Rik	134 kDa			270000		0.36	0.7
Bifunctional protein NCOAT OS=Mus musculus GN=Mgea5 PE=1 SV=2	Q9EQQ9	Mgea5	103 kDa			2140000		0.36	1.9
Charged multivesicular body protein 3 OS=Mus musculus GN=Chmp3 PE=1 SV=3	Q9CQ10	Chmp3	25 kDa		13900000	1007500		0.36	0.6
Unconventional myosin-Va OS=Mus musculus GN=Myo5a PE=2 SV=1	D3YZ62	Myo5a	212 kDa	2050000000	619000000	32082500		0.4	1.4
Cell cycle control protein 50A OS=Mus musculus GN=Tmem30a PE=2 SV=1	D3YVV1	Tmem30a	37 kDa	59200000		9542500		0.44	1.5
Cytochrome b-c1 complex subunit 7 OS=Mus musculus GN=Uqcrb PE=3 SV=1	Q9CQB4	Uqcrb	14 kDa	1960000000	40600000	18297500	Uqcrb	0.5	1.9
Gamma-aminobutyric acid receptor subunit alpha-1 OS=Mus musculus GN=Gabra1 PE=1 SV=1	P62812	Gabra1	52 kDa	494000000	51500000	7097500		0.5	1.5
Cytochrome c oxidase subunit 2 OS=Mus musculus GN=mt-Co2 PE=2 SV=1	Q7JCZ1	mt-Co2	26 kDa	5460000000	836500000	67833750		0.51	0.5
Kinesin-like protein KIF2A OS=Mus musculus GN=Kif2a PE=2 SV=1	E0CZ72	Kif2a	84 kDa	409000000	22650000	5095000		0.51	0.6
Transmembrane emp24 domain-containing protein 2 (Fragment) OS=Mus musculus GN=Tmed2 PE=3 SV=1	F6V6T4	Tmed2	20 kDa			2577500		0.51	0.7
CD166 antigen OS=Mus musculus GN=Alcam PE=2 SV=1	E9Q3Q6	Alcam	64 kDa	251000000	30450000	975000		0.53	1.9
Synapsin-3 OS=Mus musculus GN=Syn3 PE=1 SV=2	Q8JZP2	Syn3	63 kDa			13662500		0.53	2.1
NADH dehydrogenase [ubiquinone] 1 alpha subcomplex subunit 8 OS=Mus musculus GN=Ndufa8 PE=1 SV=3	Q9DCJ5	Ndufa8	20 kDa	157000000	30200000	8512500	Ndufa8	0.54	0.5
Histone H1.4 OS=Mus musculus GN=Hist1h1e PE=1 SV=2	P43274	Hist1h1e	22 kDa	473000000	41650000	20900000		0.55	1.6
Glycine dehydrogenase [decarboxylating]. mitochondrial OS=Mus musculus GN=Gldc PE=1 SV=1	Q91W43	Gldc	113 kDa	55800000		447250	Gldc	0.57	1.5
NADH-ubiquinone oxidoreductase chain 5 OS=Mus musculus GN=mt-Nd5 PE=2 SV=1	Q9MD82	mt-Nd5	68 kDa		41300000	3035000		0.57	1.5
60S ribosomal protein L8 OS=Mus musculus GN=Rpl8 PE=2 SV=2	P62918	Rpl8	28 kDa	327000000		2441250		0.57	1.5
Twinfilin-1 OS=Mus musculus GN=Twf1 PE=1 SV=2	Q91YR1	Twf1	40 kDa	16800000		727500		0.57	1.5
Peroxiredoxin-1 OS=Mus musculus GN=Prdx1 PE=1 SV=1	P35700	Prdx1	22 kDa	482000000	9500000	31768750		0.58	1.6
Ribose-phosphate pyrophosphokinase OS=Mus musculus GN=Prps1l1 PE=2 SV=1	Q8C5R8	Prps1l1	35 kDa			7702500		0.58	1.3
AP-2 complex subunit mu OS=Mus musculus GN=Ap2m1 PE=1 SV=1	P84091	Ap2m1	50 kDa	1840000000	281400000	65315000		0.59	1.3
Neurotrimin OS=Mus musculus GN=Ntm PE=2 SV=1	D3Z396	Ntm	35 kDa	2440000000	63955000	27002500		0.61	1.3
Mitochondrial carrier homolog 1 OS=Mus musculus GN=Mtch1 PE=1 SV=1	Q791T5	Mtch1	42 kDa	20100000		2677500	Mtch1	0.65	1.3
Thioredoxin reductase 1. cytoplasmic OS=Mus musculus GN=Txnrd1 PE=1 SV=3	Q9JMH6	Txnrd1	67 kDa	285000000	31750000	2136250	Txnrd1	0.65	1.3
Myo18a protein OS=Mus musculus GN=Myo18a PE=2 SV=1	B2RRE2	Myo18a	232 kDa	635000000	16000000	4136250		0.65	1.3
Dynamin-2 OS=Mus musculus GN=Dnm2 PE=2 SV=1	G3X9G4	Dnm2	98 kDa	7570000000	899000000	93750000		0.65	1.3
Arfaptin-2 OS=Mus musculus GN=Arfip2 PE=2 SV=2	Q8K221	Arfip2	38 kDa			610000		0.65	1.3
Growth factor receptor-bound protein 2 OS=Mus musculus GN=Grb2 PE=2 SV=1	B1AT92	Grb2	24 kDa	325000000		5377500		0.66	1.4
Signal transducing adapter molecule 1 OS=Mus musculus GN=Stam PE=2 SV=3	P70297	Stam	60 kDa			2141250		0.66	1.5
Voltage-dependent L-type calcium channel subunit beta-3 OS=Mus musculus GN=Cacnb3 PE=2 SV=1	D3Z3Z3	Cacnb3	54 kDa	29400000		361250		0.67	1.4
Pyruvate carboxylase OS=Mus musculus GN=Pcx PE=2 SV=1	E9QPD7	Pcx	130 kDa	1890000000	225000000	5911250	Pcx	0.69	1.3
DmX-like protein 2 OS=Mus musculus GN=Dmxl2 PE=2 SV=1	B0V2P5	Dmxl2	341 kDa	1900000000	321500000	10028750		0.69	1.3
RNA-binding motif protein. X chromosome OS=Mus musculus GN=Rbmx PE=1 SV=1	Q9WV02	Rbmx	42 kDa	219000000		2531250		0.7	1.4
ADP-ribosylation factor GTPase-activating protein 1 OS=Mus musculus GN=Arfgap1 PE=2 SV=1	Q3TGS9	Arfgap1	43 kDa	11300000	18150000	4466250		0.7	1.2
Protein D430041D05Rik OS=Mus musculus GN=D430041D05Rik PE=2 SV=1	D3YZ21	D430041D05Rik	153 kDa	92500000	1575000	4588750		0.72	0.8
Glycine--tRNA ligase OS=Mus musculus GN=Gars PE=1 SV=1	Q9CZD3	Gars	82 kDa	96300000		687500	Gars	0.79	1.2
Calcium/calmodulin-dependent 3'.5'-cyclic nucleotide phosphodiesterase 1A OS=Mus musculus GN=Pde1a PE=2 SV=2	Q61481	Pde1a	65 kDa	5450000	28800000	1186250		0.79	1.2
Acetyl-CoA acetyltransferase. cytosolic OS=Mus musculus GN=Acat2 PE=1 SV=2	Q8CAY6	Acat2	41 kDa		24500000	1652500		0.79	1.2
Vesicle-associated membrane protein 1 OS=Mus musculus GN=Vamp1 PE=2 SV=1	D3YTU0	Vamp1	19 kDa		30400000	1025000		0.79	1.2
Cell adhesion molecule 2 (Fragment) OS=Mus musculus GN=Cadm2 PE=2 SV=1	G3UZM4	Cadm2	47 kDa	2420000000	271000000	1652500		0.81	1.3
Clathrin heavy chain 1 OS=Mus musculus GN=Cltc PE=2 SV=1	Q5SXR6	Cltc	192 kDa	31000000000	4915000000	195387500		0.82	0.9
Probable ubiquitin carboxyl-terminal hydrolase FAF-X OS=Mus musculus GN=Usp9x PE=1 SV=2	P70398	Usp9x	291 kDa		42350000	2925000		0.82	1.1
Gephyrin OS=Mus musculus GN=Gphn PE=2 SV=1	A0JNY3	Gphn	84 kDa	166000000	88900000	2635875		0.82	0.8
Acyl carrier protein (Fragment) OS=Mus musculus GN=Ndufab1 PE=2 SV=1	F6ZFT1	Ndufab1	14 kDa			5486250	Ndufab1	0.9	1.1
Immunoglobulin superfamily member 5 OS=Mus musculus GN=Igsf5 PE=2 SV=1	D3YXH0	Igsf5	33 kDa	243000000	71900000	11437500		0.9	1.1
Mitochondrial pyruvate carrier 1 OS=Mus musculus GN=Mpc1 PE=2 SV=1	D3YWY6	Mpc1	10 kDa			17486250	Mpc1	0.91	0.9
NADH dehydrogenase [ubiquinone] iron-sulfur protein 4. mitochondrial OS=Mus musculus GN=Ndufs4 PE=4 SV=1	E9QPX3	Ndufs4	20 kDa	49000000		2557500	Ndufs4	0.91	0.9
Carboxypeptidase E OS=Mus musculus GN=Cpe PE=1 SV=2	Q00493	Cpe	53 kDa	108000000		4445000		0.91	0.9
Protein lin-7 homolog B OS=Mus musculus GN=Lin7b PE=1 SV=2	O88951	Lin7b	23 kDa	304000000		7575000		0.91	1.1
Myelin-associated oligodendrocyte basic protein OS=Mus musculus GN=Mobp PE=2 SV=1	Q9D2P8	Mobp	19 kDa	180000000		9350000		0.94	1.1
Ras-related protein Rab-8A OS=Mus musculus GN=Rab8a PE=1 SV=2	P55258	Rab8a	24 kDa			22475000		0.94	1.1
Septin-9 OS=Mus musculus GN=Sept9 PE=2 SV=1	A2A6U3	Sept9	64 kDa	827000000	34500000	11087500		0.97	1
CAPZB3 OS=Mus musculus GN=Capzb PE=2 SV=1	A2AMV7	Capzb	34 kDa	491000000	134700000
MCG141136. isoform CRA_a OS=Mus musculus GN=2310061I04Rik PE=4 SV=1	B8JJ66	2310061I04Rik	27 kDa		3830000		2310061I04Rik
Short/branched chain-specific acyl-CoA dehydrogenase. mitochondrial OS=Mus musculus GN=Acadsb PE=2 SV=1	E9Q5L3	Acadsb	52 kDa		43100000		Acadsb
Very long-chain specific acyl-CoA dehydrogenase. mitochondrial OS=Mus musculus GN=Acadvl PE=1 SV=3	P50544	Acadvl	71 kDa				Acadvl
Cytoplasmic aconitate hydratase OS=Mus musculus GN=Aco1 PE=1 SV=3	P28271	Aco1	98 kDa		12250000		Aco1
Acetyl-coenzyme A synthetase 2-like. mitochondrial OS=Mus musculus GN=Acss1 PE=1 SV=1	Q99NB1	Acss1	75 kDa	4630000	2050000		Acss1
MCG142264. isoform CRA_a OS=Mus musculus GN=Akr1b10 PE=4 SV=1	D3Z494	Akr1b10	33 kDa	10500000			Akr1b10
Delta-1-pyrroline-5-carboxylate synthase OS=Mus musculus GN=Aldh18a1 PE=2 SV=2	Q9Z110	Aldh18a1	87 kDa				Aldh18a1
Fatty aldehyde dehydrogenase OS=Mus musculus GN=Aldh3a2 PE=2 SV=1	B1ATI0	Aldh3a2	59 kDa	34100000			Aldh3a2
Armadillo repeat-containing protein 10 OS=Mus musculus GN=Armc10 PE=2 SV=1	D3Z5T2	Armc10	26 kDa		31300000		Armc10
2-oxoisovalerate dehydrogenase subunit beta. mitochondrial OS=Mus musculus GN=Bckdhb PE=2 SV=2	Q6P3A8	Bckdhb	43 kDa				Bckdhb
Bcl-2-like protein 13 OS=Mus musculus GN=Bcl2l13 PE=1 SV=2	P59017	Bcl2l13	47 kDa	75900000			Bcl2l13
Coiled-coil domain-containing protein 127 (Fragment) OS=Mus musculus GN=Ccdc127 PE=2 SV=1	E0CYX9	Ccdc127	28 kDa		3600000		Ccdc127
Putative ATP-dependent Clp protease proteolytic subunit. mitochondrial OS=Mus musculus GN=Clpp PE=2 SV=1	O88696	Clpp	30 kDa	91600000			Clpp
Bifunctional coenzyme A synthase OS=Mus musculus GN=Coasy PE=1 SV=2	Q9DBL7	Coasy	62 kDa	93000000			Coasy
Cytochrome c oxidase subunit 6A1. mitochondrial OS=Mus musculus GN=Cox6a1 PE=1 SV=2	P43024	Cox6a1	12 kDa	167000000	80850000		Cox6a1
Cytochrome c oxidase subunit 7A-related protein. mitochondrial OS=Mus musculus GN=Cox7a2l PE=2 SV=1	E9PZS8	Cox7a2l	15 kDa	144000000	88150000		Cox7a2l
Carnitine O-acetyltransferase OS=Mus musculus GN=Crat PE=2 SV=1	H7BX88	Crat	69 kDa	25500000			Crat
Quinone oxidoreductase OS=Mus musculus GN=Cryz PE=2 SV=1	P47199	Cryz	35 kDa				Cryz
DnaJ homolog subfamily A member 3. mitochondrial OS=Mus musculus GN=Dnaja3 PE=1 SV=1	Q99M87	Dnaja3	52 kDa		1540000		Dnaja3
Uncharacterized protein OS=Mus musculus GN=Fam213a PE=2 SV=1	Q3U125	Fam213a	26 kDa	272000000			Fam213a
Ferrochelatase. mitochondrial OS=Mus musculus GN=Fech PE=1 SV=2	P22315	Fech	47 kDa		10250000		Fech
Glutaryl-CoA dehydrogenase. mitochondrial OS=Mus musculus GN=Gcdh PE=2 SV=2	Q60759	Gcdh	49 kDa		4600000		Gcdh
Phospholipid hydroperoxide glutathione peroxidase. mitochondrial OS=Mus musculus GN=Gpx4 PE=1 SV=4	O70325	Gpx4	22 kDa	163000000	77500000		Gpx4
GrpE protein homolog 1. mitochondrial OS=Mus musculus GN=Grpel1 PE=1 SV=1	Q99LP6	Grpel1	24 kDa				Grpel1
Glutathione reductase. mitochondrial OS=Mus musculus GN=Gsr PE=2 SV=3	P47791	Gsr	54 kDa	120000000			Gsr
Guanylate kinase OS=Mus musculus GN=Guk1 PE=1 SV=2	Q64520	Guk1	22 kDa				Guk1
E3 ubiquitin-protein ligase MARCH5 (Fragment) OS=Mus musculus GN=March5 PE=4 SV=1	F6W8T3	March5	21 kDa		5450000		March5
Mitochondrial fission factor OS=Mus musculus GN=Mff PE=2 SV=1	E0CYB9	Mff	36 kDa		14950000		Mff
Cob(I)yrinic acid a.c-diamide adenosyltransferase. mitochondrial OS=Mus musculus GN=Mmab PE=2 SV=1	D3Z1G7	Mmab	20 kDa		7550000		Mmab
39S ribosomal protein L44. mitochondrial OS=Mus musculus GN=Mrpl44 PE=1 SV=3	Q9CY73	Mrpl44	38 kDa		4265000		Mrpl44
MCG5603 OS=Mus musculus GN=Ndufa11 PE=4 SV=1	G5E814	Ndufa11	15 kDa				Ndufa11
Protein NipSnap homolog 3B OS=Mus musculus GN=Nipsnap3b PE=1 SV=1	Q9CQE1	Nipsnap3b	28 kDa				Nipsnap3b
Omega-amidase NIT2 OS=Mus musculus GN=Nit2 PE=1 SV=1	Q9JHW2	Nit2	31 kDa				Nit2
5'(3')-deoxyribonucleotidase. mitochondrial OS=Mus musculus GN=Nt5m PE=2 SV=1	Q8VCE6	Nt5m	26 kDa	58600000			Nt5m
MCG54027. isoform CRA_a OS=Mus musculus GN=Pdp1 PE=3 SV=2	A2AJP9	Pdp1	64 kDa	122000000			Pdp1
PRKCA-binding protein OS=Mus musculus GN=Pick1 PE=4 SV=1	E9PUZ5	Pick1	47 kDa	101000000			Pick1
Inorganic pyrophosphatase 2. mitochondrial OS=Mus musculus GN=Ppa2 PE=2 SV=1	D3Z636	Ppa2	38 kDa				Ppa2
Peptidyl-prolyl cis-trans isomerase F. mitochondrial OS=Mus musculus GN=Ppif PE=1 SV=1	Q99KR7	Ppif	22 kDa	151000000			Ppif
Retinol dehydrogenase 14 OS=Mus musculus GN=Rdh14 PE=1 SV=1	Q9ERI6	Rdh14	36 kDa	179000000			Rdh14
Mitochondrial Rho GTPase 1 OS=Mus musculus GN=Rhot1 PE=2 SV=1	Q8BG51	Rhot1	72 kDa	81000000	2965000		Rhot1
60S ribosomal protein L10a OS=Mus musculus GN=Rpl10a PE=1 SV=3	P53026	Rpl10a	25 kDa		6100000		Rpl10a
Succinate dehydrogenase cytochrome b560 subunit. mitochondrial OS=Mus musculus GN=Sdhc PE=2 SV=1	F8WGB3	Sdhc	15 kDa				Sdhc
Epimerase family protein SDR39U1 OS=Mus musculus GN=Sdr39u1 PE=1 SV=1	Q5M8N4	Sdr39u1	33 kDa		59500000		Sdr39u1
Monocarboxylate transporter 1 OS=Mus musculus GN=Slc16a1 PE=1 SV=1	P53986	Slc16a1	53 kDa				Slc16a1
Mitochondrial translocator assembly and maintenance protein 41 homolog OS=Mus musculus GN=Tamm41 PE=4 SV=1	G5E881	Tamm41	38 kDa		11095000		Tamm41
Tudor and KH domain-containing protein OS=Mus musculus GN=Tdrkh PE=1 SV=1	Q80VL1	Tdrkh	62 kDa		1785000		Tdrkh
Thioredoxin. mitochondrial OS=Mus musculus GN=Txn2 PE=2 SV=1	A2A439	Txn2	16 kDa		16275000		Txn2
Zinc-binding alcohol dehydrogenase domain-containing protein 2 OS=Mus musculus GN=Zadh2 PE=2 SV=1	Q8BGC4	Zadh2	41 kDa				Zadh2
Heterogeneous nuclear ribonucleoprotein A0 OS=Mus musculus GN=Hnrnpa0 PE=1 SV=1	Q9CX86	Hnrnpa0	31 kDa	652000000
Adaptin ear-binding coat-associated protein 1 OS=Mus musculus GN=Necap1 PE=1 SV=2	Q9CR95	Necap1	30 kDa	430000000
Abl interactor 1 OS=Mus musculus GN=Abi1 PE=2 SV=1	B7ZCU0	Abi1	52 kDa	179000000	22000000
Uncharacterized protein OS=Mus musculus GN=Rps3a2 PE=3 SV=1	D3Z6C3	Rps3a2	30 kDa	138000000	22950000
CLIP-associating protein 2 OS=Mus musculus GN=Clasp2 PE=2 SV=1	E9Q8N5	Clasp2	141 kDa	455000000	28550000
Transaldolase OS=Mus musculus GN=Taldo1 PE=1 SV=2	Q93092	Taldo1	37 kDa		24150000
Cytoplasmic dynein 1 light intermediate chain 1 OS=Mus musculus GN=Dync1li1 PE=1 SV=1	Q8R1Q8	Dync1li1	57 kDa	131000000
Serine--tRNA ligase. cytoplasmic OS=Mus musculus GN=Sars PE=2 SV=3	P26638	Sars	58 kDa	78600000	44400000
Eukaryotic translation initiation factor 5A-1 OS=Mus musculus GN=Eif5a PE=1 SV=2	P63242	Eif5a	17 kDa
Cadherin-2 OS=Mus musculus GN=Cdh2 PE=2 SV=1	D3YYT0	Cdh2	94 kDa	181000000	7650000
Ndrg3 protein OS=Mus musculus GN=Ndrg3 PE=2 SV=1	Q8VCV2	Ndrg3	43 kDa	249000000
CD9 antigen OS=Mus musculus GN=Cd9 PE=1 SV=2	P40240	Cd9	25 kDa
Sorting nexin-3 OS=Mus musculus GN=Snx3 PE=1 SV=3	O70492	Snx3	19 kDa		870000
DNA damage-binding protein 1 OS=Mus musculus GN=Ddb1 PE=1 SV=2	Q3U1J4	Ddb1	127 kDa
Voltage-dependent calcium channel gamma-8 subunit OS=Mus musculus GN=Cacng8 PE=4 SV=2	F7CZ64	Cacng8	43 kDa	483000000
SLIT-ROBO Rho GTPase-activating protein 3 OS=Mus musculus GN=Srgap3 PE=2 SV=1	E9QN14	Srgap3	122 kDa	36600000	18950000
Uncharacterized protein OS=Mus musculus GN=Gm4204 PE=3 SV=1	J3QP68	Gm4204	41 kDa	108000000
Connector enhancer of kinase suppressor of ras 2 OS=Mus musculus GN=Cnksr2 PE=2 SV=1	A2AI78	Cnksr2	102 kDa	86400000	7850000
Proteasome subunit alpha type-1 OS=Mus musculus GN=Psma1 PE=1 SV=1	Q9R1P4	Psma1	30 kDa	308000000
40S ribosomal protein S19 OS=Mus musculus GN=Rps19 PE=1 SV=3	Q9CZX8	Rps19	16 kDa	342000000
COP9 signalosome complex subunit 1 OS=Mus musculus GN=Gps1 PE=4 SV=1	G3UXW9	Gps1	59 kDa		22150000
Endoplasmic reticulum resident protein 44 OS=Mus musculus GN=Erp44 PE=1 SV=1	Q9D1Q6	Erp44	47 kDa
Farnesyl pyrophosphate synthase OS=Mus musculus GN=Fdps PE=2 SV=1	Q920E5	Fdps	41 kDa
Tubulin polymerization-promoting protein family member 3 OS=Mus musculus GN=Tppp3 PE=1 SV=1	Q9CRB6	Tppp3	19 kDa	63000000
Receptor-type tyrosine-protein phosphatase alpha OS=Mus musculus GN=Ptpra PE=1 SV=3	P18052	Ptpra	94 kDa		11300000
40S ribosomal protein S10 OS=Mus musculus GN=Rps10 PE=1 SV=1	P63325	Rps10	19 kDa
Microtubule-associated proteins 1A/1B light chain 3A OS=Mus musculus GN=Map1lc3a PE=2 SV=1	Q91VR7	Map1lc3a	14 kDa
26S protease regulatory subunit 8 OS=Mus musculus GN=Psmc5 PE=1 SV=1	P62196	Psmc5	46 kDa	142000000	3885000
Rho guanine nucleotide exchange factor 7 OS=Mus musculus GN=Arhgef7 PE=2 SV=1	D3Z0V2	Arhgef7	72 kDa	53100000	1430000
Dolichyl-diphosphooligosaccharide--protein glycosyltransferase subunit 2 OS=Mus musculus GN=Rpn2 PE=2 SV=1	A2ACG7	Rpn2	68 kDa	54200000	37100000
60S ribosomal protein L5 OS=Mus musculus GN=Rpl5 PE=1 SV=3	P47962	Rpl5	34 kDa		15000000
Ubiquitin carboxyl-terminal hydrolase OS=Mus musculus GN=Usp14 PE=2 SV=1	E9PYI8	Usp14	52 kDa	302000000	17600000
F2Z3U2	F2Z3U2-DECOY		?
Gelsolin OS=Mus musculus GN=Gsn PE=1 SV=3	P13020	Gsn	86 kDa
Protein Gm9493 OS=Mus musculus GN=Gm9493 PE=4 SV=1	F6SVV1	Gm9493	22 kDa		30200000
Endophilin-A3 OS=Mus musculus GN=Sh3gl3 PE=2 SV=1	Q62421	Sh3gl3	39 kDa		1990000
40S ribosomal protein S5 (Fragment) OS=Mus musculus GN=Rps5 PE=3 SV=1	D3YYM6	Rps5	20 kDa		39700000
Metallothionein-3 OS=Mus musculus GN=Mt3 PE=1 SV=1	P28184	Mt3	7 kDa	50600000	37750000
Estradiol 17-beta-dehydrogenase 12 OS=Mus musculus GN=Hsd17b12 PE=2 SV=1	O70503	Hsd17b12	35 kDa
26S proteasome non-ATPase regulatory subunit 14 OS=Mus musculus GN=Psmd14 PE=1 SV=2	O35593	Psmd14	35 kDa		2355000
60S ribosomal protein L18a OS=Mus musculus GN=Rpl18a PE=1 SV=1	P62717	Rpl18a	21 kDa
Leukotriene A-4 hydrolase OS=Mus musculus GN=Lta4h PE=1 SV=4	P24527	Lta4h	69 kDa	145000000
Vacuolar protein sorting-associated protein VTA1 homolog OS=Mus musculus GN=Vta1 PE=1 SV=1	Q9CR26	Vta1	34 kDa	68300000
60S ribosomal protein L27 OS=Mus musculus GN=Rpl27 PE=2 SV=2	P61358	Rpl27	16 kDa	60000000
Glutaredoxin-1 OS=Mus musculus GN=Glrx PE=1 SV=3	Q9QUH0	Glrx	12 kDa	57500000
Probable cationic amino acid transporter OS=Mus musculus GN=Slc7a14 PE=2 SV=1	Q8BXR1	Slc7a14	84 kDa	46900000
Ribosomal protein L15 OS=Mus musculus GN=Gm10020 PE=3 SV=1	E9QAZ2	Gm10020	24 kDa
Voltage-dependent L-type calcium channel subunit beta-4 OS=Mus musculus GN=Cacnb4 PE=4 SV=1	J3QK20	Cacnb4	58 kDa	219000000	40050000
COP9 signalosome complex subunit 6 OS=Mus musculus GN=Cops6 PE=2 SV=1	D3Z0F5	Cops6	34 kDa
1-acyl-sn-glycerol-3-phosphate acyltransferase gamma OS=Mus musculus GN=Agpat3 PE=1 SV=2	Q9D517	Agpat3	43 kDa
Tripartite motif-containing protein 3 OS=Mus musculus GN=Trim3 PE=2 SV=1	Q3TDT0	Trim3	78 kDa		7550000
Rho-related GTP-binding protein RhoG OS=Mus musculus GN=Rhog PE=2 SV=1	P84096	Rhog	21 kDa	124000000
Ubiquitin-conjugating enzyme E2 O OS=Mus musculus GN=Ube2o PE=1 SV=3	Q6ZPJ3	Ube2o	141 kDa	25000000	7000000
Ras-related protein M-Ras OS=Mus musculus GN=Mras PE=1 SV=1	O08989	Mras	24 kDa	67200000
NADH-ubiquinone oxidoreductase chain 4 OS=Mus musculus GN=Mtnd4 PE=1 SV=1	P03911	Mtnd4	52 kDa		19800000
F7B209	F7B209-DECOY		?
Glucose-6-phosphate 1-dehydrogenase X OS=Mus musculus GN=G6pdx PE=1 SV=3	Q00612	G6pdx	59 kDa
40S ribosomal protein S28 (Fragment) OS=Mus musculus GN=Rps28 PE=2 SV=1	G3UYV7	Rps28	6 kDa		25650000
60S ribosomal protein L24 OS=Mus musculus GN=Rpl24 PE=2 SV=2	Q8BP67	Rpl24	18 kDa		59500000
Ras-related protein Rab-23 OS=Mus musculus GN=Rab23 PE=1 SV=2	P35288	Rab23	27 kDa
RIMS-binding protein 2 OS=Mus musculus GN=Rimbp2 PE=2 SV=1	D3YXR8	Rimbp2	119 kDa	105000000	15640000
Protein Gm20056 OS=Mus musculus GN=Chp1 PE=2 SV=1	B0R091	Chp1	22 kDa	79700000	5450000
Protein enabled homolog OS=Mus musculus GN=Enah PE=2 SV=1	E9QKQ9	Enah	85 kDa
ATP-sensitive inward rectifier potassium channel 10 OS=Mus musculus GN=Kcnj10 PE=1 SV=1	Q9JM63	Kcnj10	42 kDa
Phosphatase and actin regulator 1 OS=Mus musculus GN=Phactr1 PE=2 SV=1	B1B1B8	Phactr1	63 kDa
FHF-4b OS=Mus musculus GN=Fgf14 PE=2 SV=1	O89096	Fgf14	28 kDa
Protein Serpinb6a OS=Mus musculus GN=Serpinb6a PE=2 SV=1	F8WIV2	Serpinb6a	45 kDa		1060000
Receptor-type tyrosine-protein phosphatase N2 OS=Mus musculus GN=Ptprn2 PE=1 SV=2	P80560	Ptprn2	111 kDa	46400000
Interleukin enhancer-binding factor 3 OS=Mus musculus GN=Ilf3 PE=2 SV=1	Q45VK5	Ilf3	76 kDa
Importin-9 OS=Mus musculus GN=Ipo9 PE=2 SV=1	E9QKZ2	Ipo9	116 kDa	37000000	1715000
Peptidyl-prolyl cis-trans isomerase NIMA-interacting 1 OS=Mus musculus GN=Pin1 PE=1 SV=1	Q9QUR7	Pin1	18 kDa
Potassium voltage-gated channel subfamily C member 1 OS=Mus musculus GN=Kcnc1 PE=2 SV=1	E9PVV3	Kcnc1	66 kDa		11355000
Serine/threonine-protein phosphatase (Fragment) OS=Mus musculus GN=Ppp5c PE=3 SV=1	F7BX26	Ppp5c	54 kDa	94400000	26310000
A disintegrin and metallopeptidase domain 11. isoform CRA_a OS=Mus musculus GN=Adam11 PE=2 SV=1	Q7TQG7	Adam11	85 kDa		26150000
Biliverdin reductase A OS=Mus musculus GN=Blvra PE=2 SV=1	Q9CY64	Blvra	34 kDa	55100000	31650000
DCC-interacting protein 13-alpha OS=Mus musculus GN=Appl1 PE=1 SV=1	Q8K3H0	Appl1	79 kDa		16300000
Dipeptidyl peptidase 3 OS=Mus musculus GN=Dpp3 PE=2 SV=2	Q99KK7	Dpp3	83 kDa	83300000	13250000
Malignant T-cell-amplified sequence 1 OS=Mus musculus GN=Mcts1 PE=2 SV=1	Q9DB27	Mcts1	21 kDa
Integrin alpha-V light chain OS=Mus musculus GN=Itgav PE=2 SV=1	A2AKI5	Itgav	112 kDa		29535000
Heterogeneous nuclear ribonucleoprotein D-like OS=Mus musculus GN=Hnrpdl PE=2 SV=1	D3YTQ3	Hnrpdl	46 kDa
CON__P02666	CON__P02666		?	37600000
Cytoplasmic protein NCK2 OS=Mus musculus GN=Nck2 PE=1 SV=1	O55033	Nck2	43 kDa
Acyl-CoA:lysophosphatidylglycerol acyltransferase 1 OS=Mus musculus GN=Lpgat1 PE=2 SV=1	E9QL80	Lpgat1	47 kDa		17300000
Microtubule-associated proteins 1A/1B light chain 3B OS=Mus musculus GN=Map1lc3b PE=1 SV=3	Q9CQV6	Map1lc3b	15 kDa
Calcium-dependent secretion activator 2 OS=Mus musculus GN=Cadps2 PE=2 SV=1	E9PVF7	Cadps2	148 kDa	480000000	28350000
Protein lunapark OS=Mus musculus GN=Lnp PE=1 SV=1	Q7TQ95	Lnp	48 kDa
Protein Stxbp3b OS=Mus musculus GN=Stxbp3b PE=4 SV=1	E9Q6R9	Stxbp3b	31 kDa
Exocyst complex component 1 OS=Mus musculus GN=Exoc1 PE=2 SV=1	Q5PPR2	Exoc1	100 kDa
Protein NDRG1 OS=Mus musculus GN=Ndrg1 PE=1 SV=1	Q62433	Ndrg1	43 kDa
Latrophilin-1 OS=Mus musculus GN=Lphn1 PE=2 SV=1	E9Q3V9	Adgrl1	167 kDa	229000000
Ferritin light chain 1 OS=Mus musculus GN=Ftl1 PE=1 SV=2	P29391	Ftl1	21 kDa	256000000	16300000
Inverted formin-2 OS=Mus musculus GN=Inf2 PE=4 SV=1	E9QLA5	Inf2	138 kDa		13430000
Protein H2-Ke2 OS=Mus musculus GN=H2-Ke2 PE=2 SV=1	G3UYF9	H2-Ke2	11 kDa		5450000
Metabotropic glutamate receptor 7 OS=Mus musculus GN=Grm7 PE=1 SV=1	Q68ED2	Grm7	102 kDa	1940000
Leucine-rich repeat transmembrane neuronal protein 1 OS=Mus musculus GN=Lrrtm1 PE=2 SV=1	Q8K377	Lrrtm1	59 kDa	282000000	21150000
Rap1 GTPase-activating protein 2 OS=Mus musculus GN=Rap1gap2 PE=1 SV=1	Q5SVL6	Rap1gap2	78 kDa	37200000	15180000
Isoform 2 of Lipid phosphate phosphatase-related protein type 2 OS=Mus musculus GN=Lppr2	Q8VCY8-2	Lppr2	48 kDa	144000000	20050000
Neuroligin-1 OS=Mus musculus GN=Nlgn1 PE=2 SV=1	E9QK34	Nlgn1	91 kDa	139000000	30150000
Myeloid-associated differentiation marker OS=Mus musculus GN=Myadm PE=2 SV=2	O35682	Myadm	35 kDa	217000000	15650000
Early endosome antigen 1 OS=Mus musculus GN=Eea1 PE=1 SV=2	Q8BL66	Eea1	161 kDa
Eukaryotic translation initiation factor 3 subunit J-A OS=Mus musculus GN=Eif3j1 PE=2 SV=1	Q3UGC7	Eif3j1	29 kDa		8900000
Prefoldin subunit 5 OS=Mus musculus GN=Pfdn5 PE=1 SV=1	Q9WU28	Pfdn5	17 kDa		4445000
28 kDa heat- and acid-stable phosphoprotein OS=Mus musculus GN=Pdap1 PE=1 SV=1	Q3UHX2	Pdap1	21 kDa	153000000
Nucleolar protein 56 OS=Mus musculus GN=Nop56 PE=1 SV=2	Q9D6Z1	Nop56	64 kDa
Chromobox protein homolog 3 OS=Mus musculus GN=Cbx3 PE=1 SV=2	P23198	Cbx3	21 kDa
Exocyst complex component 2 OS=Mus musculus GN=Exoc2 PE=1 SV=1	Q9D4H1	Exoc2	104 kDa	46000000
Regulator of G-protein signaling 17. isoform CRA_b OS=Mus musculus GN=Rgs17 PE=4 SV=1	G5E8E0	Rgs17	27 kDa	2170000
Tropomodulin-1 OS=Mus musculus GN=Tmod1 PE=2 SV=2	P49813	Tmod1	40 kDa		6400000
Enolase-phosphatase E1 OS=Mus musculus GN=Enoph1 PE=2 SV=1	Q8BGB7	Enoph1	29 kDa	139000000	9400000
Protein Wdfy1 OS=Mus musculus GN=Wdfy1 PE=4 SV=1	E9Q4P1	Wdfy1	46 kDa		12850000
Protein D630045J12Rik OS=Mus musculus GN=D630045J12Rik PE=2 SV=1	D3YTS3	D630045J12Rik	179 kDa	81200000	16900000
Pre-mRNA-processing-splicing factor 8 OS=Mus musculus GN=Prpf8 PE=1 SV=2	Q99PV0	Prpf8	274 kDa	46600000
Sorbin and SH3 domain-containing protein 1 OS=Mus musculus GN=Sorbs1 PE=2 SV=1	D3Z5J3	Sorbs1	104 kDa	83000000
cAMP-dependent protein kinase inhibitor alpha OS=Mus musculus GN=Pkia PE=1 SV=2	P63248	Pkia	8 kDa
ELAV-like protein 4 OS=Mus musculus GN=Elavl4 PE=2 SV=1	A2A9R6	Elavl4	41 kDa	55800000
Cytoplasmic dynein 1 intermediate chain 2 OS=Mus musculus GN=Dync1i2 PE=2 SV=1	A2BFF5	Dync1i2	71 kDa		9350000
Formin-binding protein 1 OS=Mus musculus GN=Fnbp1 PE=2 SV=1	A2AQ41	Fnbp1	71 kDa		4175000
Protein Sptbn4 OS=Mus musculus GN=Sptbn4 PE=2 SV=1	E9PX29	Sptbn4	289 kDa	915000000
Transformer-2 protein homolog beta OS=Mus musculus GN=Tra2b PE=2 SV=1	F8WJG3	Tra2b	22 kDa	233000000
Acyl-coenzyme A thioesterase 11 OS=Mus musculus GN=Acot11 PE=2 SV=1	A2AVR6	Acot11	69 kDa
Phosphomannomutase 1 OS=Mus musculus GN=Pmm1 PE=1 SV=1	O35621	Pmm1	30 kDa		22600000
Pleiotrophin OS=Mus musculus GN=Ptn PE=2 SV=1	P63089	Ptn	19 kDa	44600000
Serum paraoxonase/lactonase 3 OS=Mus musculus GN=Pon3 PE=1 SV=2	Q62087	Pon3	39 kDa
Protein Cttnbp2 OS=Mus musculus GN=Cttnbp2 PE=2 SV=1	D6RI37	Cttnbp2	68 kDa	339000000	6650000
Ras-related protein Rab-15 OS=Mus musculus GN=Rab15 PE=2 SV=1	Q3TYH2	Rab15	24 kDa	210000000	2290000
Potassium/sodium hyperpolarization-activated cyclic nucleotide-gated channel 1 OS=Mus musculus GN=Hcn1 PE=1 SV=1	O88704	Hcn1	102 kDa
Leucine-rich repeat-containing protein 4B OS=Mus musculus GN=Lrrc4b PE=1 SV=1	P0C192	Lrrc4b	76 kDa	31000000
Talin-1 OS=Mus musculus GN=Tln1 PE=1 SV=2	P26039	Tln1	270 kDa	19200000
MCG11809 OS=Mus musculus GN=Gm10288 PE=3 SV=1	D3Z3K1	Gm10288	20 kDa
Striatin-3 OS=Mus musculus GN=Strn3 PE=2 SV=1	B2RQS1	Strn3	78 kDa		2890000
SH3 domain-binding glutamic acid-rich-like protein 2 OS=Mus musculus GN=Sh3bgrl2 PE=1 SV=1	Q8BG73	Sh3bgrl2	12 kDa	62600000
Aspartate--tRNA ligase. cytoplasmic OS=Mus musculus GN=Dars PE=2 SV=2	Q922B2	Dars	57 kDa	93400000	14050000
1.4-alpha-glucan-branching enzyme OS=Mus musculus GN=Gbe1 PE=4 SV=2	F6ZHD8	Gbe1	80 kDa	1700000	4010000
Leucine-rich repeat and WD repeat-containing protein KIAA1239 OS=Mus musculus GN=Kiaa1239 PE=2 SV=2	Q6P5U7	Kiaa1239	197 kDa	62900000
Q9ES97-5	Q9ES97-5-DECOY		?
Serine/threonine-protein phosphatase 6 catalytic subunit OS=Mus musculus GN=Ppp6c PE=2 SV=1	Q9CQR6	Ppp6c	35 kDa		11550000
Ovostatin homolog OS=Mus musculus GN=Ovos PE=2 SV=2	Q3UU35	Ovos	162 kDa
rRNA 2'-O-methyltransferase fibrillarin OS=Mus musculus GN=Fbl PE=1 SV=2	P35550	Fbl	34 kDa
Ubiquitin carboxyl-terminal hydrolase CYLD OS=Mus musculus GN=Cyld PE=1 SV=2	Q80TQ2	Cyld	107 kDa		11300000
Voltage-dependent R-type calcium channel subunit alpha-1E OS=Mus musculus GN=Cacna1e PE=1 SV=1	Q61290	Cacna1e	257 kDa	91100000
FXYD domain-containing ion transport regulator 6 OS=Mus musculus GN=Fxyd6 PE=1 SV=2	Q9D164	Fxyd6	10 kDa
CON__P02663	CON__P02663		?	18000000
U1 small nuclear ribonucleoprotein A (Fragment) OS=Mus musculus GN=Snrpa PE=2 SV=1	D3Z0S6	Snrpa	27 kDa
Small G protein signaling modulator 1 OS=Mus musculus GN=Sgsm1 PE=2 SV=1	B2RQR5	Sgsm1	123 kDa	116000000
Poliovirus receptor-related protein 1 OS=Mus musculus GN=Pvrl1 PE=1 SV=3	Q9JKF6	Pvrl1	57 kDa	369000000
Exportin-1 OS=Mus musculus GN=Xpo1 PE=1 SV=1	Q6P5F9	Xpo1	123 kDa	203000000
Hematological and neurological expressed 1 protein OS=Mus musculus GN=Hn1 PE=1 SV=3	P97825	Hn1	16 kDa	98200000
Ras-specific guanine nucleotide-releasing factor 1 OS=Mus musculus GN=Rasgrf1 PE=1 SV=2	P27671	Rasgrf1	144 kDa		1920000
Calcium/calmodulin-dependent protein kinase II inhibitor 1 OS=Mus musculus GN=Camk2n1 PE=1 SV=1	Q6QWF9	Camk2n1	9 kDa
Clathrin interactor 1 OS=Mus musculus GN=Clint1 PE=4 SV=1	Q5SUH6	Clint1	70 kDa		13510000
Histone H1.1 OS=Mus musculus GN=Hist1h1a PE=1 SV=2	P43275	Hist1h1a	22 kDa		6600000
Ubiquitin-protein ligase E3A OS=Mus musculus GN=Ube3a PE=2 SV=1	E9QKT1	Ube3a	100 kDa		6075000
Ubiquitin-conjugating enzyme E2 K OS=Mus musculus GN=Ube2k PE=2 SV=1	D3Z4U3	Ube2k	17 kDa		15145000
Nuclear pore complex protein Nup85 OS=Mus musculus GN=Nup85 PE=1 SV=1	Q8R480	Nup85	75 kDa		2480000
BMP-binding endothelial regulator protein OS=Mus musculus GN=Bmper PE=1 SV=1	Q8CJ69	Bmper	76 kDa
Platelet-activating factor acetylhydrolase IB subunit gamma OS=Mus musculus GN=Pafah1b3 PE=2 SV=1	D3Z7E6	Pafah1b3	20 kDa	68200000	7850000
Glycolipid transfer protein domain-containing protein 1 OS=Mus musculus GN=Gltpd1 PE=2 SV=1	Q8BS40	Gltpd1	25 kDa
Glutamate receptor ionotropic. kainate 2 OS=Mus musculus GN=Grik2 PE=2 SV=1	D3Z797	Grik2	100 kDa	85500000
MTSS1-like protein OS=Mus musculus GN=Mtss1l PE=1 SV=1	Q6P9S0	Mtss1l	77 kDa
Myb-binding protein 1A OS=Mus musculus GN=Mybbp1a PE=1 SV=2	Q7TPV4	Mybbp1a	152 kDa		4270000
E3 ubiquitin-protein ligase KCMF1 OS=Mus musculus GN=Kcmf1 PE=2 SV=1	Q80UY2	Kcmf1	42 kDa		9730000
Alpha-mannosidase 2C1 OS=Mus musculus GN=Man2c1 PE=2 SV=1	E9PZ88	Man2c1	105 kDa	1110000	6150000
Protein transport protein Sec61 subunit alpha isoform 2 OS=Mus musculus GN=Sec61a2 PE=2 SV=3	Q9JLR1	Sec61a2	52 kDa		7850000
Glycylpeptide N-tetradecanoyltransferase 1 OS=Mus musculus GN=Nmt1 PE=1 SV=1	O70310	Nmt1	57 kDa
Ubiquitin-like modifier-activating enzyme ATG7 OS=Mus musculus GN=Atg7 PE=1 SV=1	Q9D906	Atg7	78 kDa
Diacylglycerol kinase epsilon OS=Mus musculus GN=Dgke PE=2 SV=1	Q9R1C6	Dgke	64 kDa	63200000
Rab GTPase-activating protein 1 OS=Mus musculus GN=Rabgap1 PE=2 SV=1	A2AWA9	Rabgap1	121 kDa
Protein Inpp5a OS=Mus musculus GN=Inpp5a PE=2 SV=1	E9QAS7	Inpp5a	49 kDa		3710000
Proliferation-associated protein 2G4 OS=Mus musculus GN=Pa2g4 PE=1 SV=3	P50580	Pa2g4	44 kDa	858000
Four and a half LIM domains protein 1 OS=Mus musculus GN=Fhl1 PE=2 SV=1	A2AEX6	Fhl1	35 kDa
Exocyst complex component 4 OS=Mus musculus GN=Exoc4 PE=1 SV=2	O35382	Exoc4	111 kDa
Signal-induced proliferation-associated 1-like protein 1 OS=Mus musculus GN=Sipa1l1 PE=1 SV=2	Q8C0T5	Sipa1l1	197 kDa	92500000
26S proteasome non-ATPase regulatory subunit 4 OS=Mus musculus GN=Psmd4 PE=1 SV=1	O35226	Psmd4	41 kDa	23600000
E3 ubiquitin-protein ligase RNF14 OS=Mus musculus GN=Rnf14 PE=2 SV=2	Q9JI90	Rnf14	55 kDa	93700000
Aspartyl aminopeptidase OS=Mus musculus GN=Dnpep PE=2 SV=2	Q9Z2W0	Dnpep	52 kDa	74900000
60S ribosomal protein L23 OS=Mus musculus GN=Rpl23 PE=1 SV=1	P62830	Rpl23	15 kDa
Trifunctional purine biosynthetic protein adenosine-3 OS=Mus musculus GN=Gart PE=2 SV=3	Q64737	Gart	108 kDa	42600000
Calcium/calmodulin-dependent protein kinase kinase 2 OS=Mus musculus GN=Camkk2 PE=1 SV=2	Q8C078	Camkk2	65 kDa	92200000
Serine/threonine-protein kinase OSR1 OS=Mus musculus GN=Oxsr1 PE=1 SV=1	Q6P9R2	Oxsr1	58 kDa	124000000
Alpha-tubulin N-acetyltransferase OS=Mus musculus GN=Atat1 PE=2 SV=1	Q8K341	Atat1	47 kDa
Isoform 2 of Diacylglycerol kinase beta OS=Mus musculus GN=Dgkb	Q6NS52-2	Dgkb	89 kDa	117000000
MCG11326. isoform CRA_b OS=Mus musculus GN=Hnrnph3 PE=4 SV=1	D3YWT1	Hnrnph3	35 kDa	25700000
Hematopoietic progenitor cell antigen CD34 OS=Mus musculus GN=Cd34 PE=1 SV=1	Q64314	Cd34	41 kDa
Sel1 repeat-containing protein 1 OS=Mus musculus GN=Selrc1 PE=1 SV=1	Q921H9	Selrc1	26 kDa	4810000
SAPS domain family. member 2. isoform CRA_a OS=Mus musculus GN=Ppp6r2 PE=4 SV=1	G3X9K4	Ppp6r2	100 kDa		1815000
WD repeat-containing protein 35 OS=Mus musculus GN=Wdr35 PE=2 SV=3	Q8BND3	Wdr35	134 kDa
DNA segment. Chr 15. Wayne State University 169. expressed. isoform CRA_a OS=Mus musculus GN=Arhgap39 PE=4 SV=1	G3X932	Arhgap39	125 kDa	66200000
Protein transport protein Sec23A OS=Mus musculus GN=Sec23a PE=2 SV=1	E9Q1S3	Sec23a	83 kDa		7450000
[truncated: 82 more rows]

## Sheet: Fig. 1D LFQ
List of all proteins identifed by proteomics (LFQ) in synaptoneurosomes
Protein name	UniProtID	Alternate ID	MitoCarta2.0	Molecular Weight	T-Test (p-value)(p 0.05)	Fold Change by Category	log10 p-value
Flotillin 2. isoform CRA_a OS=Mus musculus GN=Flot2 PE=4 SV=1	Q5SS83	Flot2		47 kDa	0.068	11	1.16749
Lamin-B2 OS=Mus musculus GN=Lmnb2 PE=1 SV=2	P21619	Lmnb2		67 kDa	0.047	9.8	1.3279
Coactosin-like protein OS=Mus musculus GN=Cotl1 PE=1 SV=3	Q9CQI6	Cotl1		16 kDa	0.042	6.8	1.37675
Fatty acid synthase OS=Mus musculus GN=Fasn PE=1 SV=2	P19096	Fasn	Fasn	272 kDa	0.038	6.4	1.42022
Neuroendocrine protein 7B2 OS=Mus musculus GN=Scg5 PE=1 SV=1	P12961	Scg5		24 kDa	0.055	6.4	1.25964
Drebrin OS=Mus musculus GN=Dbn1 PE=1 SV=4	Q9QXS6	Dbn1		77 kDa	0.23	6.4	0.638272
Aldose reductase OS=Mus musculus GN=Akr1b1 PE=1 SV=3	P45376	Akr1b1		36 kDa	0.25	6	0.60206
GTP-binding nuclear protein Ran OS=Mus musculus GN=Ran PE=1 SV=3	P62827	Ran		24 kDa	0.035	5.8	1.45593
Trifunctional enzyme subunit alpha. mitochondrial OS=Mus musculus GN=Hadha PE=1 SV=1	Q8BMS1	Hadha	Hadha	83 kDa	0.16	5.7	0.79588
Myelin-associated glycoprotein OS=Mus musculus GN=Mag PE=1 SV=2	P20917	Mag		69 kDa	0.0065	5.7	2.18709
Serine/threonine-protein phosphatase PGAM5. mitochondrial OS=Mus musculus GN=Pgam5 PE=2 SV=1	Q8BX10	Pgam5	Pgam5	32 kDa	0.14	5.6	0.853872
CON__P35527	CON__P35527			?	0.074	5.6	1.13077
UTP--glucose-1-phosphate uridylyltransferase OS=Mus musculus GN=Ugp2 PE=2 SV=3	Q91ZJ5	Ugp2		57 kDa	0.14	5.6	0.853872
Ras-related protein Rab-7a OS=Mus musculus GN=Rab7a PE=1 SV=2	P51150	Rab7a		23 kDa	0.14	5.6	0.853872
Dihydropteridine reductase OS=Mus musculus GN=Qdpr PE=1 SV=2	Q8BVI4	Qdpr	Qdpr	26 kDa	0.14	5.5	0.853872
CD81 antigen OS=Mus musculus GN=Cd81 PE=1 SV=2	P35762	Cd81		26 kDa	0.047	5	1.3279
Heterochromatin protein 1-binding protein 3 OS=Mus musculus GN=Hp1bp3 PE=1 SV=1	Q3TEA8	Hp1bp3		61 kDa	0.18	4.7	0.744727
Ubiquitin-conjugating enzyme E2 variant 1 OS=Mus musculus GN=Ube2v1 PE=1 SV=1	Q9CZY3	Ube2v1		16 kDa	0.075	4.5	1.12494
NADH dehydrogenase [ubiquinone] 1 alpha subcomplex subunit 7 OS=Mus musculus GN=Ndufa7 PE=1 SV=3	Q9Z1P6	Ndufa7	Ndufa7	13 kDa	0.0021	4.3	2.67778
Mitochondrial import receptor subunit TOM70 OS=Mus musculus GN=Tomm70a PE=1 SV=2	Q9CZW5	Tomm70		68 kDa	0.022	4.3	1.65758
Uncharacterized protein OS=Mus musculus GN=Gm10260 PE=3 SV=2	F6YVP7	Gm10260		18 kDa	0.055	4.3	1.25964
Isoaspartyl peptidase/L-asparaginase OS=Mus musculus GN=Asrgl1 PE=1 SV=1	Q8C0M9	Asrgl1		34 kDa	0.067	4.3	1.17393
Guanine nucleotide-binding protein G(I)/G(S)/G(O) subunit gamma-12 OS=Mus musculus GN=Gng12 PE=1 SV=3	Q9DAS9	Gng12		8 kDa	0.13	4.3	0.886057
Neuronal pentraxin-1 OS=Mus musculus GN=Nptx1 PE=2 SV=1	Q62443	Nptx1		47 kDa	0.082	4.2	1.08619
Thymosin beta-4 OS=Mus musculus GN=Tmsb4x PE=1 SV=1	P20065	Tmsb4x		6 kDa	0.16	4.2	0.79588
Trafficking protein particle complex subunit 3 OS=Mus musculus GN=Trappc3 PE=1 SV=1	O55013	Trappc3		20 kDa	0.16	4.2	0.79588
Cyclin-Y OS=Mus musculus GN=Ccny PE=1 SV=1	Q8BGU5	Ccny		39 kDa	0.16	4.2	0.79588
Sodium channel subunit beta-2 OS=Mus musculus GN=Scn2b PE=1 SV=1	Q56A07	Scn2b		24 kDa	0.15	4.1	0.823909
Voltage-dependent anion-selective channel protein 2 OS=Mus musculus GN=Vdac2 PE=1 SV=2	Q60930	Vdac2	Vdac2	32 kDa	0.18	3.9	0.744727
Rabphilin-3A OS=Mus musculus GN=Rph3a PE=1 SV=2	P47708	Rph3a		75 kDa	0.06	3.9	1.22185
Caytaxin OS=Mus musculus GN=Atcay PE=1 SV=1	Q8BHE3	Atcay		42 kDa	0.18	3.9	0.744727
Myotubularin-related protein 5 OS=Mus musculus GN=Sbf1 PE=1 SV=2	Q6ZPE2	Sbf1		209 kDa	0.22	3.9	0.657577
Mitogen-activated protein kinase 1 OS=Mus musculus GN=Mapk1 PE=1 SV=3	P63085	Mapk1		41 kDa	0.001	3.8	3
Electrogenic sodium bicarbonate cotransporter 1 OS=Mus musculus GN=Slc4a4 PE=2 SV=1	E9Q8N8	Slc4a4		123 kDa	0.18	3.8	0.744727
Adapter molecule crk OS=Mus musculus GN=Crk PE=1 SV=1	Q64010	Crk		34 kDa	0.18	3.8	0.744727
Sorting nexin-27 OS=Mus musculus GN=Snx27 PE=2 SV=1	E9PW30	Snx27		51 kDa	0.18	3.8	0.744727
Thiomorpholine-carboxylate dehydrogenase OS=Mus musculus GN=Crym PE=1 SV=1	O54983	Crym		34 kDa	0.0017	3.7	2.76955
Glutamate receptor ionotropic. NMDA 1 OS=Mus musculus GN=Grin1 PE=2 SV=1	A2AI14	Grin1		106 kDa	0.13	3.7	0.886057
Band 4.1-like protein 2 OS=Mus musculus GN=Epb41l2 PE=1 SV=2	O70318	Epb41l2		110 kDa	0.4	3.7	0.39794
Peroxiredoxin-4 (Fragment) OS=Mus musculus GN=Prdx4 PE=2 SV=1	B1AZS9	Prdx4	Prdx4	26 kDa	0.36	3.6	0.443697
Mitochondrial import receptor subunit TOM22 homolog OS=Mus musculus GN=Tomm22 PE=2 SV=3	Q9CPQ3	Tomm22	Tomm22	16 kDa	0.36	3.6	0.443697
Septin-2 OS=Mus musculus GN=Sept2 PE=1 SV=2	P42208	Sept2		42 kDa	0.027	3.6	1.56864
Myotrophin OS=Mus musculus GN=Mtpn PE=1 SV=2	P62774	Mtpn		13 kDa	0.36	3.6	0.443697
EH domain-containing protein 1 OS=Mus musculus GN=Ehd1 PE=1 SV=1	Q9WVK4	Ehd1		61 kDa	0.074	3.5	1.13077
Enhancer of rudimentary homolog OS=Mus musculus GN=Erh PE=1 SV=1	P84089	Erh		12 kDa	0.074	3.5	1.13077
Transforming protein RhoA OS=Mus musculus GN=Rhoa PE=1 SV=1	Q9QUI0	Rhoa		22 kDa	0.12	3.5	0.920819
V-type proton ATPase subunit G 1 OS=Mus musculus GN=Atp6v1g1 PE=2 SV=3	Q9CR51	Atp6v1g1		14 kDa	0.12	3.5	0.920819
PH and SEC7 domain-containing protein 3 OS=Mus musculus GN=Psd3 PE=2 SV=1	E9PUC5	Psd3		42 kDa	0.18	3.5	0.744727
Synaptopodin OS=Mus musculus GN=Synpo PE=2 SV=1	E9Q3E2	Synpo		118 kDa	0.22	3.4	0.657577
Protein Ttc7b OS=Mus musculus GN=Ttc7b PE=2 SV=1	E9Q6P5	Ttc7b	Ttc7b	94 kDa	0.14	3.3	0.853872
Neuronal pentraxin receptor OS=Mus musculus GN=Nptxr PE=2 SV=1	F7BX42	Nptxr		52 kDa	0.088	3.3	1.05552
Tenascin-R OS=Mus musculus GN=Tnr PE=1 SV=2	Q8BYI9	Tnr		150 kDa	0.11	3.3	0.958607
Guanine nucleotide-binding protein subunit alpha-11 OS=Mus musculus GN=Gna11 PE=1 SV=1	P21278	Gna11		42 kDa	0.12	3.3	0.920819
Adenosylhomocysteinase OS=Mus musculus GN=Ahcyl2 PE=2 SV=1	F8WGT1	Ahcyl2		67 kDa	0.12	3.2	0.920819
Cannabinoid receptor 1 OS=Mus musculus GN=Cnr1 PE=2 SV=1	P47746	Cnr1		53 kDa	0.13	3.2	0.886057
Ras-related protein Rab-14 OS=Mus musculus GN=Rab14 PE=1 SV=3	Q91V41	Rab14		24 kDa	0.29	3.2	0.537602
Putative tyrosine-protein phosphatase auxilin OS=Mus musculus GN=Dnajc6 PE=2 SV=2	Q80TZ3	Dnajc6		102 kDa	0.32	3.2	0.49485
Acetyl-CoA acetyltransferase. mitochondrial OS=Mus musculus GN=Acat1 PE=1 SV=1	Q8QZT1	Acat1	Acat1	45 kDa	0.016	3.1	1.79588
Calpain-2 catalytic subunit OS=Mus musculus GN=Capn2 PE=2 SV=4	O08529	Capn2		80 kDa	0.081	3.1	1.09151
Uncharacterized protein OS=Mus musculus GN=Gm8730 PE=2 SV=1	E9Q070	Gm8730		34 kDa	0.081	3.1	1.09151
Paralemmin-1 OS=Mus musculus GN=Palm PE=1 SV=1	Q9Z0P4	Palm		42 kDa	0.083	3.1	1.08092
Phosphatidylinositol 4-phosphate 5-kinase type-1 gamma OS=Mus musculus GN=Pip5k1c PE=2 SV=1	F8WHW6	Pip5k1c		76 kDa	0.26	3.1	0.585027
4-trimethylaminobutyraldehyde dehydrogenase OS=Mus musculus GN=Aldh9a1 PE=2 SV=1	Q3U367	Aldh9a1	Aldh9a1	56 kDa	0.14	3	0.853872
Acyl-CoA-binding protein OS=Mus musculus GN=Dbi PE=1 SV=2	P31786	Dbi	Dbi	10 kDa	0.14	3	0.853872
Electron transfer flavoprotein subunit alpha. mitochondrial OS=Mus musculus GN=Etfa PE=1 SV=2	Q99LC5	Etfa	Etfa	35 kDa	0.22	3	0.657577
28S ribosomal protein S36. mitochondrial OS=Mus musculus GN=Mrps36 PE=1 SV=1	Q9CQX8	Mrps36	Mrps36	11 kDa	0.14	3	0.853872
Protein NipSnap homolog 1 OS=Mus musculus GN=Nipsnap1 PE=1 SV=1	O55125	Nipsnap1	Nipsnap1	33 kDa	0.13	3	0.886057
Succinyl-CoA:3-ketoacid coenzyme A transferase 1. mitochondrial OS=Mus musculus GN=Oxct1 PE=1 SV=1	Q9D0K2	Oxct1	Oxct1	56 kDa	0.36	3	0.443697
Endoplasmin OS=Mus musculus GN=Hsp90b1 PE=1 SV=2	P08113	Hsp90b1		92 kDa	0.0027	3	2.56864
Versican core protein OS=Mus musculus GN=Vcan PE=2 SV=1	E9PYH0	Vcan		367 kDa	0.13	3	0.886057
T-complex protein 1 subunit delta OS=Mus musculus GN=Cct4 PE=1 SV=3	P80315	Cct4		58 kDa	0.14	3	0.853872
Sorcin OS=Mus musculus GN=Sri PE=1 SV=1	Q6P069	Sri		22 kDa	0.14	3	0.853872
Misshapen-like kinase 1 OS=Mus musculus GN=Mink1 PE=4 SV=1	G3X9G2	Mink1		151 kDa	0.14	3	0.853872
Erlin-2 OS=Mus musculus GN=Erlin2 PE=1 SV=1	Q8BFZ9	Erlin2		38 kDa	0.14	3	0.853872
Heterogeneous nuclear ribonucleoprotein H OS=Mus musculus GN=Hnrnph1 PE=1 SV=3	O35737	Hnrnph1		49 kDa	0.14	3	0.853872
Dual-specificity protein phosphatase 3 OS=Mus musculus GN=Dusp3 PE=2 SV=1	B1AQF4	Dusp3		23 kDa	0.14	3	0.853872
Phospholipase D3 OS=Mus musculus GN=Pld3 PE=2 SV=1	O35405	Pld3		54 kDa	0.14	3	0.853872
60S ribosomal protein L18 OS=Mus musculus GN=Rpl18 PE=2 SV=3	P35980	Rpl18		22 kDa	0.14	3	0.853872
Coiled-coil domain-containing protein 177 OS=Mus musculus GN=Ccdc177 PE=1 SV=1	Q3UHB8	Ccdc177		80 kDa	0.14	3	0.853872
Fumarylacetoacetase OS=Mus musculus GN=Fah PE=1 SV=2	P35505	Fah		46 kDa	0.14	3	0.853872
CAP-Gly domain-containing linker protein 1 OS=Mus musculus GN=Clip1 PE=2 SV=1	D3Z2Z1	Clip1		160 kDa	0.14	3	0.853872
Ezrin OS=Mus musculus GN=Ezr PE=1 SV=3	P26040	Ezr		69 kDa	0.22	3	0.657577
Annexin A7 OS=Mus musculus GN=Anxa7 PE=2 SV=2	Q07076	Anxa7		50 kDa	0.22	3	0.657577
Prolow-density lipoprotein receptor-related protein 1 OS=Mus musculus GN=Lrp1 PE=1 SV=1	Q91ZX7	Lrp1		505 kDa	0.22	3	0.657577
Ubiquilin-2 OS=Mus musculus GN=Ubqln2 PE=1 SV=2	Q9QZM0	Ubqln2		67 kDa	0.22	3	0.657577
Serine/arginine-rich-splicing factor 1 OS=Mus musculus GN=Srsf1 PE=2 SV=1	H7BX95	Srsf1		28 kDa	0.24	3	0.619789
WD repeat-containing protein 47 OS=Mus musculus GN=Wdr47 PE=1 SV=2	Q8CGF6	Wdr47		102 kDa	0.36	3	0.443697
Actin-related protein 3B OS=Mus musculus GN=Actr3b PE=2 SV=1	Q641P0	Actr3b		48 kDa	0.36	3	0.443697
Cytochrome b-5. isoform CRA_a OS=Mus musculus GN=Cyb5 PE=3 SV=1	G5E850	Cyb5a		11 kDa	0.36	3	0.443697
Serine/threonine-protein kinase BRSK1 OS=Mus musculus GN=Brsk1 PE=1 SV=1	Q5RJI5	Brsk1		85 kDa	0.36	3	0.443697
ATP-binding cassette sub-family B member 8. mitochondrial OS=Mus musculus GN=Abcb8 PE=2 SV=1	Q9CXJ4	Abcb8	Abcb8	78 kDa	0.22	2.9	0.657577
Apolipoprotein O OS=Mus musculus GN=Apoo PE=4 SV=1	B1ASQ2	Apoo	Apoo	23 kDa	0.22	2.9	0.657577
Ubiquinone biosynthesis protein COQ9. mitochondrial OS=Mus musculus GN=Coq9 PE=1 SV=1	Q8K1Z0	Coq9	Coq9	35 kDa	0.16	2.9	0.79588
Multifunctional protein ADE2 OS=Mus musculus GN=Paics PE=1 SV=4	Q9DCL9	Paics	Paics	47 kDa	0.36	2.9	0.443697
Guanine nucleotide-binding protein G(q) subunit alpha OS=Mus musculus GN=Gnaq PE=1 SV=4	P21279	Gnaq		42 kDa	0.15	2.9	0.823909
CON__P04264	CON__P04264			?	0.18	2.9	0.744727
cAMP-dependent protein kinase catalytic subunit beta OS=Mus musculus GN=Prkacb PE=1 SV=2	P68181	Prkacb		41 kDa	0.22	2.9	0.657577
Proline-rich transmembrane protein 2 OS=Mus musculus GN=Prrt2 PE=1 SV=1	E9PUL5	Prrt2		36 kDa	0.22	2.9	0.657577
Fatty acid-binding protein. brain OS=Mus musculus GN=Fabp7 PE=2 SV=1	E9Q0H6	Fabp7		21 kDa	0.22	2.9	0.657577
Apolipoprotein E OS=Mus musculus GN=Apoe PE=1 SV=2	P08226	Apoe		36 kDa	0.31	2.9	0.508638
26S proteasome non-ATPase regulatory subunit 13 OS=Mus musculus GN=Psmd13 PE=1 SV=1	Q9WVJ2	Psmd13		43 kDa	0.36	2.9	0.443697
Nucleophosmin OS=Mus musculus GN=Npm1 PE=2 SV=1	Q5SQB0	Npm1		30 kDa	0.36	2.9	0.443697
Cytoskeleton-associated protein 5 OS=Mus musculus GN=Ckap5 PE=2 SV=1	A2AGT5	Ckap5		226 kDa	0.36	2.9	0.443697
ATP-dependent RNA helicase DDX3X OS=Mus musculus GN=Ddx3x PE=1 SV=3	Q62167	Ddx3x		73 kDa	0.36	2.9	0.443697
Acp1 protein OS=Mus musculus GN=Acp1 PE=1 SV=1	Q561M1	Acp1		18 kDa	0.36	2.9	0.443697
Rab3 GTPase-activating protein non-catalytic subunit OS=Mus musculus GN=Rab3gap2 PE=2 SV=1	E9QKE4	Rab3gap2		155 kDa	0.36	2.9	0.443697
Long-chain-fatty-acid--CoA ligase 6 OS=Mus musculus GN=Acsl6 PE=2 SV=1	Q91WC3	Acsl6	Acsl6	78 kDa	0.24	2.8	0.619789
Cytochrome c oxidase subunit 5A. mitochondrial OS=Mus musculus GN=Cox5a PE=1 SV=2	P12787	Cox5a	Cox5a	16 kDa	0.29	2.8	0.537602
Heterogeneous nuclear ribonucleoprotein L (Fragment) OS=Mus musculus GN=Hnrnpl PE=4 SV=1	G5E924	Hnrnpl		67 kDa	0.1	2.8	1
Dematin OS=Mus musculus GN=Epb49 PE=1 SV=1	Q9WV69	Dmtn		45 kDa	0.1	2.8	1
Rho GTPase-activating protein 44 OS=Mus musculus GN=Arhgap44 PE=2 SV=1	Q5SSM3	Arhgap44		89 kDa	0.15	2.8	0.823909
Calcium/calmodulin-dependent protein kinase type IV OS=Mus musculus GN=Camk4 PE=1 SV=2	P08414	Camk4		53 kDa	0.18	2.8	0.744727
60S ribosomal protein L13a OS=Mus musculus GN=Rpl13a PE=1 SV=4	P19253	Rpl13a		23 kDa	0.29	2.8	0.537602
Contactin-associated protein-like 2 OS=Mus musculus GN=Cntnap2 PE=2 SV=1	E9QNF7	Cntnap2		148 kDa	0.059	2.7	1.22915
Flotillin-1 OS=Mus musculus GN=Flot1 PE=1 SV=1	O08917	Flot1		48 kDa	0.11	2.7	0.958607
Casein kinase II subunit alpha OS=Mus musculus GN=Csnk2a1 PE=1 SV=2	Q60737	Csnk2a1		45 kDa	0.16	2.7	0.79588
Aquaporin-4 OS=Mus musculus GN=Aqp4 PE=2 SV=2	P55088	Aqp4		34 kDa	0.25	2.7	0.60206
cAMP-dependent protein kinase catalytic subunit alpha OS=Mus musculus GN=Prkaca PE=1 SV=3	P05132	Prkaca		41 kDa	0.25	2.7	0.60206
Plexin-B1 OS=Mus musculus GN=Plxnb1 PE=1 SV=2	Q8CJH3	Plxnb1		231 kDa	0.25	2.7	0.60206
Glutaminase kidney isoform. mitochondrial OS=Mus musculus GN=Gls PE=1 SV=1	D3Z7P3	Gls	Gls	74 kDa	0.19	2.6	0.721246
Pyruvate dehydrogenase protein X component. mitochondrial OS=Mus musculus GN=Pdhx PE=2 SV=1	Q8BKZ9	Pdhx	Pdhx	54 kDa	0.046	2.6	1.33724
Mitochondrial glutamate carrier 2 OS=Mus musculus GN=Slc25a18 PE=2 SV=4	Q9DB41	Slc25a18	Slc25a18	34 kDa	0.008	2.6	2.09691
Na(+)/H(+) exchange regulatory cofactor NHE-RF1 OS=Mus musculus GN=Slc9a3r1 PE=1 SV=3	P70441	Slc9a3r1		39 kDa	0.0033	2.6	2.48149
6-phosphofructokinase. muscle type OS=Mus musculus GN=Pfkm PE=1 SV=3	P47857	Pfkm		85 kDa	0.0097	2.6	2.01323
Tetraspanin-7 OS=Mus musculus GN=Tspan7 PE=2 SV=2	Q62283	Tspan7		28 kDa	0.25	2.6	0.60206
Neuronal cell adhesion molecule OS=Mus musculus GN=Nrcam PE=1 SV=2	Q810U4	Nrcam		139 kDa	0.33	2.6	0.481486
Long-chain specific acyl-CoA dehydrogenase. mitochondrial OS=Mus musculus GN=Acadl PE=2 SV=2	P51174	Acadl	Acadl	48 kDa	0.26	2.5	0.585027
Lipoamide acyltransferase component of branched-chain alpha-keto acid dehydrogenase complex. mitochondrial OS=Mus musculus GN=Dbt PE=2 SV=2	P53395	Dbt	Dbt	53 kDa	0.44	2.5	0.356547
Peroxiredoxin 6 OS=Mus musculus GN=Prdx6 PE=2 SV=1	Q6GT24	Prdx6	Prdx6	25 kDa	0.071	2.5	1.14874
Sorting and assembly machinery component 50 homolog OS=Mus musculus GN=Samm50 PE=1 SV=1	Q8BGH2	Samm50	Samm50	52 kDa	0.44	2.5	0.356547
Myc box-dependent-interacting protein 1 OS=Mus musculus GN=Bin1 PE=1 SV=1	O08539	Bin1		64 kDa	0.02	2.5	1.69897
Alcohol dehydrogenase [NADP(+)] OS=Mus musculus GN=Akr1a1 PE=1 SV=3	Q9JII6	Akr1a1		37 kDa	0.13	2.5	0.886057
Solute carrier family 2. facilitated glucose transporter member 1 OS=Mus musculus GN=Slc2a1 PE=1 SV=4	P17809	Slc2a1		54 kDa	0.13	2.5	0.886057
ATP-dependent RNA helicase A OS=Mus musculus GN=Dhx9 PE=2 SV=1	E9QNN1	Dhx9		150 kDa	0.13	2.5	0.886057
Matrin-3 OS=Mus musculus GN=Matr3 PE=1 SV=1	Q8K310	Matr3		95 kDa	0.17	2.5	0.769551
5'-nucleotidase domain-containing protein 3 OS=Mus musculus GN=Nt5dc3 PE=2 SV=1	Q3UHB1	Nt5dc3	Nt5dc3	63 kDa	0.2	2.4	0.69897
T-complex protein 1 subunit epsilon OS=Mus musculus GN=Cct5 PE=1 SV=1	P80316	Cct5		60 kDa	0.0013	2.4	2.88606
CON__P35908	CON__P35908			?	0.025	2.4	1.60206
Complexin-1 OS=Mus musculus GN=Cplx1 PE=1 SV=1	P63040	Cplx1		15 kDa	0.18	2.4	0.744727
Cytoplasmic dynein 1 intermediate chain 1 OS=Mus musculus GN=Dync1i1 PE=2 SV=1	D3Z0M6	Dync1i1		73 kDa	0.18	2.4	0.744727
Protein NipSnap homolog 2 OS=Mus musculus GN=Gbas PE=2 SV=1	O55126	Nipsnap2		33 kDa	0.19	2.4	0.721246
cAMP-dependent protein kinase type II-beta regulatory subunit OS=Mus musculus GN=Prkar2b PE=1 SV=3	P31324	Prkar2b		46 kDa	0.32	2.4	0.49485
AP2-associated protein kinase 1 OS=Mus musculus GN=Aak1 PE=1 SV=2	Q3UHJ0	Aak1		103 kDa	0.52	2.4	0.283997
Cytochrome c oxidase subunit 5B. mitochondrial OS=Mus musculus GN=Cox5b PE=1 SV=1	P19536	Cox5b	Cox5b	14 kDa	0.022	2.3	1.65758
Neurofilament medium polypeptide OS=Mus musculus GN=Nefm PE=1 SV=4	P08553	Nefm		96 kDa	0.00048	2.3	3.31876
Putative adenosylhomocysteinase 2 OS=Mus musculus GN=Ahcyl1 PE=1 SV=1	Q80SW1	Ahcyl1		59 kDa	0.017	2.3	1.76955
ATP synthase subunit delta. mitochondrial OS=Mus musculus GN=Atp5d PE=1 SV=1	Q9D3D9	Atp5f1d		18 kDa	0.13	2.3	0.886057
Neurochondrin OS=Mus musculus GN=Ncdn PE=1 SV=1	Q9Z0E0	Ncdn		79 kDa	0.17	2.3	0.769551
Mitogen-activated protein kinase 3 OS=Mus musculus GN=Mapk3 PE=1 SV=5	Q63844	Mapk3		43 kDa	0.25	2.3	0.60206
V-type proton ATPase subunit d 1 OS=Mus musculus GN=Atp6v0d1 PE=1 SV=2	P51863	Atp6v0d1		40 kDa	0.31	2.3	0.508638
Probable phospholipid-transporting ATPase IA OS=Mus musculus GN=Atp8a1 PE=2 SV=1	Q8BR88	Atp8a1		131 kDa	0.34	2.3	0.468521
MAP kinase-activating death domain protein OS=Mus musculus GN=Madd PE=2 SV=1	A2AGR0	Madd		175 kDa	0.44	2.3	0.356547
Capping protein (Actin filament) muscle Z-line. beta. isoform CRA_a OS=Mus musculus GN=Capzb PE=4 SV=1	A2AMW0	Capzb		29 kDa	0.44	2.3	0.356547
Metabotropic glutamate receptor 3 OS=Mus musculus GN=Grm3 PE=2 SV=1	Q9QYS2	Grm3		99 kDa	0.48	2.3	0.318759
Long-chain-fatty-acid--CoA ligase 1 OS=Mus musculus GN=Acsl1 PE=2 SV=1	D3Z041	Acsl1	Acsl1	78 kDa	0.25	2.2	0.60206
ATP synthase subunit O. mitochondrial OS=Mus musculus GN=Atp5o PE=1 SV=1	Q9DB20	Atp5o	Atp5o	23 kDa	0.088	2.2	1.05552
Carbonyl reductase [NADPH] 3 OS=Mus musculus GN=Cbr3 PE=2 SV=1	Q8K354	Cbr3	Cbr3	31 kDa	0.36	2.2	0.443697
LETM1 domain-containing protein 1 OS=Mus musculus OX=10090 GN=Letmd1 PE=1 SV=1	Q924L1	Letmd1	Letmd1	42 kDa	0.36	2.2	0.443697
NADH dehydrogenase [ubiquinone] 1 alpha subcomplex subunit 5 OS=Mus musculus GN=Ndufa5 PE=1 SV=3	Q9CPP6	Ndufa5	Ndufa5	13 kDa	0.083	2.2	1.08092
ATP synthase subunit epsilon. mitochondrial OS=Mus musculus GN=Atp5e PE=2 SV=2	P56382	Atp5f1e		6 kDa	0.035	2.2	1.45593
Ras-related protein Rap-2a OS=Mus musculus GN=Rap2a PE=1 SV=2	Q80ZJ1	Rap2a		21 kDa	0.1	2.2	1
Proteasome subunit beta type-5 OS=Mus musculus GN=Psmb5 PE=1 SV=3	O55234	Psmb5		29 kDa	0.18	2.2	0.744727
Neuronal proto-oncogene tyrosine-protein kinase Src OS=Mus musculus GN=Src PE=2 SV=1	Q80XU2	Src		60 kDa	0.18	2.2	0.744727
Septin-8 OS=Mus musculus GN=Sept8 PE=2 SV=1	B1AQZ0	Sept8		56 kDa	0.18	2.2	0.744727
Secretory carrier-associated membrane protein 1 OS=Mus musculus GN=Scamp1 PE=1 SV=1	Q8K021	Scamp1		38 kDa	0.21	2.2	0.677781
Rho GTPase-activating protein 1 OS=Mus musculus GN=Arhgap1 PE=2 SV=1	A2AH25	Arhgap1		54 kDa	0.25	2.2	0.60206
ATPase family AAA domain-containing protein 3 OS=Mus musculus GN=Atad3 PE=1 SV=1	Q925I1	Atad3		67 kDa	0.25	2.2	0.60206
Latexin OS=Mus musculus GN=Lxn PE=1 SV=2	P70202	Lxn		25 kDa	0.25	2.2	0.60206
Histidine--tRNA ligase. cytoplasmic OS=Mus musculus GN=Hars PE=2 SV=2	Q61035	Hars		57 kDa	0.25	2.2	0.60206
Syntaphilin OS=Mus musculus GN=Snph PE=1 SV=3	Q80U23	Snph		54 kDa	0.25	2.2	0.60206
NT-3 growth factor receptor OS=Mus musculus GN=Ntrk3 PE=1 SV=1	Q6VNS1	Ntrk3		93 kDa	0.25	2.2	0.60206
Protein SOGA3 OS=Mus musculus GN=Soga3 PE=2 SV=2	Q6NZL0	Soga3		103 kDa	0.27	2.2	0.568636
Monoglyceride lipase OS=Mus musculus GN=Mgll PE=2 SV=1	D3YYS6	Mgll		37 kDa	0.36	2.2	0.443697
Epidermal growth factor receptor substrate 15-like 1 OS=Mus musculus GN=Eps15l1 PE=1 SV=3	Q60902	Eps15l1		99 kDa	0.36	2.2	0.443697
Hepatocyte cell adhesion molecule OS=Mus musculus GN=Hepacam PE=1 SV=2	Q640R3	Hepacam		46 kDa	0.36	2.2	0.443697
Glutamate receptor ionotropic. NMDA 2B OS=Mus musculus GN=Grin2b PE=4 SV=1	G3X9V4	Grin2b		166 kDa	0.36	2.2	0.443697
Very-long-chain (3R)-3-hydroxyacyl-[acyl-carrier protein] dehydratase 3 OS=Mus musculus GN=ptplad1 PE=1 SV=2	Q8K2C9	ptplad1		43 kDa	0.36	2.2	0.443697
Polyadenylate-binding protein 1 OS=Mus musculus GN=Pabpc1 PE=1 SV=2	P29341	Pabpc1		71 kDa	0.36	2.2	0.443697
Alcohol dehydrogenase class-3 OS=Mus musculus GN=Adh5 PE=1 SV=3	P28474	Adh5		40 kDa	0.36	2.2	0.443697
Calcium/calmodulin-dependent protein kinase type 1D OS=Mus musculus GN=Camk1d PE=1 SV=2	Q8BW96	Camk1d		43 kDa	0.36	2.2	0.443697
Prostamide/prostaglandin F synthase OS=Mus musculus GN=Fam213b PE=1 SV=1	Q9DB60	Fam213b		22 kDa	0.36	2.2	0.443697
Serine/threonine-protein kinase MARK2 OS=Mus musculus GN=Mark2 PE=2 SV=1	E9PYX3	Mark2		80 kDa	0.36	2.2	0.443697
Rho guanine nucleotide exchange factor 2 OS=Mus musculus GN=Arhgef2 PE=4 SV=1	H3BJ40	Arhgef2		110 kDa	0.36	2.2	0.443697
26S proteasome non-ATPase regulatory subunit 1 OS=Mus musculus GN=Psmd1 PE=1 SV=1	Q3TXS7	Psmd1		106 kDa	0.36	2.2	0.443697
Coronin-1B OS=Mus musculus GN=Coro1b PE=1 SV=1	Q9WUM3	Coro1b		54 kDa	0.36	2.2	0.443697
Tumor protein D54 OS=Mus musculus GN=Tpd52l2 PE=2 SV=1	A2AUD5	Tpd52l2		25 kDa	0.36	2.2	0.443697
Thioredoxin-related transmembrane protein 2 OS=Mus musculus GN=Tmx2 PE=2 SV=1	D3Z2J6	Tmx2		30 kDa	0.36	2.2	0.443697
SPARC-like protein 1 OS=Mus musculus GN=Sparcl1 PE=1 SV=3	P70663	Sparcl1		72 kDa	0.36	2.2	0.443697
Renin receptor OS=Mus musculus GN=Atp6ap2 PE=2 SV=2	Q9CYN9	Atp6ap2		39 kDa	0.36	2.2	0.443697
ADP-ribosylation factor-like protein 8B OS=Mus musculus GN=Arl8b PE=2 SV=1	Q9CQW2	Arl8b		22 kDa	0.36	2.2	0.443697
Leucine-rich repeat LGI family member 3 OS=Mus musculus GN=Lgi3 PE=1 SV=1	Q8K406	Lgi3		62 kDa	0.36	2.2	0.443697
Transmembrane emp24 domain-containing protein 9 OS=Mus musculus OX=10090 GN=Tmed9 PE=1 SV=2	Q99KF1	Tmed9		27 kDa	0.36	2.2	0.443697
EF-hand domain-containing protein D2 OS=Mus musculus GN=Efhd2 PE=2 SV=1	Q8C845	Efhd2		27 kDa	0.36	2.2	0.443697
T-complex protein 1 subunit beta OS=Mus musculus GN=Cct2 PE=1 SV=4	P80314	Cct2		57 kDa	0.36	2.2	0.443697
MAGUK p55 subfamily member 6 OS=Mus musculus GN=Mpp6 PE=1 SV=1	Q9JLB0	Mpp6		63 kDa	0.39	2.2	0.408935
Acyl-coenzyme A thioesterase 13 OS=Mus musculus GN=Acot13 PE=1 SV=1	Q9CQR4	Acot13	Acot13	15 kDa	0.25	2.1	0.60206
Cytosolic 10-formyltetrahydrofolate dehydrogenase OS=Mus musculus GN=Aldh1l1 PE=2 SV=1	Q8R0Y6	Aldh1l1	Aldh1l1	99 kDa	0.47	2.1	0.327902
Coiled-coil-helix-coiled-coil-helix domain-containing protein 3. mitochondrial OS=Mus musculus GN=Chchd3 PE=1 SV=1	Q9CRB9	Chchd3	Chchd3	26 kDa	0.038	2.1	1.42022
Chloride intracellular channel protein 4 OS=Mus musculus GN=Clic4 PE=1 SV=3	Q9QYB1	Clic4	Clic4	29 kDa	0.47	2.1	0.327902
Electron transfer flavoprotein-ubiquinone oxidoreductase. mitochondrial OS=Mus musculus GN=Etfdh PE=1 SV=1	Q921G7	Etfdh	Etfdh	68 kDa	0.36	2.1	0.443697
NADH dehydrogenase [ubiquinone] 1 alpha subcomplex subunit 12 OS=Mus musculus GN=Ndufa12 PE=1 SV=2	Q7TMF3	Ndufa12	Ndufa12	17 kDa	0.12	2.1	0.920819
Cytochrome b-c1 complex subunit 1. mitochondrial OS=Mus musculus GN=Uqcrc1 PE=1 SV=2	Q9CZ13	Uqcrc1	Uqcrc1	53 kDa	0.0064	2.1	2.19382
Dihydropyrimidinase-related protein 4 OS=Mus musculus GN=Dpysl4 PE=1 SV=1	O35098	Dpysl4		62 kDa	0.018	2.1	1.74473
MCG13663. isoform CRA_a OS=Mus musculus GN=Atp2b1 PE=3 SV=1	G5E829	Atp2b1		135 kDa	0.031	2.1	1.50864
Plasma membrane calcium-transporting ATPase 2 OS=Mus musculus GN=Atp2b2 PE=2 SV=1	F8WHB1	Atp2b2		137 kDa	0.047	2.1	1.3279
Synaptic vesicle glycoprotein 2A OS=Mus musculus GN=Sv2a PE=1 SV=1	Q9JIS5	Sv2a		83 kDa	0.11	2.1	0.958607
CON__P13645	CON__P13645			?	0.15	2.1	0.823909
Cyclin-dependent kinase 5 OS=Mus musculus GN=Cdk5 PE=1 SV=1	P49615	Cdk5		33 kDa	0.27	2.1	0.568636
6-phosphofructokinase OS=Mus musculus GN=Pfkp PE=2 SV=1	Q8C605	Pfkp		86 kDa	0.28	2.1	0.552842
Copine-6 OS=Mus musculus GN=Cpne6 PE=1 SV=1	Q9Z140	Cpne6		62 kDa	0.31	2.1	0.508638
Membrane-associated progesterone receptor component 1 OS=Mus musculus GN=Pgrmc1 PE=1 SV=4	O55022	Pgrmc1		22 kDa	0.33	2.1	0.481486
NADPH--cytochrome P450 reductase OS=Mus musculus GN=Por PE=1 SV=2	P37040	Por		77 kDa	0.33	2.1	0.481486
Probable G-protein coupled receptor 158 OS=Mus musculus GN=Gpr158 PE=1 SV=2	Q8C419	Gpr158		134 kDa	0.37	2.1	0.431798
Ras-related protein Rap-2b OS=Mus musculus GN=Rap2b PE=1 SV=1	P61226	Rap2b		21 kDa	0.47	2.1	0.327902
Ras-related protein Rab-18 OS=Mus musculus GN=Rab18 PE=2 SV=2	P35293	Rab18		23 kDa	0.47	2.1	0.327902
3'(2').5'-bisphosphate nucleotidase 1 OS=Mus musculus GN=Bpnt1 PE=1 SV=2	Q9Z0S1	Bpnt1		33 kDa	0.47	2.1	0.327902
Tyrosine-protein kinase Fyn OS=Mus musculus GN=Fyn PE=1 SV=4	P39688	Fyn		61 kDa	0.47	2.1	0.327902
Rap guanine nucleotide exchange factor 2 OS=Mus musculus GN=Rapgef2 PE=2 SV=1	E9QNQ4	Rapgef2		166 kDa	0.47	2.1	0.327902
Striatin OS=Mus musculus OX=10090 GN=Strn PE=1 SV=1	F8WH41	Strn		69 kDa	0.47	2.1	0.327902
26S proteasome non-ATPase regulatory subunit 6 OS=Mus musculus GN=Psmd6 PE=1 SV=1	Q99JI4	Psmd6		46 kDa	0.47	2.1	0.327902
Protein-L-isoaspartate O-methyltransferase OS=Mus musculus GN=Pcmt1 PE=2 SV=1	E0CYV0	Pcmt1		30 kDa	0.47	2.1	0.327902
Synapsin-3 OS=Mus musculus GN=Syn3 PE=1 SV=2	Q8JZP2	Syn3		63 kDa	0.53	2.1	0.275724
Coiled-coil-helix-coiled-coil-helix domain-containing protein 6. mitochondrial OS=Mus musculus GN=Chchd6 PE=2 SV=1	E9Q4M4	Chchd6	Chchd6	26 kDa	0.12	2	0.920819
Enoyl-CoA hydratase. mitochondrial OS=Mus musculus GN=Echs1 PE=1 SV=1	Q8BH95	Echs1	Echs1	31 kDa	0.39	2	0.408935
Hydroxyacylglutathione hydrolase. mitochondrial (Fragment) OS=Mus musculus GN=Hagh PE=2 SV=1	E9PYA3	Hagh	Hagh	26 kDa	0.097	2	1.01323
NADH dehydrogenase [ubiquinone] 1 beta subcomplex subunit 4 OS=Mus musculus GN=Ndufb4 PE=1 SV=3	Q9CQC7	Ndufb4	Ndufb4	15 kDa	0.25	2	0.60206
Heat shock protein 75 kDa. mitochondrial OS=Mus musculus GN=Trap1 PE=1 SV=1	Q9CQN1	Trap1	Trap1	80 kDa	0.37	2	0.431798
Cytochrome b-c1 complex subunit 9 OS=Mus musculus GN=Uqcr10 PE=1 SV=1	Q8R1I1	Uqcr10	Uqcr10	7 kDa	0.37	2	0.431798
Transitional endoplasmic reticulum ATPase OS=Mus musculus GN=Vcp PE=1 SV=4	Q01853	Vcp		89 kDa	0.00082	2	3.08619
Actin-related protein 3 OS=Mus musculus GN=Actr3 PE=1 SV=3	Q99JY9	Actr3		47 kDa	0.0041	2	2.38722
Sarcoplasmic/endoplasmic reticulum calcium ATPase 2 OS=Mus musculus GN=Atp2a2 PE=1 SV=2	O55143	Atp2a2		115 kDa	0.034	2	1.46852
IQ motif and SEC7 domain-containing protein 1 OS=Mus musculus GN=Iqsec1 PE=2 SV=1	E9PUA3	Iqsec1		123 kDa	0.036	2	1.4437
CON__P00761	CON__P00761			?	0.087	2	1.06048
Ankyrin 3. epithelial. isoform CRA_l OS=Mus musculus GN=Ank3 PE=4 SV=1	G5E8K2	Ank3		212 kDa	0.094	2	1.02687
Adenylyl cyclase-associated protein 1 OS=Mus musculus GN=Cap1 PE=1 SV=4	P40124	Cap1		52 kDa	0.096	2	1.01773
ATPase inhibitor. mitochondrial OS=Mus musculus GN=Atpif1 PE=2 SV=2	O35143	ATP5IF1		12 kDa	0.096	2	1.01773
40S ribosomal protein S20 OS=Mus musculus GN=Rps20 PE=1 SV=1	P60867	Rps20		13 kDa	0.096	2	1.01773
Ectonucleotide pyrophosphatase/phosphodiesterase family member 6 OS=Mus musculus GN=Enpp6 PE=2 SV=1	Q8BGN3	Enpp6		51 kDa	0.17	2	0.769551
Protein disulfide-isomerase A3 OS=Mus musculus GN=Pdia3 PE=1 SV=2	P27773	Pdia3		57 kDa	0.2	2	0.69897
Proteasome subunit alpha type-5 OS=Mus musculus GN=Psma5 PE=1 SV=1	Q9Z2U1	Psma5		26 kDa	0.22	2	0.657577
T-complex protein 1 subunit gamma OS=Mus musculus GN=Cct3 PE=1 SV=1	P80318	Cct3		61 kDa	0.27	2	0.568636
Ras-related protein Rab-11B OS=Mus musculus GN=Rab11b PE=1 SV=3	P46638	Rab11b		24 kDa	0.28	2	0.552842
Transcription elongation factor B polypeptide 2 OS=Mus musculus GN=Tceb2 PE=1 SV=1	P62869	Elob		13 kDa	0.39	2	0.408935
Heat shock 70 kDa protein 12A OS=Mus musculus GN=Hspa12a PE=1 SV=1	Q8K0U4	Hspa12a		75 kDa	0.4	2	0.39794
Protein piccolo OS=Mus musculus GN=Pclo PE=1 SV=4	Q9QYX7	Pclo		551 kDa	0.4	2	0.39794
Adenylate kinase isoenzyme 4. mitochondrial OS=Mus musculus GN=Ak4 PE=2 SV=1	Q9WUR9	Ak4	Ak4	25 kDa	0.32	1.9	0.49485
ATP-dependent (S)-NAD(P)H-hydrate dehydratase OS=Mus musculus GN=Carkd PE=3 SV=1	J3QMM7	Carkd	Carkd	35 kDa	0.36	1.9	0.443697
Protein ETHE1. mitochondrial OS=Mus musculus GN=Ethe1 PE=1 SV=2	Q9DCM0	Ethe1	Ethe1	28 kDa	0.36	1.9	0.443697
Glyoxalase domain-containing protein 4 OS=Mus musculus GN=Glod4 PE=2 SV=1	Q9CPV4	Glod4	Glod4	33 kDa	0.36	1.9	0.443697
3-hydroxyisobutyryl-CoA hydrolase. mitochondrial OS=Mus musculus GN=Hibch PE=1 SV=1	Q8QZS1	Hibch	Hibch	43 kDa	0.36	1.9	0.443697
Isocitrate dehydrogenase [NADP]. mitochondrial OS=Mus musculus GN=Idh2 PE=1 SV=3	P54071	Idh2	Idh2	51 kDa	0.26	1.9	0.585027
Calcium uniporter protein. mitochondrial OS=Mus musculus GN=Mcu PE=2 SV=2	Q3UMR5	Mcu	Mcu	40 kDa	0.36	1.9	0.443697
NADH dehydrogenase [ubiquinone] 1 beta subcomplex subunit 11. mitochondrial OS=Mus musculus GN=Ndufb11 PE=1 SV=2	O09111	Ndufb11	Ndufb11	17 kDa	0.36	1.9	0.443697
NADH dehydrogenase [ubiquinone] flavoprotein 1. mitochondrial OS=Mus musculus GN=Ndufv1 PE=1 SV=1	Q91YT0	Ndufv1	Ndufv1	51 kDa	0.5	1.9	0.30103
Cytochrome b-c1 complex subunit 7 OS=Mus musculus GN=Uqcrb PE=3 SV=1	Q9CQB4	Uqcrb	Uqcrb	14 kDa	0.5	1.9	0.30103
Protein Atp2b4 OS=Mus musculus GN=Atp2b4 PE=2 SV=1	F7AAP4	Atp2b4		129 kDa	0.076	1.9	1.11919
Reticulon-3 OS=Mus musculus GN=Rtn3 PE=1 SV=2	Q9ES97	Rtn3		104 kDa	0.2	1.9	0.69897
Hyaluronan and proteoglycan link protein 1 OS=Mus musculus GN=Hapln1 PE=2 SV=1	Q9QUP5	Hapln1		40 kDa	0.23	1.9	0.638272
Guanine nucleotide-binding protein G(s) subunit alpha isoforms short OS=Mus musculus GN=Gnas PE=1 SV=1	P63094	Gnas		46 kDa	0.23	1.9	0.638272
Stress-induced-phosphoprotein 1 OS=Mus musculus GN=Stip1 PE=1 SV=1	Q60864	Stip1		63 kDa	0.27	1.9	0.568636
Protein kinase. cAMP dependent regulatory. type II alpha OS=Mus musculus GN=Prkar2a PE=2 SV=1	Q8K1M3	Prkar2a		46 kDa	0.32	1.9	0.49485
Glycogen synthase kinase-3 alpha OS=Mus musculus GN=Gsk3a PE=2 SV=1	D3Z7E5	Gsk3a		51 kDa	0.32	1.9	0.49485
Calreticulin OS=Mus musculus GN=Calr PE=1 SV=1	P14211	Calr		48 kDa	0.36	1.9	0.443697
Protein Scn2a1 OS=Mus musculus GN=Scn2a1 PE=3 SV=1	B1AWN6	Scn2a		228 kDa	0.36	1.9	0.443697
T-complex protein 1 subunit zeta OS=Mus musculus GN=Cct6a PE=1 SV=3	P80317	Cct6a		58 kDa	0.36	1.9	0.443697
Synaptic vesicle membrane protein VAT-1 homolog OS=Mus musculus GN=Vat1 PE=1 SV=3	Q62465	Vat1		43 kDa	0.36	1.9	0.443697
Alanine--tRNA ligase. cytoplasmic OS=Mus musculus GN=Aars PE=1 SV=1	Q8BGQ7	Aars		107 kDa	0.36	1.9	0.443697
Heterogeneous nuclear ribonucleoprotein D0 OS=Mus musculus GN=Hnrnpd PE=1 SV=2	Q60668	Hnrnpd		38 kDa	0.36	1.9	0.443697
ProSAAS OS=Mus musculus GN=Pcsk1n PE=1 SV=2	Q9QXV0	Pcsk1n		27 kDa	0.36	1.9	0.443697
40S ribosomal protein S2 OS=Mus musculus GN=Rps2 PE=1 SV=3	P25444	Rps2		31 kDa	0.36	1.9	0.443697
Sodium/potassium-transporting ATPase subunit beta-3 OS=Mus musculus GN=Atp1b3 PE=1 SV=1	P97370	Atp1b3		32 kDa	0.36	1.9	0.443697
UV excision repair protein RAD23 homolog B OS=Mus musculus GN=Rad23b PE=1 SV=2	P54728	Rad23b		44 kDa	0.36	1.9	0.443697
F-box only protein 2 OS=Mus musculus GN=Fbxo2 PE=1 SV=1	Q80UW2	Fbxo2		34 kDa	0.36	1.9	0.443697
Rap guanine nucleotide exchange factor 4 OS=Mus musculus GN=Rapgef4 PE=1 SV=1	Q9EQZ6	Rapgef4		115 kDa	0.36	1.9	0.443697
40S ribosomal protein S4. X isoform OS=Mus musculus GN=Rps4x PE=2 SV=2	P62702	Rps4x		30 kDa	0.36	1.9	0.443697
Poly(rC)-binding protein 1 OS=Mus musculus GN=Pcbp1 PE=1 SV=1	P60335	Pcbp1		37 kDa	0.36	1.9	0.443697
Protein Slc24a2 OS=Mus musculus GN=Slc24a2 PE=2 SV=1	Q8BUN9	Slc24a2		74 kDa	0.36	1.9	0.443697
GTPase KRas OS=Mus musculus GN=Kras PE=1 SV=1	P32883	Kras		22 kDa	0.36	1.9	0.443697
Coronin-1C OS=Mus musculus GN=Coro1c PE=1 SV=2	Q9WUM4	Coro1c		53 kDa	0.36	1.9	0.443697
Neuronal calcium sensor 1 OS=Mus musculus GN=Ncs1 PE=2 SV=3	Q8BNY6	Ncs1		22 kDa	0.36	1.9	0.443697
26S proteasome non-ATPase regulatory subunit 12 OS=Mus musculus GN=Psmd12 PE=1 SV=4	Q9D8W5	Psmd12		53 kDa	0.36	1.9	0.443697
COP9 signalosome complex subunit 2 OS=Mus musculus GN=Cops2 PE=2 SV=1	A2AQE4	Cops2		47 kDa	0.36	1.9	0.443697
Ubiquitin carboxyl-terminal hydrolase isozyme L3 OS=Mus musculus GN=Uchl3 PE=1 SV=2	Q9JKB1	Uchl3		26 kDa	0.36	1.9	0.443697
Dolichyl-diphosphooligosaccharide--protein glycosyltransferase 48 kDa subunit OS=Mus musculus GN=Ddost PE=1 SV=2	O54734	Ddost		49 kDa	0.36	1.9	0.443697
Neurexin-3 OS=Mus musculus GN=Nrxn3 PE=2 SV=1	E9Q2X2	Nrxn3		154 kDa	0.36	1.9	0.443697
Vesicular glutamate transporter 2 OS=Mus musculus GN=Slc17a6 PE=1 SV=1	Q8BLE7	Slc17a6		65 kDa	0.36	1.9	0.443697
26S proteasome non-ATPase regulatory subunit 5 OS=Mus musculus GN=Psmd5 PE=1 SV=4	Q8BJY1	Psmd5		56 kDa	0.36	1.9	0.443697
Kinesin-1 heavy chain OS=Mus musculus GN=Kif5b PE=1 SV=3	Q61768	Kif5b		110 kDa	0.36	1.9	0.443697
Serine/threonine-protein kinase BRSK2 OS=Mus musculus GN=Brsk2 PE=2 SV=1	G3UWV4	Brsk2		78 kDa	0.36	1.9	0.443697
AP-1 complex subunit mu-1 OS=Mus musculus GN=Ap1m1 PE=1 SV=3	P35585	Ap1m1		49 kDa	0.36	1.9	0.443697
Hyaluronan and proteoglycan link protein 4 OS=Mus musculus GN=Hapln4 PE=2 SV=2	Q80WM4	Hapln4		43 kDa	0.36	1.9	0.443697
Type I inositol 3.4-bisphosphate 4-phosphatase OS=Mus musculus GN=Inpp4a PE=4 SV=1	D3YUD3	Inpp4a		106 kDa	0.36	1.9	0.443697
Synaptotagmin-12 OS=Mus musculus GN=Syt12 PE=2 SV=1	Q920N7	Syt12		47 kDa	0.36	1.9	0.443697
Dystrobrevin alpha OS=Mus musculus GN=Dtna PE=2 SV=1	Q8CFR5	Dtna		77 kDa	0.36	1.9	0.443697
Glutamate receptor ionotropic. NMDA 2A OS=Mus musculus GN=Grin2a PE=1 SV=2	P35436	Grin2a		165 kDa	0.36	1.9	0.443697
Diphosphoinositol polyphosphate phosphohydrolase 1 (Fragment) OS=Mus musculus GN=Nudt3 PE=3 SV=1	I1E4X7	Nudt3		18 kDa	0.36	1.9	0.443697
Programmed cell death protein 6 OS=Mus musculus GN=Pdcd6 PE=1 SV=2	P12815	Pdcd6		22 kDa	0.36	1.9	0.443697
Histone H2B type 3-B OS=Mus musculus GN=Hist3h2bb PE=1 SV=3	Q8CGP0	Hist3h2bb		14 kDa	0.36	1.9	0.443697
Protein FAM131B OS=Mus musculus GN=Fam131b PE=2 SV=1	E9Q8P8	Fam131b		39 kDa	0.36	1.9	0.443697
Triple functional domain protein OS=Mus musculus GN=Trio PE=1 SV=3	Q0KL02	Trio		348 kDa	0.36	1.9	0.443697
B-cell receptor-associated protein 31 OS=Mus musculus GN=Bcap31 PE=1 SV=4	Q61335	Bcap31		28 kDa	0.36	1.9	0.443697
CON__P02662	CON__P02662			?	0.36	1.9	0.443697
Protein Gm20498 OS=Mus musculus GN=Gm20498 PE=2 SV=1	E9PVN6	Gm20498		20 kDa	0.36	1.9	0.443697
60S ribosomal protein L10 (Fragment) OS=Mus musculus GN=Rpl10 PE=4 SV=1	I7HLV2	Rpl10		23 kDa	0.36	1.9	0.443697
DnaJ homolog subfamily B member 6 OS=Mus musculus GN=Dnajb6 PE=1 SV=4	O54946	Dnajb6		40 kDa	0.36	1.9	0.443697
Vacuolar protein sorting-associated protein 53 homolog OS=Mus musculus GN=Vps53 PE=2 SV=1	E9PXG9	Vps53		91 kDa	0.36	1.9	0.443697
H(+)/Cl(-) exchange transporter 4 OS=Mus musculus GN=Clcn4 PE=2 SV=2	Q61418	Clcn4		84 kDa	0.36	1.9	0.443697
Bifunctional protein NCOAT OS=Mus musculus GN=Mgea5 PE=1 SV=2	Q9EQQ9	Mgea5		103 kDa	0.36	1.9	0.443697
Protein kinase C gamma type OS=Mus musculus GN=Prkcg PE=1 SV=1	P63318	Prkcg		78 kDa	0.42	1.9	0.376751
Pyridoxal phosphate phosphatase OS=Mus musculus GN=Pdxp PE=1 SV=1	P60487	Pdxp		32 kDa	0.52	1.9	0.283997
Src substrate cortactin OS=Mus musculus GN=Cttn PE=1 SV=2	Q60598	Cttn		61 kDa	0.52	1.9	0.283997
CD166 antigen OS=Mus musculus GN=Alcam PE=2 SV=1	E9Q3Q6	Alcam		64 kDa	0.53	1.9	0.275724
Eukaryotic initiation factor 4A-I OS=Mus musculus GN=Eif4a1 PE=2 SV=1	P60843	Eif4a1		46 kDa	0.53	1.9	0.275724
Disintegrin and metalloproteinase domain-containing protein 22 OS=Mus musculus GN=Adam22 PE=1 SV=2	Q9R1V6	Adam22		100 kDa	0.53	1.9	0.275724
Cytochrome c oxidase subunit 6C OS=Mus musculus GN=Cox6c PE=1 SV=3	Q9CPQ1	Cox6c	Cox6c	8 kDa	0.27	1.8	0.568636
NADH dehydrogenase [ubiquinone] 1 alpha subcomplex subunit 9. mitochondrial OS=Mus musculus GN=Ndufa9 PE=1 SV=2	Q9DC69	Ndufa9	Ndufa9	43 kDa	0.45	1.8	0.346787
Mitochondrial glutamate carrier 1 OS=Mus musculus GN=Slc25a22 PE=1 SV=1	Q9D6M3	Slc25a22	Slc25a22	35 kDa	0.066	1.8	1.18046
Thioredoxin reductase 2. mitochondrial OS=Mus musculus OX=10090 GN=Txnrd2 PE=1 SV=3	D3Z0K8	Txnrd2	Txnrd2	50 kDa	0.57	1.8	0.244125
Amphiphysin OS=Mus musculus GN=Amph PE=1 SV=1	Q7TQF7	Amph		75 kDa	0.0029	1.8	2.5376
Band 4.1-like protein 3 OS=Mus musculus GN=Epb41l3 PE=1 SV=1	Q9WV92	Epb41l3		103 kDa	0.041	1.8	1.38722
Protein rogdi homolog OS=Mus musculus GN=Rogdi PE=2 SV=2	Q3TDK6	Rogdi		32 kDa	0.062	1.8	1.20761
Protein RUFY3 OS=Mus musculus GN=Rufy3 PE=1 SV=1	Q9D394	Rufy3		53 kDa	0.23	1.8	0.638272
L-lactate dehydrogenase OS=Mus musculus GN=Ldha PE=3 SV=1	G5E8N5	Ldha		40 kDa	0.24	1.8	0.619789
Histone H2A.x OS=Mus musculus GN=H2afx PE=1 SV=2	P27661	H2afx		15 kDa	0.24	1.8	0.619789
Dual specificity mitogen-activated protein kinase kinase 1 OS=Mus musculus GN=Map2k1 PE=1 SV=2	P31938	Map2k1		43 kDa	0.27	1.8	0.568636
Serine/arginine-rich splicing factor 3 OS=Mus musculus GN=Srsf3 PE=1 SV=1	P84104	Srsf3		19 kDa	0.32	1.8	0.49485
NEDD8-conjugating enzyme Ubc12 OS=Mus musculus GN=Ube2m PE=2 SV=1	P61082	Ube2m		21 kDa	0.33	1.8	0.481486
Breast carcinoma-amplified sequence 1 homolog (Fragment) OS=Mus musculus GN=Bcas1 PE=4 SV=1	F7BNZ5	Bcas1		41 kDa	0.34	1.8	0.468521
Plectin OS=Mus musculus GN=Plec PE=1 SV=2	Q9QXS1	Plec		534 kDa	0.34	1.8	0.468521
Gamma-adducin OS=Mus musculus GN=Add3 PE=1 SV=2	Q9QYB5	Add3		79 kDa	0.38	1.8	0.420216
Sorting nexin-2 OS=Mus musculus GN=Snx2 PE=1 SV=2	Q9CWK8	Snx2		58 kDa	0.44	1.8	0.356547
Protein-tyrosine kinase 2-beta OS=Mus musculus GN=Ptk2b PE=2 SV=1	E9Q2A6	Ptk2b		111 kDa	0.45	1.8	0.346787
Leucine-rich repeat-containing protein 57 (Fragment) OS=Mus musculus GN=Lrrc57 PE=2 SV=1	A2AKH7	Lrrc57		24 kDa	0.45	1.8	0.346787
Actin-related protein 2/3 complex subunit 1A OS=Mus musculus GN=Arpc1a PE=1 SV=1	Q9R0Q6	Arpc1a		42 kDa	0.46	1.8	0.337242
Ras-related protein Rap-1A OS=Mus musculus GN=Rap1a PE=2 SV=1	P62835	Rap1a		21 kDa	0.47	1.8	0.327902
Calcium-binding protein 39 OS=Mus musculus GN=Cab39 PE=1 SV=2	Q06138	Cab39		40 kDa	0.59	1.8	0.229148
ATP synthase subunit gamma OS=Mus musculus GN=Atp5c1 PE=2 SV=1	Q8C2Q8	Atp5c1	Atp5c1	30 kDa	0.24	1.7	0.619789
ATP synthase subunit f. mitochondrial OS=Mus musculus GN=Atp5j2 PE=1 SV=3	P56135	Atp5j2	Atp5j2	10 kDa	0.17	1.7	0.769551
NADH dehydrogenase [ubiquinone] iron-sulfur protein 2. mitochondrial OS=Mus musculus GN=Ndufs2 PE=1 SV=1	Q91WD5	Ndufs2	Ndufs2	53 kDa	0.17	1.7	0.769551
Oxidation resistance protein 1 OS=Mus musculus GN=Oxr1 PE=1 SV=3	Q4KMM3	Oxr1	Oxr1	96 kDa	0.38	1.7	0.420216
Protein disulfide-isomerase OS=Mus musculus GN=P4hb PE=1 SV=2	P09103	P4hb	P4hb	57 kDa	0.49	1.7	0.309804
Cytochrome b-c1 complex subunit Rieske. mitochondrial OS=Mus musculus GN=Uqcrfs1 PE=1 SV=1	Q9CR68	Uqcrfs1	Uqcrfs1	29 kDa	0.33	1.7	0.481486
Dihydropyrimidinase-related protein 3 OS=Mus musculus GN=Dpysl3 PE=2 SV=1	E9PWE8	Dpysl3		74 kDa	0.015	1.7	1.82391
Guanine deaminase OS=Mus musculus GN=Gda PE=1 SV=1	Q9R111	Gda		51 kDa	0.052	1.7	1.284
Sodium-driven chloride bicarbonate exchanger OS=Mus musculus GN=Slc4a10 PE=2 SV=1	B1AWV9	Slc4a10		125 kDa	0.12	1.7	0.920819
BRI3-binding protein OS=Mus musculus GN=Bri3bp PE=2 SV=1	Q8BXV2	Bri3bp		28 kDa	0.14	1.7	0.853872
Lipid phosphate phosphatase-related protein type 4 OS=Mus musculus GN=Lppr4 PE=1 SV=2	Q7TME0	Plppr4		83 kDa	0.3	1.7	0.522879
NSFL1 cofactor p47 OS=Mus musculus GN=Nsfl1c PE=1 SV=1	Q9CZ44	Nsfl1c		41 kDa	0.3	1.7	0.522879
cGMP-dependent 3'.5'-cyclic phosphodiesterase OS=Mus musculus GN=Pde2a PE=2 SV=1	Q3TXZ6	Pde2a		106 kDa	0.31	1.7	0.508638
Phosphoglycerate mutase 1 OS=Mus musculus GN=Pgam1 PE=1 SV=3	Q9DBJ1	Pgam1		29 kDa	0.34	1.7	0.468521
Contactin-associated protein 1 OS=Mus musculus GN=Cntnap1 PE=1 SV=2	O54991	Cntnap1		156 kDa	0.36	1.7	0.443697
Delta-aminolevulinic acid dehydratase OS=Mus musculus GN=Alad PE=1 SV=1	P10518	Alad		36 kDa	0.36	1.7	0.443697
A-kinase anchor protein 5 OS=Mus musculus GN=Akap5 PE=2 SV=2	D3YVF0	Akap5		79 kDa	0.38	1.7	0.420216
Peptidyl-prolyl cis-trans isomerase FKBP1A OS=Mus musculus GN=Fkbp1a PE=1 SV=2	P26883	Fkbp1a		12 kDa	0.45	1.7	0.346787
Rho-related GTP-binding protein RhoB OS=Mus musculus GN=Rhob PE=1 SV=1	P62746	Rhob		22 kDa	0.46	1.7	0.337242
Beta-synuclein OS=Mus musculus GN=Sncb PE=1 SV=1	Q91ZZ3	Sncb		14 kDa	0.47	1.7	0.327902
LanC-like protein 1 OS=Mus musculus GN=Lancl1 PE=1 SV=1	O89112	Lancl1		45 kDa	0.48	1.7	0.318759
Glutamate receptor 1 OS=Mus musculus GN=Gria1 PE=2 SV=1	Q7TNB5	Gria1		102 kDa	0.5	1.7	0.30103
Protein 6330403A02Rik OS=Mus musculus GN=6330403A02Rik PE=4 SV=1	J3QP43	Stum		15 kDa	0.58	1.7	0.236572
4-aminobutyrate aminotransferase. mitochondrial OS=Mus musculus GN=Abat PE=1 SV=1	P61922	Abat	Abat	56 kDa	0.25	1.6	0.60206
Cytochrome c oxidase subunit 7A2. mitochondrial OS=Mus musculus GN=Cox7a2 PE=1 SV=2	P48771	Cox7a2	Cox7a2	9 kDa	0.38	1.6	0.420216
Dihydrolipoyl dehydrogenase. mitochondrial OS=Mus musculus GN=Dld PE=1 SV=2	O08749	Dld	Dld	54 kDa	0.32	1.6	0.49485
Trifunctional enzyme subunit beta. mitochondrial OS=Mus musculus GN=Hadhb PE=1 SV=1	Q99JY0	Hadhb	Hadhb	51 kDa	0.58	1.6	0.236572
Heme-binding protein 1 OS=Mus musculus GN=Hebp1 PE=1 SV=2	Q9R257	Hebp1	Hebp1	21 kDa	0.58	1.6	0.236572
NADH-ubiquinone oxidoreductase 75 kDa subunit. mitochondrial OS=Mus musculus GN=Ndufs1 PE=1 SV=2	Q91VD9	Ndufs1	Ndufs1	80 kDa	0.048	1.6	1.31876
Peroxiredoxin-2 OS=Mus musculus GN=Prdx2 PE=1 SV=3	Q61171	Prdx2	Prdx2	22 kDa	0.2	1.6	0.69897
Annexin A5 OS=Mus musculus GN=Anxa5 PE=1 SV=1	P48036	Anxa5		36 kDa	0.061	1.6	1.21467
Beta-soluble NSF attachment protein OS=Mus musculus GN=Napb PE=1 SV=2	P28663	Napb		34 kDa	0.067	1.6	1.17393
Syntaxin-1A OS=Mus musculus GN=Stx1a PE=1 SV=3	O35526	Stx1a		33 kDa	0.072	1.6	1.14267
Alpha-synuclein OS=Mus musculus GN=Snca PE=1 SV=2	O55042	Snca		14 kDa	0.14	1.6	0.853872
Neuronal membrane glycoprotein M6-a OS=Mus musculus GN=Gpm6a PE=1 SV=1	P35802	Gpm6a		31 kDa	0.19	1.6	0.721246
Actin-related protein 2/3 complex subunit 4 OS=Mus musculus GN=Arpc4 PE=1 SV=3	P59999	Arpc4		20 kDa	0.25	1.6	0.60206
Protein Rap1gds1 OS=Mus musculus GN=Rap1gds1 PE=2 SV=1	E9Q6Q4	Rap1gds1		61 kDa	0.38	1.6	0.420216
Synaptojanin-1 OS=Mus musculus GN=Synj1 PE=2 SV=1	D3Z656	Synj1		176 kDa	0.39	1.6	0.408935
Beta-adducin OS=Mus musculus GN=Add2 PE=1 SV=4	Q9QYB8	Add2		81 kDa	0.39	1.6	0.408935
V-type proton ATPase subunit H OS=Mus musculus GN=Atp6v1h PE=1 SV=1	Q8BVE3	Atp6v1h		56 kDa	0.42	1.6	0.376751
Ras-related protein Rab-3C OS=Mus musculus GN=Rab3c PE=1 SV=1	P62823	Rab3c		26 kDa	0.43	1.6	0.366532
Sodium-coupled neutral amino acid transporter 3 OS=Mus musculus GN=Slc38a3 PE=1 SV=1	Q9DCP2	Slc38a3		56 kDa	0.48	1.6	0.318759
Band 4.1-like protein 1 OS=Mus musculus GN=Epb41l1 PE=1 SV=2	Q9Z2H5	Epb41l1		98 kDa	0.48	1.6	0.318759
Ubiquitin carboxyl-terminal hydrolase isozyme L1 OS=Mus musculus GN=Uchl1 PE=1 SV=1	Q9R0P9	Uchl1		25 kDa	0.5	1.6	0.30103
AP-3 complex subunit delta-1 OS=Mus musculus GN=Ap3d1 PE=1 SV=1	O54774	Ap3d1		135 kDa	0.52	1.6	0.283997
Platelet-activating factor acetylhydrolase IB subunit alpha OS=Mus musculus GN=Pafah1b1 PE=1 SV=2	P63005	Pafah1b1		47 kDa	0.52	1.6	0.283997
Phytanoyl-CoA hydroxylase-interacting protein-like OS=Mus musculus GN=Phyhipl PE=2 SV=1	Q8BGT8	Phyhipl		42 kDa	0.53	1.6	0.275724
Histone H1.3 OS=Mus musculus GN=Hist1h1d PE=1 SV=2	P43277	Hist1h1d		22 kDa	0.55	1.6	0.259637
Histone H1.4 OS=Mus musculus GN=Hist1h1e PE=1 SV=2	P43274	Hist1h1e		22 kDa	0.55	1.6	0.259637
Brain-specific angiogenesis inhibitor 1-associated protein 2 OS=Mus musculus GN=Baiap2 PE=4 SV=1	B1AZ46	Baiap2		58 kDa	0.57	1.6	0.244125
Disks large homolog 2 OS=Mus musculus GN=Dlg2 PE=1 SV=2	Q91XM9	Dlg2		95 kDa	0.57	1.6	0.244125
Peroxiredoxin-1 OS=Mus musculus GN=Prdx1 PE=1 SV=1	P35700	Prdx1		22 kDa	0.58	1.6	0.236572
MAGUK p55 subfamily member 2 OS=Mus musculus GN=Mpp2 PE=1 SV=1	Q9WV34	Mpp2		62 kDa	0.67	1.6	0.173925
Liprin-alpha 3 OS=Mus musculus GN=Ppfia3 PE=2 SV=1	B8QI35	Ppfia3		133 kDa	0.67	1.6	0.173925
Glycine dehydrogenase [decarboxylating]. mitochondrial OS=Mus musculus GN=Gldc PE=1 SV=1	Q91W43	Gldc	Gldc	113 kDa	0.57	1.5	0.244125
Hexokinase 1. isoform CRA_f OS=Mus musculus GN=Hk1 PE=3 SV=1	G3UVV4	Hk1	Hk1	102 kDa	0.017	1.5	1.76955
Isocitrate dehydrogenase 3 (NAD+) beta OS=Mus musculus GN=Idh3b PE=2 SV=1	Q91VA7	Idh3b	Idh3b	42 kDa	0.31	1.5	0.508638
Calcium-binding mitochondrial carrier protein SCaMC-2 OS=Mus musculus GN=Slc25a25 PE=2 SV=1	A2ASZ8	Slc25a25	Slc25a25	53 kDa	0.57	1.5	0.244125
Mitochondrial import inner membrane translocase subunit Tim13 OS=Mus musculus GN=Timm13 PE=1 SV=1	P62075	Timm13	Timm13	10 kDa	0.66	1.5	0.180456
Fructose-bisphosphate aldolase A OS=Mus musculus GN=Aldoa PE=1 SV=2	P05064	Aldoa		39 kDa	0.003	1.5	2.52288
Ankyrin-2 OS=Mus musculus GN=Ank2 PE=1 SV=2	Q8C8R3	Ank2		426 kDa	0.033	1.5	1.48149
Neurabin-2 OS=Mus musculus GN=Ppp1r9b PE=1 SV=1	Q6R891	Ppp1r9b		90 kDa	0.12	1.5	0.920819
AP-2 complex subunit alpha-2 OS=Mus musculus GN=Ap2a2 PE=1 SV=2	P17427	Ap2a2		104 kDa	0.22	1.5	0.657577
Alpha-adducin OS=Mus musculus GN=Add1 PE=1 SV=2	Q9QYC0	Add1		81 kDa	0.23	1.5	0.638272
F-actin-capping protein subunit alpha-2 OS=Mus musculus GN=Capza2 PE=1 SV=3	P47754	Capza2		33 kDa	0.23	1.5	0.638272
Histone H3 (Fragment) OS=Mus musculus GN=H3f3a PE=2 SV=1	E0CZ27	H3f3a		13 kDa	0.33	1.5	0.481486
Endophilin-B2 OS=Mus musculus GN=Sh3glb2 PE=2 SV=1	A2AWI7	Sh3glb2		45 kDa	0.39	1.5	0.408935
Protein kinase C and casein kinase substrate in neurons protein 1 OS=Mus musculus GN=Pacsin1 PE=1 SV=1	Q61644	Pacsin1		51 kDa	0.4	1.5	0.39794
ADP-ribosylation factor-like protein 8A (Fragment) OS=Mus musculus GN=Arl8a PE=4 SV=1	F6QKK2	Arl8a		19 kDa	0.4	1.5	0.39794
Kelch repeat and BTB domain-containing protein 11 OS=Mus musculus GN=Kbtbd11 PE=1 SV=3	Q8BNW9	Kbtbd11		68 kDa	0.4	1.5	0.39794
Endophilin-A1 OS=Mus musculus GN=Sh3gl2 PE=2 SV=1	A2ALV3	Sh3gl2		48 kDa	0.43	1.5	0.366532
Cell cycle control protein 50A OS=Mus musculus GN=Tmem30a PE=2 SV=1	D3YVV1	Tmem30a		37 kDa	0.44	1.5	0.356547
Neurofilament heavy polypeptide OS=Mus musculus GN=Nefh PE=1 SV=3	P19246	Nefh		117 kDa	0.46	1.5	0.337242
Ribonuclease UK114 OS=Mus musculus GN=Hrsp12 PE=1 SV=3	P52760	Rida		14 kDa	0.47	1.5	0.327902
Synaptic vesicle membrane protein VAT-1 homolog-like OS=Mus musculus GN=Vat1l PE=2 SV=2	Q80TB8	Vat1l		46 kDa	0.47	1.5	0.327902
40S ribosomal protein S3 OS=Mus musculus GN=Rps3 PE=1 SV=1	P62908	Rps3		27 kDa	0.47	1.5	0.327902
Microtubule-associated protein RP/EB family member 1 OS=Mus musculus GN=Mapre1 PE=1 SV=3	Q61166	Mapre1		30 kDa	0.47	1.5	0.327902
Abl interactor 2 OS=Mus musculus GN=Abi2 PE=1 SV=1	P62484	Abi2		49 kDa	0.47	1.5	0.327902
Myosin-9 OS=Mus musculus GN=Myh9 PE=1 SV=4	Q8VDD5	Myh9		226 kDa	0.48	1.5	0.318759
Disks large homolog 3 OS=Mus musculus GN=Dlg3 PE=2 SV=1	A2BEE9	Dlg3		92 kDa	0.49	1.5	0.309804
Gamma-aminobutyric acid receptor subunit alpha-1 OS=Mus musculus GN=Gabra1 PE=1 SV=1	P62812	Gabra1		52 kDa	0.5	1.5	0.30103
Ras-related protein Rab-1A OS=Mus musculus GN=Rab1A PE=1 SV=3	P62821	Rab1A		23 kDa	0.53	1.5	0.275724
Leucine-rich repeat and immunoglobulin-like domain-containing nogo receptor-interacting protein 1 OS=Mus musculus GN=Lingo1 PE=2 SV=1	A9DA50	Lingo1		70 kDa	0.55	1.5	0.259637
Septin-5 OS=Mus musculus GN=Sept5 PE=1 SV=2	Q9Z2Q6	Sept5		43 kDa	0.55	1.5	0.259637
Ephrin type-A receptor 4 OS=Mus musculus GN=Epha4 PE=1 SV=2	Q03137	Epha4		110 kDa	0.57	1.5	0.244125
Protein BRICK1 OS=Mus musculus GN=Brk1 PE=2 SV=1	Q91VR8	Brk1		9 kDa	0.57	1.5	0.244125
A-kinase anchor protein 7 isoform alpha OS=Mus musculus OX=10090 GN=Akap7 PE=1 SV=4	O55074	Akap7		9 kDa	0.57	1.5	0.244125
Phosphatidylinositol transfer protein alpha isoform OS=Mus musculus GN=Pitpna PE=1 SV=2	P53810	Pitpna		32 kDa	0.57	1.5	0.244125
Arf-GAP with GTPase. ANK repeat and PH domain-containing protein 2 OS=Mus musculus GN=Agap2 PE=1 SV=1	Q3UHD9	Agap2		125 kDa	0.57	1.5	0.244125
Guanine nucleotide-binding protein G(I)/G(S)/G(O) subunit gamma-7 OS=Mus musculus GN=Gng7 PE=2 SV=2	Q61016	Gng7		7 kDa	0.57	1.5	0.244125
NADH-ubiquinone oxidoreductase chain 5 OS=Mus musculus GN=mt-Nd5 PE=2 SV=1	Q9MD82	mt-Nd5		68 kDa	0.57	1.5	0.244125
60S ribosomal protein L8 OS=Mus musculus GN=Rpl8 PE=2 SV=2	P62918	Rpl8		28 kDa	0.57	1.5	0.244125
S-formylglutathione hydrolase OS=Mus musculus GN=Esd PE=2 SV=1	H3BJL6	Esd		29 kDa	0.57	1.5	0.244125
Wolframin OS=Mus musculus GN=Wfs1 PE=1 SV=1	P56695	Wfs1		101 kDa	0.57	1.5	0.244125
Twinfilin-1 OS=Mus musculus GN=Twf1 PE=1 SV=2	Q91YR1	Twf1		40 kDa	0.57	1.5	0.244125
Prefoldin subunit 2 OS=Mus musculus GN=Pfdn2 PE=2 SV=2	O70591	Pfdn2		17 kDa	0.57	1.5	0.244125
C-Jun-amino-terminal kinase-interacting protein 3 OS=Mus musculus GN=Mapk8ip3 PE=2 SV=1	E9Q6B6	Mapk8ip3		143 kDa	0.57	1.5	0.244125
Gamma-aminobutyric acid receptor subunit alpha-2 OS=Mus musculus GN=Gabra2 PE=1 SV=1	P26048	Gabra2		51 kDa	0.57	1.5	0.244125
Protein tweety homolog 1 OS=Mus musculus GN=Ttyh1 PE=1 SV=1	Q9D3A9	Ttyh1		49 kDa	0.58	1.5	0.236572
Major prion protein OS=Mus musculus GN=Prnp PE=1 SV=2	P04925	Prnp		28 kDa	0.59	1.5	0.229148
Guanine nucleotide-binding protein G(k) subunit alpha OS=Mus musculus GN=Gnai3 PE=1 SV=3	Q9DC51	Gnai3		41 kDa	0.59	1.5	0.229148
Protein kinase C OS=Mus musculus GN=Prkca PE=2 SV=1	Q4VA93	Prkca		77 kDa	0.62	1.5	0.207608
Ras-related protein Rab-3B OS=Mus musculus GN=Rab3b PE=1 SV=1	Q9CZT8	Rab3b		25 kDa	0.63	1.5	0.200659
Ubiquitin thioesterase OTUB1 OS=Mus musculus GN=Otub1 PE=1 SV=2	Q7TQI3	Otub1		31 kDa	0.65	1.5	0.187087
Cofilin-2 OS=Mus musculus GN=Cfl2 PE=1 SV=1	P45591	Cfl2		19 kDa	0.65	1.5	0.187087
Sodium-dependent neutral amino acid transporter SLC6A17 OS=Mus musculus GN=Slc6a17 PE=1 SV=1	Q8BJI1	Slc6a17		81 kDa	0.66	1.5	0.180456
Programmed cell death 6-interacting protein OS=Mus musculus GN=Pdcd6ip PE=1 SV=3	Q9WU78	Pdcd6ip		96 kDa	0.66	1.5	0.180456
Heterogeneous nuclear ribonucleoprotein U-like protein 2 OS=Mus musculus GN=Hnrnpul2 PE=1 SV=2	Q00PI9	Hnrnpul2		85 kDa	0.66	1.5	0.180456
40S ribosomal protein S25 OS=Mus musculus GN=Rps25 PE=2 SV=1	P62852	Rps25		14 kDa	0.66	1.5	0.180456
Signal transducing adapter molecule 1 OS=Mus musculus GN=Stam PE=2 SV=3	P70297	Stam		60 kDa	0.66	1.5	0.180456
Cell cycle exit and neuronal differentiation protein 1 OS=Mus musculus GN=Cend1 PE=1 SV=1	Q9JKC6	Cend1		15 kDa	0.67	1.5	0.173925
Ubiquitin-conjugating enzyme E2 L3 OS=Mus musculus GN=Ube2l3 PE=2 SV=1	P68037	Ube2l3		18 kDa	0.69	1.5	0.161151
Importin subunit beta-1 OS=Mus musculus GN=Kpnb1 PE=1 SV=2	P70168	Kpnb1		97 kDa	0.69	1.5	0.161151
Protein Pi4ka OS=Mus musculus GN=Pi4ka PE=4 SV=1	E9Q3L2	Pi4ka		237 kDa	0.71	1.5	0.148742
Ganglioside-induced differentiation-associated protein 1 OS=Mus musculus GN=Gdap1 PE=1 SV=1	O88741	Gdap1	Gdap1	41 kDa	0.52	1.4	0.283997
Sulfurtransferase OS=Mus musculus GN=Mpst PE=2 SV=1	Q3UW66	Mpst	Mpst	33 kDa	0.67	1.4	0.173925
2-oxoglutarate dehydrogenase. mitochondrial OS=Mus musculus GN=Ogdh PE=1 SV=3	Q60597	Ogdh	Ogdh	116 kDa	0.64	1.4	0.19382
Mitochondrial 2-oxoglutarate/malate carrier protein OS=Mus musculus GN=Slc25a11 PE=1 SV=3	Q9CR62	Slc25a11	Slc25a11	34 kDa	0.14	1.4	0.853872
Transketolase OS=Mus musculus GN=Tkt PE=1 SV=1	P40142	Tkt	Tkt	68 kDa	0.32	1.4	0.49485
Cytochrome b-c1 complex subunit 2. mitochondrial OS=Mus musculus GN=Uqcrc2 PE=1 SV=1	Q9DB77	Uqcrc2	Uqcrc2	48 kDa	0.42	1.4	0.376751
Disks large homolog 4 OS=Mus musculus GN=Dlg4 PE=1 SV=1	Q62108	Dlg4		80 kDa	0.059	1.4	1.22915
Septin-11 OS=Mus musculus GN=Sept11 PE=1 SV=4	Q8C1B7	Sept11		50 kDa	0.18	1.4	0.744727
Protein Atp2b3 OS=Mus musculus GN=Atp2b3 PE=2 SV=1	A2ALL9	Atp2b3		129 kDa	0.38	1.4	0.420216
Guanine nucleotide-binding protein G(i) subunit alpha-1 OS=Mus musculus GN=Gnai1 PE=2 SV=1	B2RSH2	Gnai1		40 kDa	0.4	1.4	0.39794
Unconventional myosin-Va OS=Mus musculus GN=Myo5a PE=2 SV=1	D3YZ62	Myo5a		212 kDa	0.4	1.4	0.39794
Endophilin-A2 OS=Mus musculus GN=Sh3gl1 PE=1 SV=1	Q62419	Sh3gl1		42 kDa	0.46	1.4	0.337242
Atlastin-1 OS=Mus musculus GN=Atl1 PE=1 SV=1	Q8BH66	Atl1		63 kDa	0.49	1.4	0.309804
Glia maturation factor beta OS=Mus musculus GN=Gmfb PE=1 SV=3	Q9CQI3	Gmfb		17 kDa	0.5	1.4	0.30103
MCG9827 OS=Mus musculus GN=Opcml PE=4 SV=1	G5E8G3	Opcml		38 kDa	0.56	1.4	0.251812
60S ribosomal protein L6 OS=Mus musculus GN=Rpl6 PE=1 SV=3	P47911	Rpl6		34 kDa	0.64	1.4	0.19382
Growth factor receptor-bound protein 2 OS=Mus musculus GN=Grb2 PE=2 SV=1	B1AT92	Grb2		24 kDa	0.66	1.4	0.180456
Reticulon-4 OS=Mus musculus GN=Rtn4 PE=1 SV=2	Q99P72	Rtn4		127 kDa	0.66	1.4	0.180456
Intercellular adhesion molecule 5 OS=Mus musculus GN=Icam5 PE=1 SV=2	Q60625	Icam5		97 kDa	0.67	1.4	0.173925
Talin-2 OS=Mus musculus GN=Tln2 PE=4 SV=1	E9PUM4	Tln2		272 kDa	0.67	1.4	0.173925
Catenin delta-2 OS=Mus musculus GN=Ctnnd2 PE=2 SV=1	E9QKH8	Ctnnd2		135 kDa	0.67	1.4	0.173925
Neurobeachin OS=Mus musculus GN=Nbea PE=1 SV=1	Q9EPN1	Nbea		327 kDa	0.67	1.4	0.173925
Voltage-dependent L-type calcium channel subunit beta-3 OS=Mus musculus GN=Cacnb3 PE=2 SV=1	D3Z3Z3	Cacnb3		54 kDa	0.67	1.4	0.173925
Transcriptional activator protein Pur-alpha OS=Mus musculus GN=Pura PE=1 SV=1	P42669	Pura		35 kDa	0.68	1.4	0.167491
RNA-binding motif protein. X chromosome OS=Mus musculus GN=Rbmx PE=1 SV=1	Q9WV02	Rbmx		42 kDa	0.7	1.4	0.154902
BTB/POZ domain-containing protein KCTD12 OS=Mus musculus GN=Kctd12 PE=1 SV=1	Q6WVG3	Kctd12		36 kDa	0.71	1.4	0.148742
Methylglutaconyl-CoA hydratase. mitochondrial OS=Mus musculus GN=Auh PE=2 SV=1	Q9JLZ3	Auh	Auh	33 kDa	0.65	1.3	0.187087
D-beta-hydroxybutyrate dehydrogenase. mitochondrial OS=Mus musculus GN=Bdh1 PE=1 SV=2	Q80XN0	Bdh1	Bdh1	38 kDa	0.69	1.3	0.161151
NADH-cytochrome b5 reductase 3 OS=Mus musculus GN=Cyb5r3 PE=1 SV=3	Q9DCN2	Cyb5r3	Cyb5r3	34 kDa	0.65	1.3	0.187087
N(G).N(G)-dimethylarginine dimethylaminohydrolase 1 OS=Mus musculus GN=Ddah1 PE=1 SV=3	Q9CWS0	Ddah1	Ddah1	31 kDa	0.31	1.3	0.508638
Dihydrolipoyllysine-residue succinyltransferase component of 2-oxoglutarate dehydrogenase complex. mitochondrial OS=Mus musculus GN=Dlst PE=1 SV=1	Q9D2G2	Dlst	Dlst	49 kDa	0.68	1.3	0.167491
Dynamin-1-like protein OS=Mus musculus GN=Dnm1l PE=2 SV=1	E9PUD2	Dnm1l	Dnm1l	80 kDa	0.46	1.3	0.337242
Ferritin heavy chain OS=Mus musculus GN=Fth1 PE=1 SV=2	P09528	Fth1	Fth1	21 kDa	0.7	1.3	0.154902
LETM1 and EF-hand domain-containing protein 1. mitochondrial OS=Mus musculus GN=Letm1 PE=2 SV=1	Q9Z2I0	Letm1	Letm1	83 kDa	0.34	1.3	0.468521
Amine oxidase [flavin-containing] B OS=Mus musculus GN=Maob PE=1 SV=4	Q8BW75	Maob	Maob	59 kDa	0.71	1.3	0.148742
NADP-dependent malic enzyme OS=Mus musculus GN=Me1 PE=1 SV=2	P06801	Me1	Me1	64 kDa	0.65	1.3	0.187087
Mitochondrial carrier homolog 1 OS=Mus musculus GN=Mtch1 PE=1 SV=1	Q791T5	Mtch1	Mtch1	42 kDa	0.65	1.3	0.187087
Dynamin-like 120 kDa protein. mitochondrial OS=Mus musculus GN=Opa1 PE=1 SV=1	P58281	Opa1	Opa1	111 kDa	0.62	1.3	0.207608
Pyruvate carboxylase OS=Mus musculus GN=Pcx PE=2 SV=1	E9QPD7	Pcx	Pcx	130 kDa	0.69	1.3	0.161151
Prohibitin OS=Mus musculus GN=Phb PE=1 SV=1	P67778	Phb	Phb	30 kDa	0.77	1.3	0.113509
Thioredoxin-dependent peroxide reductase. mitochondrial OS=Mus musculus GN=Prdx3 PE=1 SV=1	P20108	Prdx3	Prdx3	28 kDa	0.33	1.3	0.481486
ADP/ATP translocase 1 OS=Mus musculus GN=Slc25a4 PE=1 SV=4	P48962	Slc25a4	Slc25a4	33 kDa	0.47	1.3	0.327902
Transmembrane protein 65 OS=Mus musculus GN=Tmem65 PE=2 SV=1	Q4VAE3	Tmem65	Tmem65	25 kDa	0.73	1.3	0.136677
Thioredoxin reductase 1. cytoplasmic OS=Mus musculus GN=Txnrd1 PE=1 SV=3	Q9JMH6	Txnrd1	Txnrd1	67 kDa	0.65	1.3	0.187087
Voltage-dependent anion-selective channel protein 1 OS=Mus musculus GN=Vdac1 PE=1 SV=3	Q60932	Vdac1	Vdac1	32 kDa	0.55	1.3	0.259637
Neurofilament light polypeptide OS=Mus musculus GN=Nefl PE=1 SV=5	P08551	Nefl		62 kDa	0.033	1.3	1.48149
Cytoplasmic dynein 1 heavy chain 1 OS=Mus musculus GN=Dync1h1 PE=1 SV=2	Q9JHU4	Dync1h1		532 kDa	0.19	1.3	0.721246
Glutamine synthetase OS=Mus musculus GN=Glul PE=1 SV=6	P15105	Glul		42 kDa	0.22	1.3	0.657577
Annexin A6 OS=Mus musculus GN=Anxa6 PE=1 SV=3	P14824	Anxa6		76 kDa	0.25	1.3	0.60206
Neuroplastin OS=Mus musculus GN=Nptn PE=1 SV=3	P97300	Nptn		44 kDa	0.3	1.3	0.522879
Nucleoside diphosphate kinase OS=Mus musculus GN=Gm20390 PE=2 SV=1	E9PZF0	Gm20390		30 kDa	0.3	1.3	0.522879
Alpha globin 1 OS=Mus musculus GN=Hba-a1 PE=2 SV=1	Q91VB8	Hba-a1		15 kDa	0.31	1.3	0.508638
Calcium-dependent secretion activator 1 OS=Mus musculus GN=Cadps PE=1 SV=3	Q80TJ1	Cadps		153 kDa	0.32	1.3	0.49485
Myosin regulatory light chain 12B OS=Mus musculus GN=Myl12b PE=1 SV=2	Q3THE2	Myl12b		20 kDa	0.46	1.3	0.337242
78 kDa glucose-regulated protein OS=Mus musculus GN=Hspa5 PE=1 SV=3	P20029	Hspa5		72 kDa	0.51	1.3	0.29243
Heterogeneous nuclear ribonucleoprotein A3 OS=Mus musculus GN=Hnrnpa3 PE=2 SV=1	A2AL12	Hnrnpa3		34 kDa	0.51	1.3	0.29243
Elongation factor Tu OS=Mus musculus GN=Gm9755 PE=3 SV=1	D3YVN7	Gm9755		50 kDa	0.55	1.3	0.259637
14-3-3 protein eta OS=Mus musculus GN=Ywhah PE=1 SV=2	P68510	Ywhah		28 kDa	0.58	1.3	0.236572
NCK-interacting protein with SH3 domain OS=Mus musculus GN=Nckipsd PE=2 SV=2	Q9ESJ4	Nckipsd		79 kDa	0.58	1.3	0.236572
Ribose-phosphate pyrophosphokinase OS=Mus musculus GN=Prps1l1 PE=2 SV=1	Q8C5R8	Prps1l1		35 kDa	0.58	1.3	0.236572
AP-2 complex subunit mu OS=Mus musculus GN=Ap2m1 PE=1 SV=1	P84091	Ap2m1		50 kDa	0.59	1.3	0.229148
Gamma-soluble NSF attachment protein OS=Mus musculus GN=Napg PE=1 SV=1	Q9CWZ7	Napg		35 kDa	0.59	1.3	0.229148
Neurotrimin OS=Mus musculus GN=Ntm PE=2 SV=1	D3Z396	Ntm		35 kDa	0.61	1.3	0.21467
Ras-related protein Rab-6B OS=Mus musculus GN=Rab6b PE=1 SV=1	P61294	Rab6b		23 kDa	0.64	1.3	0.19382
Dynamin-2 OS=Mus musculus GN=Dnm2 PE=2 SV=1	G3X9G4	Dnm2		98 kDa	0.65	1.3	0.187087
Myo18a protein OS=Mus musculus GN=Myo18a PE=2 SV=1	B2RRE2	Myo18a		232 kDa	0.65	1.3	0.187087
Guanine nucleotide-binding protein G(z) subunit alpha OS=Mus musculus GN=Gnaz PE=2 SV=4	O70443	Gnaz		41 kDa	0.65	1.3	0.187087
6-phosphogluconate dehydrogenase. decarboxylating OS=Mus musculus GN=Pgd PE=2 SV=3	Q9DCD0	Pgd		53 kDa	0.65	1.3	0.187087
Wiskott-Aldrich syndrome protein family member 1 OS=Mus musculus GN=Wasf1 PE=1 SV=2	Q8R5H6	Wasf1		62 kDa	0.65	1.3	0.187087
SH3 and multiple ankyrin repeat domains protein 3 OS=Mus musculus GN=Shank3 PE=1 SV=2	Q4ACU6	Shank3		185 kDa	0.65	1.3	0.187087
PRA1 family protein 3 OS=Mus musculus GN=Arl6ip5 PE=1 SV=2	Q8R5J9	Arl6ip5		22 kDa	0.65	1.3	0.187087
Potassium voltage-gated channel subfamily A member 1 OS=Mus musculus GN=Kcna1 PE=2 SV=1	P16388	Kcna1		56 kDa	0.65	1.3	0.187087
60S ribosomal protein L4 OS=Mus musculus GN=Rpl4 PE=1 SV=3	Q9D8E6	Rpl4		47 kDa	0.65	1.3	0.187087
Protein tyrosine phosphatase. receptor type. D OS=Mus musculus GN=Ptprd PE=2 SV=1	B9EJA3	Ptprd		170 kDa	0.65	1.3	0.187087
DnaJ homolog subfamily A member 1 OS=Mus musculus GN=Dnaja1 PE=1 SV=1	P63037	Dnaja1		45 kDa	0.65	1.3	0.187087
Phosphatidylinositide phosphatase SAC1 OS=Mus musculus GN=Sacm1l PE=2 SV=1	Q9EP69	Sacm1l		67 kDa	0.65	1.3	0.187087
Protein EFR3 homolog B OS=Mus musculus GN=Efr3b PE=1 SV=2	Q6ZQ18	Efr3b		92 kDa	0.65	1.3	0.187087
Glutathione S-transferase A4 OS=Mus musculus GN=Gsta4 PE=1 SV=3	P24472	Gsta4		26 kDa	0.65	1.3	0.187087
Small nuclear ribonucleoprotein Sm D3 OS=Mus musculus GN=Snrpd3 PE=1 SV=1	P62320	Snrpd3		14 kDa	0.65	1.3	0.187087
Arfaptin-2 OS=Mus musculus GN=Arfip2 PE=2 SV=2	Q8K221	Arfip2		38 kDa	0.65	1.3	0.187087
Tumor susceptibility gene 101 protein OS=Mus musculus GN=Tsg101 PE=1 SV=2	Q61187	Tsg101		44 kDa	0.65	1.3	0.187087
Fibronectin type III and SPRY domain-containing protein 1 OS=Mus musculus GN=Fsd1 PE=2 SV=1	Q7TPM6	Fsd1		56 kDa	0.65	1.3	0.187087
T-complex protein 1 subunit alpha OS=Mus musculus GN=Tcp1 PE=1 SV=3	P11983	Tcp1		60 kDa	0.68	1.3	0.167491
Actin-related protein 2 OS=Mus musculus GN=Actr2 PE=1 SV=1	P61161	Actr2		45 kDa	0.69	1.3	0.161151
Alpha-crystallin B chain OS=Mus musculus GN=Cryab PE=1 SV=2	P23927	Cryab		20 kDa	0.69	1.3	0.161151
DmX-like protein 2 OS=Mus musculus GN=Dmxl2 PE=2 SV=1	B0V2P5	Dmxl2		341 kDa	0.69	1.3	0.161151
Vacuolar protein sorting-associated protein 52 homolog OS=Mus musculus GN=Vps52 PE=2 SV=1	Q8C754	Vps52		82 kDa	0.71	1.3	0.148742
Cytosolic non-specific dipeptidase OS=Mus musculus GN=Cndp2 PE=1 SV=1	Q9D1A2	Cndp2		53 kDa	0.71	1.3	0.148742
Heterogeneous nuclear ribonucleoproteins A2/B1 OS=Mus musculus GN=Hnrnpa2b1 PE=1 SV=2	O88569	Hnrnpa2b1		37 kDa	0.73	1.3	0.136677
Lamin-B1 OS=Mus musculus GN=Lmnb1 PE=1 SV=3	P14733	Lmnb1		67 kDa	0.75	1.3	0.124939
Ras-related protein Rab-8B OS=Mus musculus GN=Rab8b PE=1 SV=1	P61028	Rab8b		24 kDa	0.8	1.3	0.09691
Proteasome subunit alpha type-7 OS=Mus musculus GN=Psma7 PE=1 SV=1	Q9Z2U0	Psma7		28 kDa	0.8	1.3	0.09691
Cell adhesion molecule 2 (Fragment) OS=Mus musculus GN=Cadm2 PE=2 SV=1	G3UZM4	Cadm2		47 kDa	0.81	1.3	0.091515
Aconitate hydratase. mitochondrial OS=Mus musculus GN=Aco2 PE=1 SV=1	Q99KI0	Aco2	Aco2	85 kDa	0.68	1.2	0.167491
T-complex protein 1 subunit eta OS=Mus musculus GN=Cct7 PE=1 SV=1	P80313	Cct7	Cct7	60 kDa	0.79	1.2	0.102373
Protein FAM136A OS=Mus musculus GN=Fam136a PE=1 SV=1	Q9CR98	Fam136a	Fam136a	16 kDa	0.82	1.2	0.0861861
Glyceraldehyde-3-phosphate dehydrogenase OS=Mus musculus GN=Gapdh PE=1 SV=2	P16858	Gapdh	Gapdh	36 kDa	0.77	1.2	0.113509
Glycine--tRNA ligase OS=Mus musculus GN=Gars PE=1 SV=1	Q9CZD3	Gars	Gars	82 kDa	0.79	1.2	0.102373
NADH dehydrogenase [ubiquinone] 1 alpha subcomplex subunit 10. mitochondrial OS=Mus musculus GN=Ndufa10 PE=1 SV=1	Q99LC3	Ndufa10	Ndufa10	41 kDa	0.77	1.2	0.113509
NADH dehydrogenase [ubiquinone] iron-sulfur protein 6. mitochondrial OS=Mus musculus GN=Ndufs6 PE=1 SV=2	P52503	Ndufs6	Ndufs6	13 kDa	0.79	1.2	0.102373
NADH dehydrogenase [ubiquinone] flavoprotein 2. mitochondrial OS=Mus musculus GN=Ndufv2 PE=1 SV=2	Q9D6J6	Ndufv2	Ndufv2	27 kDa	0.8	1.2	0.09691
Pyruvate dehydrogenase E1 component subunit alpha. somatic form. mitochondrial OS=Mus musculus GN=Pdha1 PE=1 SV=1	P35486	Pdha1	Pdha1	43 kDa	0.59	1.2	0.229148
Ras-related protein Rab-35 OS=Mus musculus GN=Rab35 PE=1 SV=1	Q6PHN9	Rab35	Rab35	23 kDa	0.79	1.2	0.102373
Superoxide dismutase [Mn]. mitochondrial OS=Mus musculus GN=Sod2 PE=1 SV=3	P09671	Sod2	Sod2	25 kDa	0.57	1.2	0.244125
Succinyl-CoA ligase [ADP-forming] subunit beta. mitochondrial OS=Mus musculus GN=Sucla2 PE=1 SV=2	Q9Z2I9	Sucla2	Sucla2	50 kDa	0.72	1.2	0.142668
Up-regulated during skeletal muscle growth protein 5 OS=Mus musculus GN=Usmg5 PE=1 SV=1	Q78IK2	Usmg5	Usmg5	6 kDa	0.8	1.2	0.09691
Spectrin alpha chain. non-erythrocytic 1 OS=Mus musculus GN=Sptan1 PE=2 SV=1	A3KGU7	Sptan1		285 kDa	0.087	1.2	1.06048
Contactin-1 OS=Mus musculus GN=Cntn1 PE=1 SV=1	P12960	Cntn1		113 kDa	0.43	1.2	0.366532
Dynamin-3 OS=Mus musculus GN=Dnm3 PE=2 SV=1	E9QLL2	Dnm3		97 kDa	0.45	1.2	0.346787
Destrin OS=Mus musculus GN=Dstn PE=1 SV=3	Q9R0P5	Dstn		19 kDa	0.48	1.2	0.318759
Microtubule-associated protein 6 OS=Mus musculus GN=Map6 PE=1 SV=2	Q7TSJ2	Map6		96 kDa	0.52	1.2	0.283997
Protein Sptbn2 OS=Mus musculus GN=Sptbn2 PE=2 SV=1	Q68FG2	Sptbn2		271 kDa	0.52	1.2	0.283997
14-3-3 protein gamma OS=Mus musculus GN=Ywhag PE=1 SV=2	P61982	Ywhag		28 kDa	0.54	1.2	0.267606
14-3-3 protein epsilon OS=Mus musculus GN=Ywhae PE=1 SV=1	P62259	Ywhae		29 kDa	0.55	1.2	0.259637
Myelin basic protein (Fragment) OS=Mus musculus GN=Mbp PE=4 SV=1	F6RT34	Mbp		23 kDa	0.61	1.2	0.21467
Gamma-enolase OS=Mus musculus GN=Eno2 PE=1 SV=2	P17183	Eno2		47 kDa	0.66	1.2	0.180456
V-type proton ATPase subunit G 2 OS=Mus musculus GN=Atp6v1g2 PE=2 SV=1	Q9WTT4	Atp6v1g2		14 kDa	0.67	1.2	0.173925
Nck-associated protein 1 OS=Mus musculus GN=Nckap1 PE=2 SV=1	A2AS98	Nckap1		130 kDa	0.68	1.2	0.167491
ADP-ribosylation factor GTPase-activating protein 1 OS=Mus musculus GN=Arfgap1 PE=2 SV=1	Q3TGS9	Arfgap1		43 kDa	0.7	1.2	0.154902
Ras-related protein Rab-21 OS=Mus musculus GN=Rab21 PE=1 SV=4	P35282	Rab21		24 kDa	0.7	1.2	0.154902
Guanine nucleotide-binding protein G(I)/G(S)/G(T) subunit beta-2 OS=Mus musculus GN=Gnb2 PE=1 SV=3	P62880	Gnb2		37 kDa	0.74	1.2	0.130768
SRC kinase-signaling inhibitor 1 OS=Mus musculus GN=Srcin1 PE=2 SV=1	B1AQX9	Srcin1		131 kDa	0.75	1.2	0.124939
Charged multivesicular body protein 4b OS=Mus musculus GN=Chmp4b PE=2 SV=2	Q9D8B3	Chmp4b		25 kDa	0.78	1.2	0.107905
Heterogeneous nuclear ribonucleoprotein U OS=Mus musculus GN=Hnrnpu PE=4 SV=1	G3XA10	Hnrnpu		87 kDa	0.79	1.2	0.102373
Proteasome subunit alpha type-6 OS=Mus musculus GN=Psma6 PE=1 SV=1	Q9QUM9	Psma6		27 kDa	0.79	1.2	0.102373
Calcium/calmodulin-dependent 3'.5'-cyclic nucleotide phosphodiesterase 1A OS=Mus musculus GN=Pde1a PE=2 SV=2	Q61481	Pde1a		65 kDa	0.79	1.2	0.102373
Acetyl-CoA acetyltransferase. cytosolic OS=Mus musculus GN=Acat2 PE=1 SV=2	Q8CAY6	Acat2		41 kDa	0.79	1.2	0.102373
Vesicle-associated membrane protein 1 OS=Mus musculus GN=Vamp1 PE=2 SV=1	D3YTU0	Vamp1		19 kDa	0.79	1.2	0.102373
Serine/threonine-protein phosphatase PP1-gamma catalytic subunit OS=Mus musculus GN=Ppp1cc PE=1 SV=1	P63087	Ppp1cc		37 kDa	0.79	1.2	0.102373
Phosphoserine aminotransferase OS=Mus musculus GN=Psat1 PE=1 SV=1	Q99K85	Psat1		40 kDa	0.79	1.2	0.102373
Heat shock 70 kDa protein 1B OS=Mus musculus GN=Hspa1b PE=1 SV=3	P17879	Hspa1b		70 kDa	0.79	1.2	0.102373
Dynactin subunit 1 OS=Mus musculus GN=Dctn1 PE=2 SV=1	E9Q3M3	Dctn1		140 kDa	0.79	1.2	0.102373
Inactive dipeptidyl peptidase 10 OS=Mus musculus GN=Dpp10 PE=2 SV=1	D3Z5I7	Dpp10		90 kDa	0.81	1.2	0.091515
Heterogeneous nuclear ribonucleoprotein A1 OS=Mus musculus GN=Hnrnpa1 PE=1 SV=2	P49312	Hnrnpa1		34 kDa	0.85	1.2	0.0705811
Isocitrate dehydrogenase [NAD] subunit alpha. mitochondrial OS=Mus musculus GN=Idh3a PE=1 SV=1	Q9D6R2	Idh3a	Idh3a	40 kDa	0.67	1.1	0.173925
Mitochondrial carrier homolog 2 OS=Mus musculus GN=Mtch2 PE=1 SV=1	Q791V5	Mtch2	Mtch2	33 kDa	0.9	1.1	0.0457575
NADH dehydrogenase [ubiquinone] 1 alpha subcomplex subunit 6 OS=Mus musculus GN=Ndufa6 PE=1 SV=1	Q9CQZ5	Ndufa6	Ndufa6	15 kDa	0.82	1.1	0.0861861
Acyl carrier protein (Fragment) OS=Mus musculus GN=Ndufab1 PE=2 SV=1	F6ZFT1	Ndufab1	Ndufab1	14 kDa	0.9	1.1	0.0457575
Calcium-binding mitochondrial carrier protein Aralar1 OS=Mus musculus GN=Slc25a12 PE=1 SV=1	Q8BH59	Slc25a12	Slc25a12	75 kDa	0.66	1.1	0.180456
Phosphate carrier protein. mitochondrial OS=Mus musculus GN=Slc25a3 PE=1 SV=1	Q8VEM8	Slc25a3	Slc25a3	40 kDa	0.55	1.1	0.259637
ADP/ATP translocase 2 OS=Mus musculus GN=Slc25a5 PE=1 SV=3	P51881	Slc25a5	Slc25a5	33 kDa	0.83	1.1	0.0809219
Succinyl-CoA ligase [ADP/GDP-forming] subunit alpha. mitochondrial OS=Mus musculus GN=Suclg1 PE=1 SV=4	Q9WUM5	Suclg1	Suclg1	36 kDa	0.94	1.1	0.0268721
Syntaxin-1B OS=Mus musculus GN=Stx1b PE=1 SV=1	P61264	Stx1b		33 kDa	0.29	1.1	0.537602
Dihydropyrimidinase-related protein 2 OS=Mus musculus GN=Dpysl2 PE=1 SV=2	O08553	Dpysl2		62 kDa	0.57	1.1	0.244125
Tubulin beta-5 chain OS=Mus musculus GN=Tubb5 PE=1 SV=1	P99024	Tubb5		50 kDa	0.6	1.1	0.221849
Synaptogyrin-3 OS=Mus musculus GN=Syngr3 PE=1 SV=1	Q8R191	Syngr3		25 kDa	0.62	1.1	0.207608
Tubulin beta-4B chain OS=Mus musculus GN=Tubb4b PE=1 SV=1	P68372	Tubb4b		50 kDa	0.71	1.1	0.148742
WD repeat-containing protein 1 OS=Mus musculus GN=Wdr1 PE=1 SV=3	O88342	Wdr1		66 kDa	0.74	1.1	0.130768
C-terminal-binding protein 1 OS=Mus musculus GN=Ctbp1 PE=1 SV=2	O88712	Ctbp1		48 kDa	0.77	1.1	0.113509
ERC protein 2 OS=Mus musculus GN=Erc2 PE=1 SV=2	Q6PH08	Erc2		111 kDa	0.77	1.1	0.113509
Synaptophysin OS=Mus musculus GN=Syp PE=1 SV=2	Q62277	Syp		34 kDa	0.8	1.1	0.09691
Guanine nucleotide-binding protein G(I)/G(S)/G(T) subunit beta-1 OS=Mus musculus GN=Gnb1 PE=1 SV=3	P62874	Gnb1		37 kDa	0.8	1.1	0.09691
Guanine nucleotide-binding protein G(i) subunit alpha-2 OS=Mus musculus GN=Gnai2 PE=1 SV=5	P08752	Gnai2		40 kDa	0.81	1.1	0.091515
Glial fibrillary acidic protein OS=Mus musculus GN=Gfap PE=1 SV=4	P03995	Gfap		50 kDa	0.82	1.1	0.0861861
Probable ubiquitin carboxyl-terminal hydrolase FAF-X OS=Mus musculus GN=Usp9x PE=1 SV=2	P70398	Usp9x		291 kDa	0.82	1.1	0.0861861
Cadherin-13 OS=Mus musculus GN=Cdh13 PE=1 SV=2	Q9WTR5	Cdh13		78 kDa	0.83	1.1	0.0809219
Tropomyosin 1. alpha. isoform CRA_i OS=Mus musculus GN=Tpm1 PE=3 SV=1	G5E8R0	Tpm1		28 kDa	0.84	1.1	0.0757207
Protein phosphatase 1 regulatory subunit 7 OS=Mus musculus GN=Ppp1r7 PE=1 SV=2	Q3UM45	Ppp1r7		41 kDa	0.84	1.1	0.0757207
Microtubule-associated protein 2 OS=Mus musculus GN=Map2 PE=1 SV=2	P20357	Map2		199 kDa	0.85	1.1	0.0705811
Microtubule-actin cross-linking factor 1 OS=Mus musculus GN=Macf1 PE=1 SV=2	Q9QXZ0	Macf1		832 kDa	0.85	1.1	0.0705811
14-3-3 protein beta/alpha OS=Mus musculus GN=Ywhab PE=1 SV=3	Q9CQV8	Ywhab		28 kDa	0.86	1.1	0.0655015
6-phosphofructokinase. liver type OS=Mus musculus GN=Pfkl PE=1 SV=4	P12382	Pfkl		85 kDa	0.86	1.1	0.0655015
Ras-related C3 botulinum toxin substrate 1 OS=Mus musculus GN=Rac1 PE=1 SV=1	P63001	Rac1		21 kDa	0.88	1.1	0.0555173
Calnexin OS=Mus musculus GN=Canx PE=1 SV=1	P35564	Canx		67 kDa	0.9	1.1	0.0457575
Immunoglobulin superfamily member 5 OS=Mus musculus GN=Igsf5 PE=2 SV=1	D3YXH0	Igsf5		33 kDa	0.9	1.1	0.0457575
Fascin OS=Mus musculus GN=Fscn1 PE=1 SV=4	Q61553	Fscn1		55 kDa	0.9	1.1	0.0457575
Calcineurin subunit B type 1 OS=Mus musculus GN=Ppp3r1 PE=1 SV=3	Q63810	Ppp3r1		19 kDa	0.9	1.1	0.0457575
Long-chain-fatty-acid--CoA ligase ACSBG1 OS=Mus musculus GN=Acsbg1 PE=1 SV=1	Q99PU5	Acsbg1		80 kDa	0.9	1.1	0.0457575
40S ribosomal protein S9 OS=Mus musculus GN=Rps9 PE=2 SV=3	Q6ZWN5	Rps9		23 kDa	0.9	1.1	0.0457575
Stromal membrane-associated protein 1 OS=Mus musculus GN=Smap1 PE=1 SV=1	Q91VZ6	Smap1		48 kDa	0.9	1.1	0.0457575
Serine/threonine-protein phosphatase 2A 55 kDa regulatory subunit B alpha isoform OS=Mus musculus GN=Ppp2r2a PE=1 SV=1	Q6P1F6	Ppp2r2a		52 kDa	0.91	1.1	0.0409586
Protein lin-7 homolog B OS=Mus musculus GN=Lin7b PE=1 SV=2	O88951	Lin7b		23 kDa	0.91	1.1	0.0409586
Protein kinase C beta type OS=Mus musculus GN=Prkcb PE=1 SV=4	P68404	Prkcb		77 kDa	0.91	1.1	0.0409586
Synaptotagmin-2 OS=Mus musculus GN=Syt2 PE=1 SV=1	P46097	Syt2		47 kDa	0.92	1.1	0.0362122
RasGAP-activating-like protein 1 OS=Mus musculus GN=Rasal1 PE=2 SV=2	Q9Z268	Rasal1		89 kDa	0.93	1.1	0.0315171
Dynactin subunit 3 OS=Mus musculus GN=Dctn3 PE=2 SV=2	Q9Z0Y1	Dctn3		21 kDa	0.93	1.1	0.0315171
Myelin-associated oligodendrocyte basic protein OS=Mus musculus GN=Mobp PE=2 SV=1	Q9D2P8	Mobp		19 kDa	0.94	1.1	0.0268721
Ras-related protein Rab-8A OS=Mus musculus GN=Rab8a PE=1 SV=2	P55258	Rab8a		24 kDa	0.94	1.1	0.0268721
Copine-5 OS=Mus musculus GN=Cpne5 PE=2 SV=1	Q8JZW4	Cpne5		66 kDa	0.94	1.1	0.0268721
Isobutyryl-CoA dehydrogenase. mitochondrial OS=Mus musculus GN=Acad8 PE=2 SV=1	D3YTT4	Acad8	Acad8	45 kDa	0.96	1	0.0177288
Creatine kinase U-type. mitochondrial OS=Mus musculus GN=Ckmt1 PE=1 SV=1	P30275	Ckmt1	Ckmt1	47 kDa	0.95	1	0.0222764
Aspartate aminotransferase. mitochondrial OS=Mus musculus GN=Got2 PE=1 SV=1	P05202	Got2	Got2	47 kDa	0.96	1	0.0177288
60 kDa heat shock protein. mitochondrial OS=Mus musculus GN=Hspd1 PE=1 SV=1	P63038	Hspd1	Hspd1	61 kDa	0.75	1	0.124939
10 kDa heat shock protein. mitochondrial OS=Mus musculus GN=Hspe1 PE=1 SV=2	Q64433	Hspe1	Hspe1	11 kDa	0.95	1	0.0222764
NADH dehydrogenase [ubiquinone] iron-sulfur protein 3. mitochondrial OS=Mus musculus GN=Ndufs3 PE=1 SV=2	Q9DCT2	Ndufs3	Ndufs3	30 kDa	0.9	1	0.0457575
Pyruvate dehydrogenase E1 component subunit beta. mitochondrial OS=Mus musculus GN=Pdhb PE=1 SV=1	Q9D051	Pdhb	Pdhb	39 kDa	0.92	1	0.0362122
Superoxide dismutase [Cu-Zn] OS=Mus musculus GN=Sod1 PE=1 SV=2	P08228	Sod1	Sod1	16 kDa	0.93	1	0.0315171
Excitatory amino acid transporter 2 OS=Mus musculus GN=Slc1a2 PE=1 SV=1	P43006	Slc1a2		62 kDa	0.66	1	0.180456
Fructose-bisphosphate aldolase C OS=Mus musculus GN=Aldoc PE=1 SV=4	P05063	Aldoc		39 kDa	0.76	1	0.119186
Dynamin-1 OS=Mus musculus GN=Dnm1 PE=1 SV=2	P39053	Dnm1		98 kDa	0.84	1	0.0757207
Myelin proteolipid protein OS=Mus musculus GN=Plp1 PE=1 SV=2	P60202	Plp1		30 kDa	0.85	1	0.0705811
Vesicle-associated membrane protein 2 OS=Mus musculus GN=Vamp2 PE=2 SV=1	B0QZN5	Vamp2		18 kDa	0.86	1	0.0655015
2'.3'-cyclic-nucleotide 3'-phosphodiesterase OS=Mus musculus GN=Cnp PE=1 SV=3	P16330	Cnp		47 kDa	0.89	1	0.05061
Serine/threonine-protein phosphatase OS=Mus musculus GN=Ppp3cb PE=2 SV=1	E0CZ78	Ppp3cb		59 kDa	0.9	1	0.0457575
Calcium/calmodulin-dependent protein kinase type II subunit delta OS=Mus musculus GN=Camk2d PE=2 SV=1	E9Q1T1	Camk2d		60 kDa	0.92	1	0.0362122
Ras GTPase-activating protein SynGAP OS=Mus musculus GN=Syngap1 PE=4 SV=1	J3QQ18	Syngap1		145 kDa	0.92	1	0.0362122
Myosin-10 OS=Mus musculus GN=Myh10 PE=2 SV=1	Q3UH59	Myh10		233 kDa	0.93	1	0.0315171
Solute carrier family 2. facilitated glucose transporter member 3 OS=Mus musculus GN=Slc2a3 PE=1 SV=1	P32037	Slc2a3		53 kDa	0.94	1	0.0268721
Glycoprotein m6b. isoform CRA_g OS=Mus musculus GN=Gpm6b PE=4 SV=1	A2AEG6	Gpm6b		36 kDa	0.94	1	0.0268721
14-3-3 protein zeta/delta OS=Mus musculus GN=Ywhaz PE=1 SV=1	P63101	Ywhaz		28 kDa	0.94	1	0.0268721
Glutathione S-transferase Mu 1 OS=Mus musculus GN=Gstm1 PE=1 SV=2	P10649	Gstm1		26 kDa	0.94	1	0.0268721
Spectrin beta chain. non-erythrocytic 1 OS=Mus musculus GN=Sptbn1 PE=1 SV=2	Q62261	Sptbn1		274 kDa	0.94	1	0.0268721
CaM kinase-like vesicle-associated protein OS=Mus musculus GN=Camkv PE=1 SV=2	Q3UHL1	Camkv		55 kDa	0.94	1	0.0268721
Protein KIAA1045 OS=Mus musculus GN=Kiaa1045 PE=1 SV=2	Q80TL4	Phf24		45 kDa	0.94	1	0.0268721
Toll-interacting protein OS=Mus musculus GN=Tollip PE=1 SV=1	Q9QZ06	Tollip		30 kDa	0.96	1	0.0177288
4F2 cell-surface antigen heavy chain OS=Mus musculus GN=Slc3a2 PE=4 SV=1	G3UWA6	Slc3a2		62 kDa	0.96	1	0.0177288
Microtubule-associated protein 1A OS=Mus musculus GN=Map1a PE=2 SV=1	A2ARP8	Map1a		326 kDa	0.96	1	0.0177288
CON__P13647	CON__P13647			?	0.97	1	0.0132283
Heat shock protein HSP 90-beta OS=Mus musculus GN=Hsp90ab1 PE=1 SV=3	P11499	Hsp90ab1		83 kDa	0.97	1	0.0132283
Neuronal growth regulator 1 OS=Mus musculus GN=Negr1 PE=2 SV=1	A0A4W9	Negr1		36 kDa	0.97	1	0.0132283
Septin-9 OS=Mus musculus GN=Sept9 PE=2 SV=1	A2A6U3	Sept9		64 kDa	0.97	1	0.0132283
Kinesin heavy chain isoform 5C OS=Mus musculus GN=Kif5c PE=1 SV=3	P28738	Kif5c		109 kDa	0.97	1	0.0132283
Copine-4 OS=Mus musculus GN=Cpne4 PE=1 SV=1	Q8BLR2	Cpne4		62 kDa	0.97	1	0.0132283
Oligodendrocyte myelin glycoprotein OS=Mus musculus GN=Omg PE=4 SV=1	G3XA53	Omg		50 kDa	0.98	1	0.00877392
Sodium/potassium-transporting ATPase subunit alpha-2 OS=Mus musculus GN=Atp1a2 PE=1 SV=1	Q6PIE5	Atp1a2		112 kDa	0.98	1	0.00877392
D-3-phosphoglycerate dehydrogenase OS=Mus musculus GN=Phgdh PE=1 SV=3	Q61753	Phgdh		57 kDa	0.98	1	0.00877392
Guanine nucleotide-binding protein G(I)/G(S)/G(O) subunit gamma-2 OS=Mus musculus GN=Gng2 PE=1 SV=2	P63213	Gng2		8 kDa	0.98	1	0.00877392
S-phase kinase-associated protein 1 OS=Mus musculus GN=Skp1 PE=1 SV=3	Q9WTX5	Skp1		19 kDa	0.99	1	0.00436481
Endothelin B receptor-like protein 2 OS=Mus musculus GN=Gpr37l1 PE=1 SV=2	Q99JG2	Gpr37l1		53 kDa	0.99	1	0.00436481
Aldehyde dehydrogenase. mitochondrial OS=Mus musculus GN=Aldh2 PE=1 SV=1	P47738	Aldh2	Aldh2	57 kDa	0.88	0.9	0.0555173
ATP synthase subunit b. mitochondrial OS=Mus musculus GN=Atp5f1 PE=1 SV=1	Q9CQQ7	Atp5f1	Atp5f1	29 kDa	0.81	0.9	0.091515
Enoyl-CoA delta isomerase 1. mitochondrial OS=Mus musculus GN=Eci1 PE=2 SV=2	P42125	Eci1	Eci1	32 kDa	0.91	0.9	0.0409586
Isocitrate dehydrogenase [NADP] cytoplasmic OS=Mus musculus GN=Idh1 PE=1 SV=2	O88844	Idh1	Idh1	47 kDa	0.82	0.9	0.0861861
Mitochondrial inner membrane protein OS=Mus musculus GN=Immt PE=1 SV=1	Q8CAQ8	Immt	Immt	84 kDa	0.63	0.9	0.200659
Mitochondrial pyruvate carrier 1 OS=Mus musculus GN=Mpc1 PE=2 SV=1	D3YWY6	Mpc1	Mpc1	10 kDa	0.91	0.9	0.0409586
NADH dehydrogenase [ubiquinone] iron-sulfur protein 4. mitochondrial OS=Mus musculus GN=Ndufs4 PE=4 SV=1	E9QPX3	Ndufs4	Ndufs4	20 kDa	0.91	0.9	0.0409586
Succinate dehydrogenase [ubiquinone] flavoprotein subunit. mitochondrial OS=Mus musculus GN=Sdha PE=1 SV=1	Q8K2B3	Sdha	Sdha	73 kDa	0.75	0.9	0.124939
Sideroflexin-5 OS=Mus musculus GN=Sfxn5 PE=1 SV=2	Q925N0	Sfxn5	Sfxn5	37 kDa	0.74	0.9	0.130768
Sodium/potassium-transporting ATPase subunit alpha-3 OS=Mus musculus GN=Atp1a3 PE=1 SV=1	Q6PIC6	Slc25a18	Slc25a18	112 kDa	0.44	0.9	0.356547
Thiosulfate sulfurtransferase OS=Mus musculus GN=Tst PE=1 SV=3	P52196	Tst	Tst	33 kDa	0.91	0.9	0.0409586
Tubulin beta-3 chain OS=Mus musculus GN=Tubb3 PE=1 SV=1	Q9ERD7	Tubb3	Tubb3	50 kDa	0.57	0.9	0.244125
Serine/threonine-protein phosphatase 2B catalytic subunit alpha isoform OS=Mus musculus GN=Ppp3ca PE=1 SV=1	P63328	Ppp3ca		59 kDa	0.22	0.9	0.657577
Alpha-internexin OS=Mus musculus GN=Ina PE=1 SV=2	P46660	Ina		55 kDa	0.54	0.9	0.267606
Solute carrier family 12 member 5 OS=Mus musculus GN=Slc12a5 PE=1 SV=2	Q91V14	Slc12a5		126 kDa	0.54	0.9	0.267606
Alpha-enolase OS=Mus musculus GN=Eno1 PE=1 SV=3	P17182	Eno1		47 kDa	0.55	0.9	0.259637
Heat shock cognate 71 kDa protein OS=Mus musculus GN=Hspa8 PE=1 SV=1	P63017	Hspa8		71 kDa	0.58	0.9	0.236572
Alpha-actinin-4 OS=Mus musculus GN=Actn4 PE=1 SV=1	P57780	Actn4		105 kDa	0.66	0.9	0.180456
Protein bassoon OS=Mus musculus GN=Bsn PE=1 SV=4	O88737	Bsn		419 kDa	0.68	0.9	0.167491
Sodium/potassium-transporting ATPase subunit alpha-1 OS=Mus musculus GN=Atp1a1 PE=1 SV=1	Q8VDN2	Atp1a1		113 kDa	0.68	0.9	0.167491
Tubulin beta-2A chain OS=Mus musculus GN=Tubb2a PE=1 SV=1	Q7TMM9	Tubb2a		50 kDa	0.68	0.9	0.167491
Rab GDP dissociation inhibitor beta OS=Mus musculus GN=Gdi2 PE=1 SV=1	Q61598	Gdi2		51 kDa	0.69	0.9	0.161151
AP-2 complex subunit alpha-1 OS=Mus musculus GN=Ap2a1 PE=1 SV=1	P17426	Ap2a1		108 kDa	0.71	0.9	0.148742
Aspartate aminotransferase. cytoplasmic OS=Mus musculus GN=Got1 PE=1 SV=3	P05201	Got1		46 kDa	0.71	0.9	0.148742
Crmp1 protein OS=Mus musculus GN=Crmp1 PE=2 SV=1	Q6P1J1	Crmp1		74 kDa	0.71	0.9	0.148742
Calmodulin OS=Mus musculus GN=Calm1 PE=1 SV=2	P62204	Calm1		17 kDa	0.71	0.9	0.148742
Clathrin light chain B OS=Mus musculus GN=Cltb PE=2 SV=1	Q6IRU5	Cltb		25 kDa	0.73	0.9	0.136677
Sodium/potassium-transporting ATPase subunit beta-2 OS=Mus musculus GN=Atp1b2 PE=1 SV=2	P14231	Atp1b2		33 kDa	0.74	0.9	0.130768
V-type proton ATPase 116 kDa subunit a isoform 1 OS=Mus musculus GN=Atp6v0a1 PE=4 SV=1	K3W4T3	Atp6v0a1		96 kDa	0.74	0.9	0.130768
ATP synthase subunit alpha. mitochondrial OS=Mus musculus GN=Atp5a1 PE=1 SV=1	Q03265	Atp5f1a		60 kDa	0.76	0.9	0.119186
Ubiquitin-like modifier-activating enzyme 1 OS=Mus musculus GN=Uba1 PE=1 SV=1	Q02053	Uba1		118 kDa	0.77	0.9	0.113509
Tubulin beta-4A chain OS=Mus musculus GN=Tubb4a PE=1 SV=3	Q9D6F9	Tubb4a		50 kDa	0.77	0.9	0.113509
Calcium/calmodulin-dependent protein kinase type II subunit gamma OS=Mus musculus GN=Camk2g PE=1 SV=1	Q923T9	Camk2g		60 kDa	0.8	0.9	0.09691
Ras-related protein Rab-2A OS=Mus musculus GN=Rab2a PE=1 SV=1	P53994	Rab2a		24 kDa	0.8	0.9	0.09691
G protein-regulated inducer of neurite outgrowth 1 OS=Mus musculus GN=Gprin1 PE=1 SV=2	Q3UNH4	Gprin1		95 kDa	0.81	0.9	0.091515
Glutamate receptor 3 OS=Mus musculus GN=Gria3 PE=4 SV=1	B0QZW1	Gria3		100 kDa	0.81	0.9	0.091515
Clathrin heavy chain 1 OS=Mus musculus GN=Cltc PE=2 SV=1	Q5SXR6	Cltc		192 kDa	0.82	0.9	0.0861861
Vesicular glutamate transporter 1 OS=Mus musculus GN=Slc17a7 PE=2 SV=2	Q3TXX4	Slc17a7		62 kDa	0.83	0.9	0.0809219
Coronin-1A OS=Mus musculus GN=Coro1a PE=1 SV=5	O89053	Coro1a		51 kDa	0.86	0.9	0.0655015
Vesicle-associated membrane protein. associated protein B and C OS=Mus musculus GN=Vapb PE=2 SV=1	Q8BH80	Vapb		27 kDa	0.88	0.9	0.0555173
EH domain-containing protein 3 OS=Mus musculus GN=Ehd3 PE=1 SV=2	Q9QXY6	Ehd3		61 kDa	0.88	0.9	0.0555173
Complexin-2 OS=Mus musculus GN=Cplx2 PE=1 SV=1	P84086	Cplx2		15 kDa	0.89	0.9	0.05061
Myristoylated alanine-rich C-kinase substrate OS=Mus musculus GN=Marcks PE=1 SV=2	P26645	Marcks		30 kDa	0.89	0.9	0.05061
Histone H1.0 OS=Mus musculus GN=H1f0 PE=2 SV=4	P10922	H1f0		21 kDa	0.89	0.9	0.05061
WD repeat-containing protein 37 OS=Mus musculus GN=Wdr37 PE=2 SV=1	Q8CBE3	Wdr37		55 kDa	0.89	0.9	0.05061
Spectrin beta 1 OS=Mus musculus GN=Sptb PE=2 SV=1	Q3UGX2	Sptb		268 kDa	0.89	0.9	0.05061
Very-long-chain enoyl-CoA reductase OS=Mus musculus GN=Tecr PE=1 SV=1	Q9CY27	Tecr		36 kDa	0.89	0.9	0.05061
Cullin-associated NEDD8-dissociated protein 1 OS=Mus musculus GN=Cand1 PE=2 SV=2	Q6ZQ38	Cand1		136 kDa	0.89	0.9	0.05061
Calbindin OS=Mus musculus GN=Calb1 PE=1 SV=2	P12658	Calb1		30 kDa	0.91	0.9	0.0409586
Vesicular inhibitory amino acid transporter OS=Mus musculus GN=Slc32a1 PE=1 SV=3	O35633	Slc32a1		57 kDa	0.91	0.9	0.0409586
Disks large homolog 1 OS=Mus musculus GN=Dlg1 PE=2 SV=1	D3Z3B8	Dlg1		92 kDa	0.91	0.9	0.0409586
Calretinin OS=Mus musculus GN=Calb2 PE=1 SV=3	Q08331	Calb2		31 kDa	0.91	0.9	0.0409586
Carboxypeptidase E OS=Mus musculus GN=Cpe PE=1 SV=2	Q00493	Cpe		53 kDa	0.91	0.9	0.0409586
Gap junction alpha-1 protein OS=Mus musculus GN=Gja1 PE=1 SV=2	P23242	Gja1		43 kDa	0.91	0.9	0.0409586
Nucleosome assembly protein 1-like 4 OS=Mus musculus GN=Nap1l4 PE=1 SV=1	Q78ZA7	Nap1l4		43 kDa	0.91	0.9	0.0409586
Lymphocyte antigen 6 complex. locus H OS=Mus musculus GN=Ly6h PE=2 SV=1	Q8K356	Ly6h		17 kDa	0.92	0.9	0.0362122
Secernin-1 OS=Mus musculus GN=Scrn1 PE=1 SV=1	Q9CZC8	Scrn1		46 kDa	0.92	0.9	0.0362122
Stathmin OS=Mus musculus GN=Stmn1 PE=1 SV=2	P54227	Stmn1		17 kDa	0.93	0.9	0.0315171
Pyridoxal kinase OS=Mus musculus GN=Pdxk PE=1 SV=1	Q8K183	Pdxk		35 kDa	0.94	0.9	0.0268721
CDGSH iron-sulfur domain-containing protein 1 OS=Mus musculus GN=Cisd1 PE=1 SV=1	Q91WS0	Cisd1	Cisd1	12 kDa	0.68	0.8	0.167491
Dihydrolipoyllysine-residue acetyltransferase component of pyruvate dehydrogenase complex. mitochondrial OS=Mus musculus GN=Dlat PE=1 SV=2	Q8BMF4	Dlat	Dlat	68 kDa	0.25	0.8	0.60206
Peroxisomal multifunctional enzyme type 2 OS=Mus musculus GN=Hsd17b4 PE=1 SV=3	P51660	Hsd17b4	Hsd17b4	79 kDa	0.8	0.8	0.09691
Amine oxidase [flavin-containing] A OS=Mus musculus GN=Maoa PE=1 SV=3	Q64133	Maoa	Maoa	60 kDa	0.76	0.8	0.119186
Malate dehydrogenase. cytoplasmic OS=Mus musculus GN=Mdh1 PE=1 SV=3	P14152	Mdh1	Mdh1	37 kDa	0.53	0.8	0.275724
Actin. cytoplasmic 2 OS=Mus musculus GN=Actg1 PE=1 SV=1	P63260	Slc25a18	Slc25a18	42 kDa	0.5	0.8	0.30103
Voltage-dependent anion-selective channel protein 3 OS=Mus musculus GN=Vdac3 PE=4 SV=1	J3QMG3	Vdac3	Vdac3	31 kDa	0.82	0.8	0.0861861
Actin-related protein 2/3 complex subunit 2 OS=Mus musculus GN=Arpc2 PE=1 SV=3	Q9CVB6	Arpc2		34 kDa	0.22	0.8	0.657577
V-type proton ATPase subunit C 1 OS=Mus musculus GN=Atp6v1c1 PE=1 SV=4	Q9Z1G3	Atp6v1c1		44 kDa	0.23	0.8	0.638272
Calcium/calmodulin-dependent protein kinase type II subunit alpha OS=Mus musculus GN=Camk2a PE=1 SV=2	P11798	Camk2a		54 kDa	0.33	0.8	0.481486
Transgelin-3 OS=Mus musculus GN=Tagln3 PE=1 SV=1	Q9R1Q8	Tagln3		22 kDa	0.38	0.8	0.420216
Neural cell adhesion molecule 1 OS=Mus musculus GN=Ncam1 PE=1 SV=3	P13595	Ncam1		119 kDa	0.51	0.8	0.29243
Phosphoglycerate kinase 1 OS=Mus musculus GN=Pgk1 PE=1 SV=4	P09411	Pgk1		45 kDa	0.53	0.8	0.275724
Sodium/potassium-transporting ATPase subunit beta-1 OS=Mus musculus GN=Atp1b1 PE=1 SV=1	P14094	Atp1b1		35 kDa	0.57	0.8	0.244125
Guanine nucleotide-binding protein G(o) subunit alpha OS=Mus musculus GN=Gnao1 PE=1 SV=3	P18872	Gnao1		40 kDa	0.57	0.8	0.244125
Glucose-6-phosphate isomerase OS=Mus musculus GN=Gpi PE=1 SV=4	P06745	Gpi		63 kDa	0.58	0.8	0.236572
Protein Ptprz1 OS=Mus musculus GN=Ptprz1 PE=2 SV=1	B9EKR1	Ptprz1		254 kDa	0.59	0.8	0.229148
V-type proton ATPase subunit D OS=Mus musculus GN=Atp6v1d PE=1 SV=1	P57746	Atp6v1d		28 kDa	0.59	0.8	0.229148
Protein Slc8a2 OS=Mus musculus GN=Slc8a2 PE=2 SV=1	Q8K596	Slc8a2		101 kDa	0.59	0.8	0.229148
MCG55033 OS=Mus musculus GN=Gm10250 PE=4 SV=1	G3X9L6	Gm10250		19 kDa	0.61	0.8	0.21467
Carbonic anhydrase 2 OS=Mus musculus GN=Ca2 PE=1 SV=4	P00920	Ca2		29 kDa	0.61	0.8	0.21467
Septin-7 OS=Mus musculus GN=Sept7 PE=3 SV=2	E9Q1G8	Sept7		51 kDa	0.61	0.8	0.21467
Catenin beta-1 OS=Mus musculus GN=Ctnnb1 PE=1 SV=1	Q02248	Ctnnb1		85 kDa	0.61	0.8	0.21467
V-type proton ATPase subunit B. brain isoform OS=Mus musculus GN=Atp6v1b2 PE=1 SV=1	P62814	Atp6v1b2		57 kDa	0.63	0.8	0.200659
Cysteine and glycine-rich protein 1 OS=Mus musculus GN=Csrp1 PE=1 SV=3	P97315	Csrp1		21 kDa	0.69	0.8	0.161151
Secretogranin-2 OS=Mus musculus GN=Scg2 PE=1 SV=1	Q03517	Scg2		71 kDa	0.7	0.8	0.154902
Calcium/calmodulin-dependent protein kinase type II subunit beta OS=Mus musculus GN=Camk2b PE=1 SV=2	P28652	Camk2b		60 kDa	0.7	0.8	0.154902
UMP-CMP kinase OS=Mus musculus GN=Cmpk1 PE=1 SV=1	Q9DBP5	Cmpk1		22 kDa	0.7	0.8	0.154902
Myosin light polypeptide 6 OS=Mus musculus GN=Myl6 PE=1 SV=3	Q60605	Myl6		17 kDa	0.72	0.8	0.142668
Tropomodulin-2 OS=Mus musculus GN=Tmod2 PE=1 SV=2	Q9JKK7	Tmod2		40 kDa	0.72	0.8	0.142668
Protein D430041D05Rik OS=Mus musculus GN=D430041D05Rik PE=2 SV=1	D3YZ21	D430041D05Rik		153 kDa	0.72	0.8	0.142668
Homer protein homolog 1 OS=Mus musculus GN=Homer1 PE=1 SV=2	Q9Z2Y3	Homer1		41 kDa	0.72	0.8	0.142668
MCG115977 OS=Mus musculus GN=Gm10108 PE=3 SV=1	G3UWG1	Gm10108		12 kDa	0.74	0.8	0.130768
ADP-ribosylation factor 3 OS=Mus musculus GN=Arf3 PE=2 SV=2	P61205	Arf3		21 kDa	0.75	0.8	0.124939
1-phosphatidylinositol 4.5-bisphosphate phosphodiesterase beta-1 OS=Mus musculus GN=Plcb1 PE=1 SV=2	Q9Z1B3	Plcb1		138 kDa	0.75	0.8	0.124939
Ras-related protein Rab-3D OS=Mus musculus GN=Rab3d PE=1 SV=1	P35276	Rab3d		24 kDa	0.75	0.8	0.124939
Rho GDP-dissociation inhibitor 1 OS=Mus musculus GN=Arhgdia PE=1 SV=3	Q99PT1	Arhgdia		23 kDa	0.76	0.8	0.119186
Gamma-aminobutyric acid type B receptor subunit 2 OS=Mus musculus GN=Gabbr2 PE=2 SV=2	Q80T41	Gabbr2		106 kDa	0.76	0.8	0.119186
Lactoylglutathione lyase OS=Mus musculus GN=Glo1 PE=1 SV=3	Q9CPU0	Glo1		21 kDa	0.77	0.8	0.113509
OCIA domain-containing protein 2 OS=Mus musculus GN=Ociad2 PE=2 SV=1	Q9D8W7	Ociad2		17 kDa	0.77	0.8	0.113509
Rho-associated protein kinase 2 OS=Mus musculus GN=Rock2 PE=1 SV=1	P70336	Rock2		161 kDa	0.77	0.8	0.113509
Proteasome subunit beta type-6 OS=Mus musculus GN=Psmb6 PE=1 SV=3	Q60692	Psmb6		25 kDa	0.77	0.8	0.113509
Sodium- and chloride-dependent GABA transporter 3 OS=Mus musculus GN=Slc6a11 PE=1 SV=2	P31650	Slc6a11		70 kDa	0.79	0.8	0.102373
Glutathione S-transferase P 1 OS=Mus musculus GN=Gstp1 PE=1 SV=2	P19157	Gstp1		24 kDa	0.79	0.8	0.102373
LIM and SH3 domain protein 1 OS=Mus musculus GN=Lasp1 PE=1 SV=1	Q61792	Lasp1		30 kDa	0.8	0.8	0.09691
Gephyrin OS=Mus musculus GN=Gphn PE=2 SV=1	A0JNY3	Gphn		84 kDa	0.82	0.8	0.0861861
Methyl-CpG-binding protein 2 OS=Mus musculus GN=Mecp2 PE=1 SV=1	Q9Z2D6	Mecp2		52 kDa	0.82	0.8	0.0861861
Proteasome subunit beta type-7 OS=Mus musculus GN=Psmb7 PE=1 SV=1	P70195	Psmb7		30 kDa	0.82	0.8	0.0861861
Cathepsin B OS=Mus musculus GN=Ctsb PE=1 SV=2	P10605	Ctsb		37 kDa	0.82	0.8	0.0861861
Regulator of G-protein signaling 7 OS=Mus musculus GN=Rgs7 PE=1 SV=2	O54829	Rgs7		55 kDa	0.83	0.8	0.0809219
ATP-citrate synthase OS=Mus musculus GN=Acly PE=2 SV=1	Q3V117	Acly	Acly	121 kDa	0.36	0.7	0.443697
Bifunctional purine biosynthesis protein PURH OS=Mus musculus GN=Atic PE=1 SV=2	Q9CWJ9	Atic	Atic	64 kDa	0.36	0.7	0.443697
Citrate synthase. mitochondrial OS=Mus musculus GN=Cs PE=1 SV=1	Q9CZU6	Cs	Cs	52 kDa	0.49	0.7	0.309804
Protein FAM162A OS=Mus musculus GN=Fam162a PE=2 SV=1	Q9D6U8	Fam162a	Fam162a	18 kDa	0.36	0.7	0.443697
Glutamate dehydrogenase 1. mitochondrial OS=Mus musculus GN=Glud1 PE=1 SV=1	P26443	Glud1	Glud1	61 kDa	0.29	0.7	0.537602
Glyoxylate reductase/hydroxypyruvate reductase OS=Mus musculus GN=Grhpr PE=1 SV=1	Q91Z53	Grhpr	Grhpr	35 kDa	0.36	0.7	0.443697
Hydroxyacyl-coenzyme A dehydrogenase. mitochondrial OS=Mus musculus GN=Hadh PE=1 SV=2	Q61425	Hadh	Hadh	34 kDa	0.36	0.7	0.443697
17beta-hydroxysteroid dehydrogenase type 10/short chain L-3-hydroxyacyl-CoA dehydrogenase OS=Mus musculus GN=Hsd17b10 PE=2 SV=1	Q99N15	Hsd17b10	Hsd17b10	27 kDa	0.61	0.7	0.21467
Cytosol aminopeptidase OS=Mus musculus GN=Lap3 PE=1 SV=3	Q9CPY7	Lap3	Lap3	56 kDa	0.61	0.7	0.21467
Leucine-rich PPR motif-containing protein. mitochondrial OS=Mus musculus GN=Lrpprc PE=1 SV=2	Q6PB66	Lrpprc	Lrpprc	157 kDa	0.36	0.7	0.443697
NADH dehydrogenase [ubiquinone] 1 beta subcomplex subunit 10 OS=Mus musculus GN=Ndufb10 PE=1 SV=3	Q9DCS9	Ndufb10	Ndufb10	21 kDa	0.36	0.7	0.443697
NADH dehydrogenase [ubiquinone] iron-sulfur protein 5 OS=Mus musculus GN=Ndufs5 PE=1 SV=3	Q99LY9	Ndufs5	Ndufs5	13 kDa	0.36	0.7	0.443697
Nucleoside diphosphate kinase 3 OS=Mus musculus GN=Nme3 PE=2 SV=3	Q9WV85	Nme3	Nme3	19 kDa	0.36	0.7	0.443697
Optic atrophy 3 protein homolog OS=Mus musculus GN=Opa3 PE=1 SV=1	Q505D7	Opa3	Opa3	20 kDa	0.36	0.7	0.443697
Peroxiredoxin-5. mitochondrial OS=Mus musculus GN=Prdx5 PE=1 SV=2	P99029	Prdx5	Prdx5	22 kDa	0.66	0.7	0.180456
Saccharopine dehydrogenase-like oxidoreductase OS=Mus musculus GN=Sccpdh PE=2 SV=1	Q8R127	Sccpdh	Sccpdh	47 kDa	0.36	0.7	0.443697
Succinate dehydrogenase [ubiquinone] iron-sulfur subunit. mitochondrial OS=Mus musculus GN=Sdhb PE=1 SV=1	Q9CQA3	Sdhb	Sdhb	32 kDa	0.63	0.7	0.200659
Sideroflexin-3 OS=Mus musculus GN=Sfxn3 PE=1 SV=1	Q91V61	Sfxn3	Sfxn3	35 kDa	0.44	0.7	0.356547
Calcium-binding mitochondrial carrier protein SCaMC-3 OS=Mus musculus GN=Slc25a23 PE=2 SV=1	Q6GQS1	Slc25a23	Slc25a23	52 kDa	0.36	0.7	0.443697
Mitochondrial import inner membrane translocase subunit TIM44 OS=Mus musculus GN=Timm44 PE=2 SV=2	O35857	Timm44	Timm44	51 kDa	0.36	0.7	0.443697
Synaptosomal-associated protein 25 OS=Mus musculus GN=Snap25 PE=1 SV=1	P60879	Snap25		23 kDa	0.15	0.7	0.823909
Pyruvate kinase isozymes M1/M2 OS=Mus musculus GN=Pkm PE=1 SV=4	P52480	Pkm		58 kDa	0.24	0.7	0.619789
Vesicle-fusing ATPase OS=Mus musculus GN=Nsf PE=1 SV=2	P46460	Nsf		83 kDa	0.25	0.7	0.60206
Rab GDP dissociation inhibitor alpha OS=Mus musculus GN=Gdi1 PE=1 SV=3	P50396	Gdi1		51 kDa	0.32	0.7	0.49485
Adenylate kinase isoenzyme 1 OS=Mus musculus GN=Ak1 PE=1 SV=1	Q9R0Y5	Ak1		22 kDa	0.36	0.7	0.443697
ATP synthase subunit e. mitochondrial OS=Mus musculus GN=Atp5i PE=1 SV=2	Q06185	Atp5me		8 kDa	0.36	0.7	0.443697
LanC-like protein 2 (Fragment) OS=Mus musculus GN=Lancl2 PE=2 SV=1	F6RJV6	Lancl2		50 kDa	0.36	0.7	0.443697
Glucose 1.6-bisphosphate synthase OS=Mus musculus GN=Pgm2l1 PE=1 SV=1	Q8CAA7	Pgm2l1		70 kDa	0.36	0.7	0.443697
Hypoxia up-regulated protein 1 OS=Mus musculus GN=Hyou1 PE=1 SV=1	Q9JKR6	Hyou1		111 kDa	0.36	0.7	0.443697
6.8 kDa mitochondrial proteolipid OS=Mus musculus GN=Mp68 PE=2 SV=1	P56379	Mp68		7 kDa	0.36	0.7	0.443697
Brevican core protein OS=Mus musculus GN=Bcan PE=1 SV=2	Q61361	Bcan		96 kDa	0.36	0.7	0.443697
Solute carrier family 12 member 2 OS=Mus musculus GN=Slc12a2 PE=4 SV=1	E9QM38	Slc12a2		131 kDa	0.36	0.7	0.443697
Dynein light chain 2. cytoplasmic OS=Mus musculus GN=Dynll2 PE=1 SV=1	Q9D0M5	Dynll2		10 kDa	0.36	0.7	0.443697
Cell adhesion molecule 3 OS=Mus musculus GN=Cadm3 PE=4 SV=1	K4DI58	Cadm3		47 kDa	0.36	0.7	0.443697
Dolichyl-diphosphooligosaccharide--protein glycosyltransferase subunit 1 OS=Mus musculus GN=Rpn1 PE=2 SV=1	Q91YQ5	Rpn1		69 kDa	0.36	0.7	0.443697
Leucine-rich repeat-containing protein 7 OS=Mus musculus GN=Lrrc7 PE=2 SV=1	E9Q6L9	Lrrc7		173 kDa	0.36	0.7	0.443697
Regulating synaptic membrane exocytosis protein 1 OS=Mus musculus GN=Rims1 PE=4 SV=2	F6TZK4	Rims1		140 kDa	0.36	0.7	0.443697
Protein Agl OS=Mus musculus GN=Agl PE=4 SV=1	F8VPN4	Agl		174 kDa	0.36	0.7	0.443697
Adenylate cyclase type 9 OS=Mus musculus GN=Adcy9 PE=1 SV=1	P51830	Adcy9		151 kDa	0.36	0.7	0.443697
Phosphatidate cytidylyltransferase 2 OS=Mus musculus GN=Cds2 PE=1 SV=1	Q99L43	Cds2		51 kDa	0.36	0.7	0.443697
Caskin-1 OS=Mus musculus GN=Caskin1 PE=1 SV=2	Q6P9K8	Caskin1		150 kDa	0.36	0.7	0.443697
Ephexin-1 OS=Mus musculus GN=Ngef PE=2 SV=1	E9QK62	Ngef		82 kDa	0.36	0.7	0.443697
Kinesin-like protein KIF21A OS=Mus musculus GN=Kif21a PE=3 SV=2	E9Q0J5	Kif21a		187 kDa	0.36	0.7	0.443697
Gamma-aminobutyric acid receptor-associated protein-like 2 OS=Mus musculus GN=Gabarapl2 PE=1 SV=1	P60521	Gabarapl2		14 kDa	0.36	0.7	0.443697
Growth arrest-specific protein 7 OS=Mus musculus GN=Gas7 PE=4 SV=1	B1ATI9	Gas7		47 kDa	0.36	0.7	0.443697
cAMP-dependent protein kinase type I-alpha regulatory subunit OS=Mus musculus GN=Prkar1a PE=1 SV=3	Q9DBC7	Prkar1a		43 kDa	0.36	0.7	0.443697
MARCKS-related protein OS=Mus musculus GN=Marcksl1 PE=1 SV=2	P28667	Marcksl1		20 kDa	0.36	0.7	0.443697
Kinesin-like protein KIF1A OS=Mus musculus GN=Kif1a PE=2 SV=1	E9Q9G6	Kif1a		192 kDa	0.36	0.7	0.443697
Cullin-5 OS=Mus musculus GN=Cul5 PE=2 SV=1	E9PV12	Cul5		96 kDa	0.36	0.7	0.443697
Ras-related protein R-Ras2 OS=Mus musculus GN=Rras2 PE=1 SV=1	P62071	Rras2		23 kDa	0.36	0.7	0.443697
Nucleoside diphosphate kinase A OS=Mus musculus GN=Nme1 PE=1 SV=1	P15532	Nme1		17 kDa	0.36	0.7	0.443697
Phosphofurin acidic cluster sorting protein 1 OS=Mus musculus GN=Pacs1 PE=1 SV=2	Q8K212	Pacs1		105 kDa	0.36	0.7	0.443697
Calpain small subunit 1 (Fragment) OS=Mus musculus GN=Capns1 PE=2 SV=1	D3YW48	Capns1		25 kDa	0.36	0.7	0.443697
Thioredoxin-related transmembrane protein 4 OS=Mus musculus GN=Tmx4 PE=1 SV=2	Q8C0L0	Tmx4		37 kDa	0.36	0.7	0.443697
Receptor accessory protein 5. isoform CRA_a OS=Mus musculus GN=Reep5 PE=4 SV=1	G3X8R0	Reep5		21 kDa	0.36	0.7	0.443697
Serine racemase OS=Mus musculus GN=Srr PE=1 SV=1	Q9QZX7	Srr		36 kDa	0.36	0.7	0.443697
40S ribosomal protein S16 OS=Mus musculus GN=Rps16 PE=2 SV=4	P14131	Rps16		16 kDa	0.36	0.7	0.443697
Disks large-associated protein 2 OS=Mus musculus GN=Dlgap2 PE=1 SV=2	Q8BJ42	Dlgap2		119 kDa	0.36	0.7	0.443697
CDP-diacylglycerol--inositol 3-phosphatidyltransferase OS=Mus musculus GN=Cdipt PE=1 SV=1	Q8VDP6	Cdipt		24 kDa	0.36	0.7	0.443697
CAP-Gly domain-containing linker protein 2 OS=Mus musculus GN=Clip2 PE=1 SV=2	Q9Z0H8	Clip2		116 kDa	0.36	0.7	0.443697
Eukaryotic translation initiation factor 4H OS=Mus musculus GN=Eif4h PE=1 SV=3	Q9WUK2	Eif4h		27 kDa	0.36	0.7	0.443697
Nuclear migration protein nudC OS=Mus musculus GN=Nudc PE=1 SV=1	O35685	Nudc		38 kDa	0.36	0.7	0.443697
Purine nucleoside phosphorylase OS=Mus musculus GN=Pnp PE=1 SV=2	P23492	Pnp		32 kDa	0.36	0.7	0.443697
Cell adhesion molecule 4 OS=Mus musculus GN=Cadm4 PE=1 SV=1	Q8R464	Cadm4		43 kDa	0.36	0.7	0.443697
Thimet oligopeptidase OS=Mus musculus GN=Thop1 PE=1 SV=1	Q8C1A5	Thop1		78 kDa	0.36	0.7	0.443697
Neutral alpha-glucosidase AB OS=Mus musculus GN=Ganab PE=1 SV=1	Q8BHN3	Ganab		107 kDa	0.36	0.7	0.443697
Uncharacterized protein OS=Mus musculus PE=4 SV=1	L7N202			30 kDa	0.36	0.7	0.443697
60S ribosomal protein L23a OS=Mus musculus GN=Rpl23a PE=1 SV=1	P62751	Rpl23a		18 kDa	0.36	0.7	0.443697
Ran-specific GTPase-activating protein OS=Mus musculus GN=Ranbp1 PE=1 SV=2	P34022	Ranbp1		24 kDa	0.36	0.7	0.443697
Protein phosphatase 1H OS=Mus musculus GN=Ppm1h PE=1 SV=1	Q3UYC0	Ppm1h		56 kDa	0.36	0.7	0.443697
Monoacylglycerol lipase ABHD6 OS=Mus musculus GN=Abhd6 PE=2 SV=1	Q8R2Y0	Abhd6		38 kDa	0.36	0.7	0.443697
Arf-GAP with GTPase. ANK repeat and PH domain-containing protein 3 OS=Mus musculus GN=Agap3 PE=2 SV=1	F8VQE9	Agap3		98 kDa	0.36	0.7	0.443697
ADP-ribosylation factor 6 OS=Mus musculus GN=Arf6 PE=1 SV=2	P62331	Arf6		20 kDa	0.36	0.7	0.443697
Protein S100-A13 OS=Mus musculus GN=S100a13 PE=1 SV=1	P97352	S100a13		11 kDa	0.36	0.7	0.443697
C2 domain-containing protein 2-like OS=Mus musculus GN=C2cd2l PE=1 SV=3	Q80X80	C2cd2l		76 kDa	0.36	0.7	0.443697
ATP synthase protein 8 OS=Mus musculus GN=mt-Atp8 PE=3 SV=1	Q7JCZ0	mt-Atp8		8 kDa	0.36	0.7	0.443697
NADH-ubiquinone oxidoreductase chain 1 OS=Mus musculus GN=Mtnd1 PE=1 SV=3	P03888	Mtnd1		36 kDa	0.36	0.7	0.443697
Protein FAM49A OS=Mus musculus GN=Fam49a PE=2 SV=1	Q8BHZ0	Fam49a		37 kDa	0.36	0.7	0.443697
Guanine nucleotide-binding protein subunit beta-2-like 1 OS=Mus musculus GN=Gnb2l1 PE=1 SV=3	P68040	Rack1		35 kDa	0.36	0.7	0.443697
Citron Rho-interacting kinase OS=Mus musculus GN=Cit PE=2 SV=1	D3YU89	Cit		237 kDa	0.36	0.7	0.443697
Sorting nexin-5 OS=Mus musculus GN=Snx5 PE=1 SV=1	Q9D8U8	Snx5		47 kDa	0.36	0.7	0.443697
Unconventional myosin-VI OS=Mus musculus GN=Myo6 PE=2 SV=1	E9PVU0	Myo6		146 kDa	0.36	0.7	0.443697
Adenylosuccinate synthetase isozyme 2 OS=Mus musculus GN=Adss PE=1 SV=2	P46664	Adss		50 kDa	0.36	0.7	0.443697
Lupus La protein homolog OS=Mus musculus GN=Ssb PE=2 SV=1	P32067	Ssb		48 kDa	0.36	0.7	0.443697
Tumor protein D52 OS=Mus musculus GN=Tpd52 PE=2 SV=1	F8WHQ1	Tpd52		27 kDa	0.36	0.7	0.443697
Muscarinic acetylcholine receptor M1 OS=Mus musculus GN=Chrm1 PE=2 SV=2	P12657	Chrm1		51 kDa	0.36	0.7	0.443697
ELAV-like protein 1 OS=Mus musculus GN=Elavl1 PE=1 SV=2	P70372	Elavl1		36 kDa	0.36	0.7	0.443697
Prefoldin subunit 3 OS=Mus musculus GN=Vbp1 PE=2 SV=2	P61759	Vbp1		22 kDa	0.36	0.7	0.443697
Tectonin beta-propeller repeat-containing protein 1 OS=Mus musculus GN=Tecpr1 PE=2 SV=1	Q80VP0	Tecpr1		130 kDa	0.36	0.7	0.443697
60S ribosomal protein L3 OS=Mus musculus GN=Rpl3 PE=2 SV=3	P27659	Rpl3		46 kDa	0.36	0.7	0.443697
Glucosidase 2 subunit beta OS=Mus musculus GN=Prkcsh PE=1 SV=1	O08795	Prkcsh		59 kDa	0.36	0.7	0.443697
MCG18019 OS=Mus musculus GN=Vgf PE=2 SV=1	Q0VGU4	Vgf		68 kDa	0.36	0.7	0.443697
Numb-like protein OS=Mus musculus GN=Numbl PE=1 SV=3	O08919	Numbl		64 kDa	0.36	0.7	0.443697
Ras-related protein Rab-12 OS=Mus musculus GN=Rab12 PE=2 SV=1	A2CG35	Rab12		32 kDa	0.36	0.7	0.443697
Acyl-protein thioesterase 2 OS=Mus musculus GN=Lypla2 PE=1 SV=1	Q9WTL7	Lypla2		25 kDa	0.36	0.7	0.443697
Eukaryotic peptide chain release factor GTP-binding subunit ERF3A OS=Mus musculus GN=Gspt1 PE=1 SV=2	Q8R050	Gspt1		69 kDa	0.36	0.7	0.443697
Kinesin light chain 2 OS=Mus musculus GN=Klc2 PE=4 SV=1	D3YXZ3	Klc2		68 kDa	0.36	0.7	0.443697
Annexin A11 OS=Mus musculus GN=Anxa11 PE=1 SV=2	P97384	Anxa11		54 kDa	0.36	0.7	0.443697
Protein Rap1gap OS=Mus musculus GN=Rap1gap PE=2 SV=1	A2ALS4	Rap1gap		81 kDa	0.36	0.7	0.443697
Aminopeptidase B OS=Mus musculus GN=Rnpep PE=2 SV=1	E9PYF1	Rnpep		68 kDa	0.36	0.7	0.443697
Myosin-14 OS=Mus musculus GN=Myh14 PE=4 SV=1	K3W4R2	Myh14		229 kDa	0.36	0.7	0.443697
Protein IMPACT OS=Mus musculus GN=Impact PE=1 SV=2	O55091	Impact		36 kDa	0.36	0.7	0.443697
Gamma-aminobutyric acid receptor subunit beta-3 OS=Mus musculus GN=Gabrb3 PE=2 SV=1	P63080	Gabrb3		54 kDa	0.36	0.7	0.443697
Prenylcysteine oxidase OS=Mus musculus GN=Pcyox1 PE=1 SV=1	Q9CQF9	Pcyox1		56 kDa	0.36	0.7	0.443697
Exportin-7 OS=Mus musculus GN=Xpo7 PE=2 SV=1	E9PUW7	Xpo7		124 kDa	0.36	0.7	0.443697
Mammalian ependymin-related protein 1 OS=Mus musculus GN=Epdr1 PE=2 SV=1	Q99M71	Epdr1		25 kDa	0.36	0.7	0.443697
PEX5-related protein OS=Mus musculus GN=Pex5l PE=2 SV=1	D3YYH0	Pex5l		66 kDa	0.36	0.7	0.443697
Neuritin OS=Mus musculus GN=Nrn1 PE=2 SV=1	D3Z4E2	Nrn1		17 kDa	0.36	0.7	0.443697
Vesicle-associated membrane protein 7 OS=Mus musculus OX=10090 GN=Vamp7 PE=1 SV=1	P70280	Vamp7		25 kDa	0.36	0.7	0.443697
Dynactin subunit 4 OS=Mus musculus GN=Dctn4 PE=1 SV=1	Q8CBY8	Dctn4		53 kDa	0.36	0.7	0.443697
cAMP-dependent protein kinase type I-beta regulatory subunit OS=Mus musculus GN=Prkar1b PE=2 SV=1	D3Z0V6	Prkar1b		29 kDa	0.36	0.7	0.443697
Cholecystokinin OS=Mus musculus OX=10090 GN=Cck PE=1 SV=3	P09240	Cck		13 kDa	0.36	0.7	0.443697
Formin-like protein 2 OS=Mus musculus GN=Fmnl2 PE=2 SV=2	A2APV2	Fmnl2		123 kDa	0.36	0.7	0.443697
Protein A830010M20Rik OS=Mus musculus GN=A830010M20Rik PE=2 SV=1	E9QLA8	A830010M20Rik		134 kDa	0.36	0.7	0.443697
Synapsin-2 OS=Mus musculus GN=Syn2 PE=1 SV=2	Q64332	Syn2		63 kDa	0.36	0.7	0.443697
Heat shock protein HSP 90-alpha OS=Mus musculus GN=Hsp90aa1 PE=1 SV=4	P07901	Hsp90aa1		85 kDa	0.41	0.7	0.387216
Ras-related protein Rab-5C OS=Mus musculus GN=Rab5c PE=1 SV=2	P35278	Rab5c		23 kDa	0.42	0.7	0.376751
SH3 and multiple ankyrin repeat domains protein 2 OS=Mus musculus GN=Shank2 PE=2 SV=1	D3Z5K9	Shank2		159 kDa	0.43	0.7	0.366532
Myelin oligodendrocyte glycoprotein. isoform CRA_b OS=Mus musculus GN=Mog PE=2 SV=1	Q3UY21	Mog		28 kDa	0.44	0.7	0.356547
Synaptic vesicle glycoprotein 2B OS=Mus musculus GN=Sv2b PE=1 SV=1	Q8BG39	Sv2b		77 kDa	0.45	0.7	0.346787
Serine/threonine-protein phosphatase 2A 65 kDa regulatory subunit A alpha isoform OS=Mus musculus GN=Ppp2r1a PE=1 SV=3	Q76MZ3	Ppp2r1a		65 kDa	0.46	0.7	0.337242
Hemoglobin subunit beta-1 OS=Mus musculus GN=Hbb-b1 PE=1 SV=2	P02088	Hbb-b1		16 kDa	0.49	0.7	0.309804
Transmembrane emp24 domain-containing protein 2 (Fragment) OS=Mus musculus GN=Tmed2 PE=3 SV=1	F6V6T4	Tmed2		20 kDa	0.51	0.7	0.29243
Leucine-rich glioma-inactivated protein 1 OS=Mus musculus GN=Lgi1 PE=1 SV=1	Q9JIA1	Lgi1		64 kDa	0.51	0.7	0.29243
Ras-related protein Rab-3A OS=Mus musculus GN=Rab3a PE=1 SV=1	P63011	Rab3a		25 kDa	0.52	0.7	0.283997
ARF6 guanine nucleotide exchange factor IQArfGEF OS=Mus musculus GN=Iqsec2 PE=2 SV=1	A4GZ26	Iqsec2		162 kDa	0.54	0.7	0.267606
KxDL motif-containing protein 1 (Fragment) OS=Mus musculus GN=Kxd1 PE=2 SV=1	E9Q4P0	Kxd1		22 kDa	0.55	0.7	0.259637
DnaJ (Hsp40) homolog. subfamily C. member 5. isoform CRA_b OS=Mus musculus GN=Dnajc5 PE=4 SV=1	G5E8T0	Dnajc5		19 kDa	0.56	0.7	0.251812
DnaJ homolog subfamily A member 2 OS=Mus musculus GN=Dnaja2 PE=1 SV=1	Q9QYJ0	Dnaja2		46 kDa	0.57	0.7	0.244125
Peptidyl-prolyl cis-trans isomerase A OS=Mus musculus GN=Ppia PE=1 SV=2	P17742	Ppia		18 kDa	0.57	0.7	0.244125
Cofilin-1 OS=Mus musculus GN=Cfl1 PE=1 SV=3	P18760	Cfl1		19 kDa	0.57	0.7	0.244125
Microtubule-associated protein RP/EB family member 3 OS=Mus musculus GN=Mapre3 PE=1 SV=1	Q6PER3	Mapre3		32 kDa	0.57	0.7	0.244125
Prelamin-A/C OS=Mus musculus GN=Lmna PE=1 SV=2	P48678	Lmna		74 kDa	0.58	0.7	0.236572
Adenylyl cyclase-associated protein 2 OS=Mus musculus GN=Cap2 PE=1 SV=1	Q9CYT6	Cap2		53 kDa	0.59	0.7	0.229148
SH3 and multiple ankyrin repeat domains protein 1 OS=Mus musculus GN=Shank1 PE=2 SV=1	D3YZU1	Shank1		226 kDa	0.59	0.7	0.229148
COP9 signalosome complex subunit 5 OS=Mus musculus GN=Cops5 PE=1 SV=3	O35864	Cops5		38 kDa	0.59	0.7	0.229148
Dihydropyrimidinase-related protein 5 OS=Mus musculus GN=Dpysl5 PE=1 SV=1	Q9EQF6	Dpysl5		62 kDa	0.61	0.7	0.21467
Neural cell adhesion molecule L1 OS=Mus musculus GN=L1cam PE=2 SV=1	A2AFG8	L1cam		140 kDa	0.61	0.7	0.21467
40S ribosomal protein SA OS=Mus musculus GN=Rpsa PE=1 SV=4	P14206	Rpsa		33 kDa	0.61	0.7	0.21467
Serine/threonine-protein kinase DCLK1 OS=Mus musculus GN=Dclk1 PE=1 SV=1	Q9JLM8	Dclk1		84 kDa	0.62	0.7	0.207608
Ubiquitin carboxyl-terminal hydrolase 5 OS=Mus musculus GN=Usp5 PE=1 SV=1	P56399	Usp5		96 kDa	0.62	0.7	0.207608
Dynactin subunit 2 OS=Mus musculus GN=Dctn2 PE=1 SV=3	Q99KJ8	Dctn2		44 kDa	0.67	0.7	0.173925
CON__P02533	CON__P02533			?	0.71	0.7	0.148742
Microtubule-associated protein 1B OS=Mus musculus GN=Map1b PE=1 SV=2	P14873	Map1b		270 kDa	0.71	0.7	0.148742
Acyl-CoA synthetase family member 2. mitochondrial OS=Mus musculus GN=Acsf2 PE=2 SV=1	Q8VCW8	Acsf2	Acsf2	68 kDa	0.36	0.6	0.443697
AFG3-like protein 2 OS=Mus musculus GN=Afg3l2 PE=1 SV=1	Q8JZQ2	Afg3l2	Afg3l2	90 kDa	0.36	0.6	0.443697
ATP synthase-coupling factor 6. mitochondrial OS=Mus musculus GN=Atp5j PE=1 SV=1	P97450	Atp5j	Atp5j	12 kDa	0.36	0.6	0.443697
ATP synthase subunit g. mitochondrial OS=Mus musculus GN=Atp5l PE=1 SV=1	Q9CPQ8	Atp5l	Atp5l	11 kDa	0.36	0.6	0.443697
Cytochrome c oxidase subunit 4 isoform 1. mitochondrial OS=Mus musculus GN=Cox4i1 PE=1 SV=2	P19783	Cox4i1	Cox4i1	20 kDa	0.24	0.6	0.619789
Glutaredoxin-related protein 5. mitochondrial OS=Mus musculus GN=Glrx5 PE=2 SV=2	Q80Y14	Glrx5	Glrx5	16 kDa	0.36	0.6	0.443697
Stress-70 protein. mitochondrial OS=Mus musculus GN=Hspa9 PE=1 SV=3	P38647	Hspa9	Hspa9	73 kDa	0.34	0.6	0.468521
MOSC domain-containing protein 2. mitochondrial OS=Mus musculus GN=Marc2 PE=1 SV=1	Q922Q1	Marc2	Marc2	38 kDa	0.36	0.6	0.443697
Malate dehydrogenase. mitochondrial OS=Mus musculus GN=Mdh2 PE=1 SV=3	P08249	Mdh2	Mdh2	36 kDa	0.14	0.6	0.853872
Metaxin-2 OS=Mus musculus GN=Mtx2 PE=1 SV=1	O88441	Mtx2	Mtx2	30 kDa	0.36	0.6	0.443697
Methylmalonyl-CoA mutase. mitochondrial OS=Mus musculus GN=Mut PE=2 SV=2	P16332	Mut	Mut	83 kDa	0.36	0.6	0.443697
NADH dehydrogenase [ubiquinone] 1 beta subcomplex subunit 5. mitochondrial OS=Mus musculus GN=Ndufb5 PE=1 SV=1	Q9CQH3	Ndufb5	Ndufb5	22 kDa	0.36	0.6	0.443697
NADH dehydrogenase [ubiquinone] 1 subunit C2 OS=Mus musculus GN=Ndufc2 PE=1 SV=1	Q9CQ54	Ndufc2	Ndufc2	14 kDa	0.39	0.6	0.408935
Protein Ogdhl OS=Mus musculus GN=Ogdhl PE=2 SV=1	E9Q7L0	Ogdhl	Ogdhl	117 kDa	0.43	0.6	0.366532
Propionyl-CoA carboxylase beta chain. mitochondrial OS=Mus musculus GN=Pccb PE=1 SV=2	Q99MN9	Pccb	Pccb	58 kDa	0.36	0.6	0.443697
Mitochondrial import inner membrane translocase subunit TIM50 OS=Mus musculus GN=Timm50 PE=1 SV=1	Q9D880	Timm50	Timm50	40 kDa	0.36	0.6	0.443697
Triosephosphate isomerase OS=Mus musculus GN=Tpi1 PE=1 SV=4	P17751	Tpi1	Tpi1	32 kDa	0.41	0.6	0.387216
V-type proton ATPase catalytic subunit A OS=Mus musculus GN=Atp6v1a PE=1 SV=2	P50516	Atp6v1a		68 kDa	0.0039	0.6	2.40894
Brain acid soluble protein 1 OS=Mus musculus GN=Basp1 PE=1 SV=3	Q91XV3	Basp1		22 kDa	0.013	0.6	1.88606
Tubulin alpha-1B chain OS=Mus musculus GN=Tuba1b PE=1 SV=2	P05213	Tuba1b		50 kDa	0.041	0.6	1.38722
Synaptotagmin-1 OS=Mus musculus GN=Syt1 PE=1 SV=1	P46096	Syt1		47 kDa	0.08	0.6	1.09691
L-lactate dehydrogenase B chain OS=Mus musculus GN=Ldhb PE=1 SV=2	P16125	Ldhb		37 kDa	0.15	0.6	0.823909
Histone H2B type 1-F/J/L OS=Mus musculus GN=Hist1h2bf PE=1 SV=2	P10853	Hist1h2bf		14 kDa	0.2	0.6	0.69897
Syntaxin-binding protein 1 OS=Mus musculus GN=Stxbp1 PE=1 SV=2	O08599	Stxbp1		68 kDa	0.2	0.6	0.69897
Guanine nucleotide-binding protein subunit alpha-13 OS=Mus musculus GN=Gna13 PE=1 SV=1	P27601	Gna13		44 kDa	0.21	0.6	0.677781
NAD-dependent protein deacetylase sirtuin-2 OS=Mus musculus GN=Sirt2 PE=1 SV=2	Q8VDQ8	Sirt2		43 kDa	0.22	0.6	0.657577
V-type proton ATPase subunit E 1 OS=Mus musculus GN=Atp6v1e1 PE=1 SV=2	P50518	Atp6v1e1		26 kDa	0.22	0.6	0.657577
Protein FAM49B OS=Mus musculus GN=Fam49b PE=2 SV=1	Q921M7	Fam49b		37 kDa	0.23	0.6	0.638272
ES1 protein homolog. mitochondrial OS=Mus musculus GN=D10Jhu81e PE=1 SV=1	Q9D172	Gatd3a		28 kDa	0.23	0.6	0.638272
Synapsin-1 OS=Mus musculus GN=Syn1 PE=1 SV=2	O88935	Syn1		74 kDa	0.24	0.6	0.619789
Neuromodulin OS=Mus musculus GN=Gap43 PE=1 SV=1	P06837	Gap43		24 kDa	0.25	0.6	0.60206
Actin. alpha cardiac muscle 1 OS=Mus musculus GN=Actc1 PE=1 SV=1	P68033	Actc1		42 kDa	0.26	0.6	0.585027
Elongation factor 2 OS=Mus musculus GN=Eef2 PE=1 SV=2	P58252	Eef2		95 kDa	0.27	0.6	0.568636
Heat shock-related 70 kDa protein 2 OS=Mus musculus GN=Hspa2 PE=1 SV=2	P17156	Hspa2		70 kDa	0.28	0.6	0.552842
Vesicle-associated membrane protein-associated protein A OS=Mus musculus GN=Vapa PE=1 SV=2	Q9WV55	Vapa		28 kDa	0.3	0.6	0.522879
Neuronal-specific septin-3 OS=Mus musculus GN=Sept3 PE=1 SV=2	Q9Z1S5	Sept3		40 kDa	0.31	0.6	0.508638
Ubiquitin-conjugating enzyme E2 N OS=Mus musculus GN=Ube2n PE=1 SV=1	P61089	Ube2n		17 kDa	0.33	0.6	0.481486
Fumarate hydratase. mitochondrial OS=Mus musculus GN=Fh PE=1 SV=3	P97807	Fh		54 kDa	0.33	0.6	0.481486
Glycogen phosphorylase. muscle form OS=Mus musculus GN=Pygm PE=1 SV=3	Q9WUB3	Pygm		97 kDa	0.34	0.6	0.468521
Histone H4 OS=Mus musculus GN=Hist1h4a PE=1 SV=2	P62806	Hist1h4a		11 kDa	0.34	0.6	0.468521
Immunoglobulin superfamily member 8 OS=Mus musculus GN=Igsf8 PE=1 SV=2	Q8R366	Igsf8		65 kDa	0.36	0.6	0.443697
GTP-binding protein Di-Ras2 OS=Mus musculus GN=Diras2 PE=2 SV=1	Q5PR73	Diras2		22 kDa	0.36	0.6	0.443697
Glycerol kinase OS=Mus musculus GN=Gk PE=2 SV=2	Q64516	Gk		61 kDa	0.36	0.6	0.443697
Serine/threonine-protein phosphatase 2A activator OS=Mus musculus GN=Ppp2r4 PE=1 SV=1	P58389	Ptpa		37 kDa	0.36	0.6	0.443697
Heterogeneous nuclear ribonucleoproteins C1/C2 OS=Mus musculus GN=Hnrnpc PE=1 SV=1	Q9Z204	Hnrnpc		34 kDa	0.36	0.6	0.443697
Monoacylglycerol lipase ABHD12 OS=Mus musculus GN=Abhd12 PE=1 SV=2	Q99LR1	Abhd12		45 kDa	0.36	0.6	0.443697
26S proteasome non-ATPase regulatory subunit 2 OS=Mus musculus GN=Psmd2 PE=1 SV=1	Q8VDM4	Psmd2		100 kDa	0.36	0.6	0.443697
Synaptobrevin homolog YKT6 OS=Mus musculus GN=Ykt6 PE=2 SV=1	Q9CQW1	Ykt6		22 kDa	0.36	0.6	0.443697
Adenosylhomocysteinase OS=Mus musculus GN=Ahcy PE=1 SV=3	P50247	Ahcy		48 kDa	0.36	0.6	0.443697
Plastin-3 OS=Mus musculus GN=Pls3 PE=2 SV=1	B1AX58	Pls3		72 kDa	0.36	0.6	0.443697
Vinculin OS=Mus musculus GN=Vcl PE=1 SV=4	Q64727	Vcl		117 kDa	0.36	0.6	0.443697
SH3 domain-binding glutamic acid-rich-like protein 3 OS=Mus musculus GN=Sh3bgrl3 PE=1 SV=1	Q91VW3	Sh3bgrl3		10 kDa	0.36	0.6	0.443697
Proteasome subunit alpha type-3 OS=Mus musculus GN=Psma3 PE=1 SV=3	O70435	Psma3		28 kDa	0.36	0.6	0.443697
Adipocyte plasma membrane-associated protein OS=Mus musculus GN=Apmap PE=1 SV=1	Q9D7N9	Apmap		46 kDa	0.36	0.6	0.443697
Gamma-aminobutyric acid receptor subunit gamma-2 OS=Mus musculus GN=Gabrg2 PE=1 SV=3	P22723	Gabrg2		55 kDa	0.36	0.6	0.443697
CD82 antigen OS=Mus musculus GN=Cd82 PE=1 SV=1	P40237	Cd82		30 kDa	0.36	0.6	0.443697
Amyloid beta A4 protein OS=Mus musculus GN=App PE=1 SV=3	P12023	App		87 kDa	0.36	0.6	0.443697
Tripeptidyl-peptidase 2 OS=Mus musculus GN=Tpp2 PE=2 SV=3	Q64514	Tpp2		140 kDa	0.36	0.6	0.443697
Endonuclease domain-containing 1 protein OS=Mus musculus GN=Endod1 PE=1 SV=2	Q8C522	Endod1		55 kDa	0.36	0.6	0.443697
Histone H1.2 OS=Mus musculus GN=Hist1h1c PE=1 SV=2	P15864	Hist1h1c		21 kDa	0.36	0.6	0.443697
Glycerophosphodiester phosphodiesterase domain-containing protein 1 OS=Mus musculus GN=Gdpd1 PE=2 SV=1	Q9CRY7	Gdpd1		36 kDa	0.36	0.6	0.443697
Peptidyl-prolyl cis-trans isomerase FKBP4 OS=Mus musculus GN=Fkbp4 PE=1 SV=5	P30416	Fkbp4		52 kDa	0.36	0.6	0.443697
Protein arginine N-methyltransferase 8 OS=Mus musculus GN=Prmt8 PE=2 SV=2	Q6PAK3	Prmt8		45 kDa	0.36	0.6	0.443697
Catenin delta-1 OS=Mus musculus GN=Ctnnd1 PE=2 SV=1	D3Z2H2	Ctnnd1		99 kDa	0.36	0.6	0.443697
Charged multivesicular body protein 3 OS=Mus musculus GN=Chmp3 PE=1 SV=3	Q9CQ10	Chmp3		25 kDa	0.36	0.6	0.443697
T-complex protein 1 subunit theta OS=Mus musculus GN=Cct8 PE=1 SV=3	P42932	Cct8		60 kDa	0.39	0.6	0.408935
Tubulin polymerization-promoting protein OS=Mus musculus GN=Tppp PE=1 SV=1	Q7TQD2	Tppp		24 kDa	0.4	0.6	0.39794
Heterogeneous nuclear ribonucleoprotein K OS=Mus musculus GN=Hnrnpk PE=2 SV=1	B2M1R6	Hnrnpk		49 kDa	0.4	0.6	0.39794
GTPase HRas OS=Mus musculus GN=Hras1 PE=1 SV=2	Q61411	Hras		21 kDa	0.42	0.6	0.376751
Carbonyl reductase [NADPH] 1 OS=Mus musculus GN=Cbr1 PE=1 SV=3	P48758	Cbr1		31 kDa	0.42	0.6	0.376751
Histone H2A.Z OS=Mus musculus GN=H2afz PE=1 SV=2	P0C0S6	H2afz		14 kDa	0.43	0.6	0.366532
Protein phosphatase methylesterase 1 OS=Mus musculus GN=Ppme1 PE=1 SV=5	Q8BVQ5	Ppme1		42 kDa	0.43	0.6	0.366532
Inositol monophosphatase 1 OS=Mus musculus GN=Impa1 PE=1 SV=1	O55023	Impa1		30 kDa	0.47	0.6	0.327902
Hemoglobin subunit beta-2 OS=Mus musculus GN=Hbb-b2 PE=1 SV=2	P02089	Hbb-b2		16 kDa	0.48	0.6	0.318759
Kinesin-like protein KIF2A OS=Mus musculus GN=Kif2a PE=2 SV=1	E0CZ72	Kif2a		84 kDa	0.51	0.6	0.29243
AP-1 complex subunit beta-1 OS=Mus musculus GN=Ap1b1 PE=1 SV=2	O35643	Ap1b1		104 kDa	0.52	0.6	0.283997
Endophilin-B1 OS=Mus musculus GN=Sh3glb1 PE=1 SV=1	Q9JK48	Sh3glb1		41 kDa	0.52	0.6	0.283997
Tubulin beta-2B chain OS=Mus musculus GN=Tubb2b PE=1 SV=1	Q9CWF2	Tubb2b		50 kDa	0.61	0.6	0.21467
3-ketoacyl-CoA thiolase. mitochondrial OS=Mus musculus GN=Acaa2 PE=1 SV=3	Q8BWT1	Acaa2	Acaa2	42 kDa	0.14	0.5	0.853872
Methylmalonate-semialdehyde dehydrogenase [acylating]. mitochondrial OS=Mus musculus GN=Aldh6a1 PE=1 SV=1	Q9EQ20	Aldh6a1	Aldh6a1	58 kDa	0.22	0.5	0.657577
ADP-ribosylation factor 5 OS=Mus musculus GN=Arf5 PE=2 SV=2	P84084	Arf5	Arf5	21 kDa	0.2	0.5	0.69897
Cytochrome c oxidase subunit 7C. mitochondrial OS=Mus musculus GN=Cox7c PE=1 SV=1	P17665	Cox7c	Cox7c	7 kDa	0.18	0.5	0.744727
Mitochondrial fission 1 protein OS=Mus musculus GN=Fis1 PE=1 SV=1	Q9CQ92	Fis1	Fis1	17 kDa	0.14	0.5	0.853872
Glycerol-3-phosphate dehydrogenase. mitochondrial OS=Mus musculus GN=Gpd2 PE=1 SV=2	Q64521	Gpd2	Gpd2	81 kDa	0.23	0.5	0.638272
Isocitrate dehydrogenase [NAD] subunit gamma 1. mitochondrial OS=Mus musculus GN=Idh3g PE=1 SV=1	P70404	Idh3g	Idh3g	43 kDa	0.36	0.5	0.443697
39S ribosomal protein L12. mitochondrial OS=Mus musculus GN=Mrpl12 PE=1 SV=2	Q9DB15	Mrpl12	Mrpl12	22 kDa	0.36	0.5	0.443697
NADH dehydrogenase [ubiquinone] 1 alpha subcomplex subunit 8 OS=Mus musculus GN=Ndufa8 PE=1 SV=3	Q9DCJ5	Ndufa8	Ndufa8	20 kDa	0.54	0.5	0.267606
NADH dehydrogenase [ubiquinone] 1 beta subcomplex subunit 3 OS=Mus musculus GN=Ndufb3 PE=1 SV=1	Q9CQZ6	Ndufb3	Ndufb3	12 kDa	0.14	0.5	0.853872
NADH dehydrogenase [ubiquinone] iron-sulfur protein 7. mitochondrial OS=Mus musculus GN=Ndufs7 PE=1 SV=1	Q9DC70	Ndufs7	Ndufs7	25 kDa	0.38	0.5	0.420216
NADH dehydrogenase [ubiquinone] iron-sulfur protein 8. mitochondrial OS=Mus musculus GN=Ndufs8 PE=1 SV=1	Q8K3J1	Ndufs8	Ndufs8	24 kDa	0.36	0.5	0.443697
Sideroflexin-1 OS=Mus musculus GN=Sfxn1 PE=1 SV=3	Q99JR1	Sfxn1	Sfxn1	36 kDa	0.5	0.5	0.30103
Calcium-binding mitochondrial carrier protein Aralar2 OS=Mus musculus GN=Slc25a13 PE=1 SV=1	Q9QXX4	Slc25a13	Slc25a13	74 kDa	0.36	0.5	0.443697
Mitochondrial import inner membrane translocase subunit Tim9 OS=Mus musculus GN=Timm9 PE=1 SV=1	Q9WV98	Timm9	Timm9	10 kDa	0.14	0.5	0.853872
Tubulin alpha-4A chain OS=Mus musculus GN=Tuba4a PE=1 SV=1	P68368	Tuba4a		50 kDa	0.004	0.5	2.39794
Creatine kinase B-type OS=Mus musculus GN=Ckb PE=1 SV=1	Q04447	Ckb		43 kDa	0.017	0.5	1.76955
ATP synthase subunit beta. mitochondrial OS=Mus musculus GN=Atp5b PE=1 SV=2	P56480	Atp5f1b		56 kDa	0.053	0.5	1.27572
Alpha actinin 1a OS=Mus musculus GN=Actn1 PE=2 SV=1	A1BN54	Actn1		103 kDa	0.07	0.5	1.1549
Visinin-like protein 1 OS=Mus musculus GN=Vsnl1 PE=1 SV=2	P62761	Vsnl1		22 kDa	0.096	0.5	1.01773
Clathrin coat assembly protein AP180 OS=Mus musculus GN=Snap91 PE=1 SV=1	Q61548	Snap91		92 kDa	0.099	0.5	1.00436
Heat shock 70 kDa protein 4L OS=Mus musculus GN=Hspa4l PE=1 SV=2	P48722	Hspa4l		94 kDa	0.14	0.5	0.853872
WD repeat-containing protein 7 OS=Mus musculus GN=Wdr7 PE=1 SV=3	Q920I9	Wdr7		163 kDa	0.14	0.5	0.853872
Protein SCAI OS=Mus musculus GN=Scai PE=1 SV=2	Q8C8N2	Scai		70 kDa	0.14	0.5	0.853872
Glutamate decarboxylase 2 OS=Mus musculus GN=Gad2 PE=2 SV=1	P48320	Gad2		65 kDa	0.14	0.5	0.853872
Microtubule-associated protein RP/EB family member 2 (Fragment) OS=Mus musculus GN=Mapre2 PE=2 SV=1	D3YYK8	Mapre2		29 kDa	0.14	0.5	0.853872
Glycerol-3-phosphate dehydrogenase 1-like protein OS=Mus musculus GN=Gpd1l PE=1 SV=2	Q3ULJ0	Gpd1l		38 kDa	0.14	0.5	0.853872
Serine/threonine-protein kinase PAK 1 OS=Mus musculus GN=Pak1 PE=4 SV=1	G5E884	Pak1		61 kDa	0.14	0.5	0.853872
Cell adhesion molecule 1 OS=Mus musculus GN=Cadm1 PE=2 SV=1	E9PYN1	Cadm1		52 kDa	0.14	0.5	0.853872
Protein NDRG4 OS=Mus musculus GN=Ndrg4 PE=1 SV=1	Q8BTG7	Ndrg4		39 kDa	0.14	0.5	0.853872
ADP-ribosylation factor 4 OS=Mus musculus GN=Arf4 PE=2 SV=2	P61750	Arf4		20 kDa	0.14	0.5	0.853872
Hsp90 co-chaperone Cdc37 OS=Mus musculus GN=Cdc37 PE=2 SV=1	Q61081	Cdc37		45 kDa	0.14	0.5	0.853872
Heterogeneous nuclear ribonucleoprotein Q OS=Mus musculus GN=Syncrip PE=2 SV=1	G3UZI2	Syncrip		59 kDa	0.14	0.5	0.853872
Fumarylacetoacetate hydrolase domain-containing protein 2A OS=Mus musculus GN=Fahd2 PE=1 SV=1	Q3TC72	Fahd2		35 kDa	0.14	0.5	0.853872
Alpha-endosulfine OS=Mus musculus GN=Ensa PE=1 SV=1	P60840	Ensa		13 kDa	0.14	0.5	0.853872
Ras-related protein Rab-5B OS=Mus musculus GN=Rab5b PE=1 SV=1	P61021	Rab5b		24 kDa	0.14	0.5	0.853872
Calcium-activated potassium channel subunit alpha-1 OS=Mus musculus GN=Kcnma1 PE=1 SV=2	Q08460	Kcnma1		134 kDa	0.14	0.5	0.853872
Actin-related protein 2/3 complex subunit 5-like protein OS=Mus musculus GN=Arpc5l PE=2 SV=1	A3KGQ6	Arpc5l		17 kDa	0.14	0.5	0.853872
Activator of 90 kDa heat shock protein ATPase homolog 1 OS=Mus musculus GN=Ahsa1 PE=2 SV=2	Q8BK64	Ahsa1		38 kDa	0.14	0.5	0.853872
Regulator of G-protein-signaling 6 OS=Mus musculus GN=Rgs6 PE=4 SV=1	F6WDS8	Rgs6		53 kDa	0.14	0.5	0.853872
Vesicle-trafficking protein SEC22b OS=Mus musculus GN=Sec22b PE=1 SV=3	O08547	Sec22b		25 kDa	0.14	0.5	0.853872
Alpha-1.3/1.6-mannosyltransferase ALG2 OS=Mus musculus GN=Alg2 PE=2 SV=2	Q9DBE8	Alg2		47 kDa	0.14	0.5	0.853872
Secretory carrier-associated membrane protein 3 OS=Mus musculus GN=Scamp3 PE=2 SV=1	E9Q855	Scamp3		35 kDa	0.14	0.5	0.853872
Sulfotransferase 4A1 OS=Mus musculus GN=Sult4a1 PE=2 SV=1	P63046	Sult4a1		33 kDa	0.14	0.5	0.853872
Neuroligin-2 OS=Mus musculus GN=Nlgn2 PE=1 SV=2	Q69ZK9	Nlgn2		91 kDa	0.14	0.5	0.853872
Syntaxin-7 OS=Mus musculus GN=Stx7 PE=1 SV=3	O70439	Stx7		30 kDa	0.14	0.5	0.853872
Prefoldin 1 OS=Mus musculus GN=Pfdn1 PE=2 SV=1	Q9CQF7	Pfdn1		14 kDa	0.14	0.5	0.853872
Transmembrane emp24 domain-containing protein 10 OS=Mus musculus GN=Tmed10 PE=2 SV=1	Q9D1D4	Tmed10		25 kDa	0.14	0.5	0.853872
Aflatoxin B1 aldehyde reductase member 2 OS=Mus musculus GN=Akr7a2 PE=1 SV=3	Q8CG76	Akr7a2		41 kDa	0.14	0.5	0.853872
cAMP-specific 3'.5'-cyclic phosphodiesterase 4D (Fragment) OS=Mus musculus GN=Pde4d PE=3 SV=1	F6QFD1	Pde4d		86 kDa	0.14	0.5	0.853872
Amyloid beta A4 precursor protein-binding family A member 1 OS=Mus musculus GN=Apba1 PE=2 SV=2	B2RUJ5	Apba1		93 kDa	0.14	0.5	0.853872
Immunoglobulin superfamily member 21 OS=Mus musculus OX=10090 GN=Igsf21 PE=1 SV=1	Q7TNR6	Igsf21		52 kDa	0.14	0.5	0.853872
Sodium/hydrogen exchanger OS=Mus musculus GN=Slc9a6 PE=2 SV=1	A1L3P4	Slc9a6		78 kDa	0.14	0.5	0.853872
Sorting nexin-30 OS=Mus musculus GN=Snx30 PE=2 SV=1	Q8CE50	Snx30		50 kDa	0.14	0.5	0.853872
Breast carcinoma-amplified sequence 3 homolog OS=Mus musculus GN=Bcas3 PE=4 SV=1	B1AR74	Bcas3		103 kDa	0.14	0.5	0.853872
Transmembrane protein 33 OS=Mus musculus GN=Tmem33 PE=2 SV=1	Q9CR67	Tmem33		28 kDa	0.14	0.5	0.853872
14 kDa phosphohistidine phosphatase OS=Mus musculus GN=Phpt1 PE=1 SV=1	Q9DAK9	Phpt1		14 kDa	0.14	0.5	0.853872
Cytoplasmic FMR1-interacting protein 2 OS=Mus musculus GN=Cyfip2 PE=1 SV=2	Q5SQX6	Cyfip2		146 kDa	0.14	0.5	0.853872
Phosphatidylethanolamine-binding protein 1 OS=Mus musculus GN=Pebp1 PE=1 SV=3	P70296	Pebp1		21 kDa	0.18	0.5	0.744727
Vimentin OS=Mus musculus GN=Vim PE=1 SV=3	P20152	Vim		54 kDa	0.18	0.5	0.744727
Heat shock 70 kDa protein 4 OS=Mus musculus GN=Hspa4 PE=2 SV=1	Q3U2G2	Hspa4		94 kDa	0.2	0.5	0.69897
Fatty acid-binding protein. heart OS=Mus musculus GN=Fabp3 PE=1 SV=5	P11404	Fabp3		15 kDa	0.22	0.5	0.657577
14-3-3 protein theta (Fragment) OS=Mus musculus GN=Ywhaq PE=2 SV=1	F6VW30	Ywhaq		34 kDa	0.23	0.5	0.638272
Ras-related protein Rab-10 OS=Mus musculus GN=Rab10 PE=1 SV=1	P61027	Rab10		23 kDa	0.24	0.5	0.619789
Tyrosine-protein phosphatase non-receptor type substrate 1 OS=Mus musculus GN=Sirpa PE=1 SV=1	P97797	Sirpa		56 kDa	0.29	0.5	0.537602
AP-3 complex subunit beta-2 OS=Mus musculus GN=Ap3b2 PE=1 SV=2	Q9JME5	Ap3b2		119 kDa	0.3	0.5	0.522879
AP-2 complex subunit sigma OS=Mus musculus GN=Ap2s1 PE=1 SV=1	P62743	Ap2s1		17 kDa	0.31	0.5	0.508638
V-type proton ATPase subunit F OS=Mus musculus GN=Atp6v1f PE=1 SV=2	Q9D1K2	Atp6v1f		13 kDa	0.31	0.5	0.508638
Actin-related protein 2/3 complex subunit 3 OS=Mus musculus GN=Arpc3 PE=1 SV=3	Q9JM76	Arpc3		21 kDa	0.31	0.5	0.508638
Protein lin-7 homolog A OS=Mus musculus GN=Lin7a PE=1 SV=2	Q8JZS0	Lin7a		26 kDa	0.36	0.5	0.443697
Sodium/calcium exchanger 1 OS=Mus musculus GN=Slc8a1 PE=4 SV=1	G3X9J1	Slc8a1		108 kDa	0.36	0.5	0.443697
Neurexin-1 OS=Mus musculus GN=Nrxn1 PE=2 SV=2	F6RHI8	Nrxn1		164 kDa	0.36	0.5	0.443697
Sorting nexin 1 OS=Mus musculus GN=Snx1 PE=2 SV=1	Q6NZD2	Snx1		59 kDa	0.36	0.5	0.443697
Homer protein homolog 2 OS=Mus musculus GN=Homer2 PE=1 SV=1	Q9QWW1	Homer2		41 kDa	0.36	0.5	0.443697
Transcription elongation factor A protein-like 3 (Fragment) OS=Mus musculus OX=10090 GN=Tceal3 PE=1 SV=1	A2AEC2	Tceal3		20 kDa	0.36	0.5	0.443697
Profilin-1 OS=Mus musculus GN=Pfn1 PE=1 SV=2	P62962	Pfn1		15 kDa	0.36	0.5	0.443697
Lipid phosphate phosphohydrolase 3 OS=Mus musculus GN=Ppap2b PE=1 SV=1	Q99JY8	Plpp3		35 kDa	0.36	0.5	0.443697
Alpha-soluble NSF attachment protein OS=Mus musculus GN=Napa PE=1 SV=1	Q9DB05	Napa		33 kDa	0.38	0.5	0.420216
Ras-related protein Ral-A OS=Mus musculus GN=Rala PE=1 SV=1	P63321	Rala		24 kDa	0.38	0.5	0.420216
Vacuolar protein sorting-associated protein 35 OS=Mus musculus GN=Vps35 PE=1 SV=1	Q9EQH3	Vps35		92 kDa	0.4	0.5	0.39794
Puromycin-sensitive aminopeptidase OS=Mus musculus GN=Npepps PE=1 SV=2	Q11011	Npepps		103 kDa	0.41	0.5	0.387216
Voltage-dependent calcium channel subunit alpha-2/delta-1 OS=Mus musculus GN=Cacna2d1 PE=4 SV=2	E9Q1X8	Cacna2d1		123 kDa	0.41	0.5	0.387216
Glutathione S-transferase Mu 5 OS=Mus musculus GN=Gstm5 PE=1 SV=1	P48774	Gstm5		27 kDa	0.41	0.5	0.387216
Cytoplasmic FMR1-interacting protein 1 OS=Mus musculus GN=Cyfip1 PE=1 SV=1	Q7TMB8	Cyfip1		145 kDa	0.41	0.5	0.387216
Septin-6 OS=Mus musculus GN=Sept6 PE=1 SV=4	Q9R1T4	Sept6		50 kDa	0.44	0.5	0.356547
Cytochrome c oxidase subunit 2 OS=Mus musculus GN=mt-Co2 PE=2 SV=1	Q7JCZ1	mt-Co2		26 kDa	0.51	0.5	0.29243
Guanine nucleotide-binding protein subunit beta-5 OS=Mus musculus GN=Gnb5 PE=1 SV=1	P62881	Gnb5		44 kDa	0.54	0.5	0.267606
Succinate-semialdehyde dehydrogenase. mitochondrial OS=Mus musculus GN=Aldh5a1 PE=1 SV=1	Q8BWF0	Aldh5a1	Aldh5a1	56 kDa	0.057	0.4	1.24413
NADH dehydrogenase [ubiquinone] 1 alpha subcomplex subunit 4 OS=Mus musculus GN=Ndufa4 PE=1 SV=2	Q62425	Ndufa4	Ndufa4	9 kDa	0.084	0.4	1.07572
Prohibitin-2 OS=Mus musculus GN=Phb2 PE=1 SV=1	O35129	Phb2	Phb2	33 kDa	0.084	0.4	1.07572
Pyrroline-5-carboxylate reductase 2 OS=Mus musculus GN=Pycr2 PE=2 SV=1	Q922Q4	Pycr2	Pycr2	34 kDa	0.16	0.4	0.79588
Non-specific lipid-transfer protein OS=Mus musculus GN=Scp2 PE=1 SV=3	P32020	Scp2	Scp2	59 kDa	0.16	0.4	0.79588
Septin-4 OS=Mus musculus GN=Sept4 PE=1 SV=1	P28661	Sept4	Sept4	55 kDa	0.36	0.4	0.443697
AP-2 complex subunit beta OS=Mus musculus GN=Ap2b1 PE=1 SV=1	Q9DBG3	Ap2b1		105 kDa	0.0063	0.4	2.20066
Catenin alpha-2 OS=Mus musculus GN=Ctnna2 PE=2 SV=1	E0CXB9	Ctnna2		107 kDa	0.011	0.4	1.95861
OX-2 membrane glycoprotein OS=Mus musculus GN=Cd200 PE=1 SV=1	O54901	Cd200		31 kDa	0.025	0.4	1.60206
SH3-containing GRB2-like protein 3-interacting protein 1 OS=Mus musculus GN=Sgip1 PE=1 SV=1	Q8VD37	Sgip1		86 kDa	0.027	0.4	1.56864
Clathrin light chain A OS=Mus musculus GN=Clta PE=4 SV=1	B1AWD8	Clta		26 kDa	0.096	0.4	1.01773
Ras-related protein Rab-1B OS=Mus musculus GN=Rab1b PE=1 SV=1	Q9D1G1	Rab1b		22 kDa	0.11	0.4	0.958607
BTB/POZ domain-containing protein KCTD16 OS=Mus musculus GN=Kctd16 PE=1 SV=2	Q5DTY9	Kctd16		49 kDa	0.11	0.4	0.958607
Excitatory amino acid transporter 1 OS=Mus musculus GN=Slc1a3 PE=1 SV=2	P56564	Slc1a3		60 kDa	0.12	0.4	0.920819
Tropomyosin alpha-3 chain OS=Mus musculus GN=Tpm3 PE=2 SV=1	E9Q7Q3	Tpm3		29 kDa	0.13	0.4	0.886057
Protein Pcdh1 OS=Mus musculus GN=Pcdh1 PE=2 SV=1	Q8CFX3	Pcdh1		112 kDa	0.14	0.4	0.853872
JNK3 alpha1 protein kinase OS=Mus musculus GN=Mapk10 PE=2 SV=1	Q80W82	Mapk10		48 kDa	0.14	0.4	0.853872
Dipeptidyl aminopeptidase-like protein 6 OS=Mus musculus GN=Dpp6 PE=2 SV=1	E9PWX1	Dpp6		97 kDa	0.16	0.4	0.79588
Hippocalcin-like protein 4 OS=Mus musculus GN=Hpcal4 PE=2 SV=3	Q8BGZ1	Hpcal4		22 kDa	0.16	0.4	0.79588
Claudin-11 OS=Mus musculus GN=Cldn11 PE=1 SV=1	Q60771	Cldn11		22 kDa	0.16	0.4	0.79588
Ganglioside-induced differentiation-associated protein 1-like 1 OS=Mus musculus GN=Gdap1l1 PE=2 SV=1	Q3USC7	Gdap1l1		42 kDa	0.16	0.4	0.79588
40S ribosomal protein S8 OS=Mus musculus GN=Rps8 PE=1 SV=2	P62242	Rps8		24 kDa	0.16	0.4	0.79588
Sphingomyelin phosphodiesterase 3 OS=Mus musculus GN=Smpd3 PE=1 SV=1	Q9JJY3	Smpd3		71 kDa	0.16	0.4	0.79588
TSC22 domain family protein 1 OS=Mus musculus GN=Tsc22d1 PE=2 SV=1	D3YW86	Tsc22d1		11 kDa	0.16	0.4	0.79588
Peptidyl-prolyl cis-trans isomerase D OS=Mus musculus GN=Ppid PE=1 SV=3	Q9CR16	Ppid		41 kDa	0.16	0.4	0.79588
Metabotropic glutamate receptor 5 OS=Mus musculus GN=Grm5 PE=2 SV=1	E9QMC2	Grm5		128 kDa	0.16	0.4	0.79588
Heterogeneous nuclear ribonucleoprotein M OS=Mus musculus GN=Hnrnpm PE=2 SV=1	B8JK32	Hnrnpm		72 kDa	0.16	0.4	0.79588
Obg-like ATPase 1 OS=Mus musculus GN=Ola1 PE=1 SV=1	Q9CZ30	Ola1		45 kDa	0.17	0.4	0.769551
Vacuolar protein sorting-associated protein 29 OS=Mus musculus GN=Vps29 PE=2 SV=1	D3Z645	Vps29		16 kDa	0.17	0.4	0.769551
Calcyclin-binding protein OS=Mus musculus GN=Cacybp PE=1 SV=1	Q9CXW3	Cacybp		27 kDa	0.17	0.4	0.769551
Copine-1 OS=Mus musculus GN=Cpne1 PE=1 SV=1	Q8C166	Cpne1		59 kDa	0.17	0.4	0.769551
Kinesin light chain 1 OS=Mus musculus GN=Klc1 PE=2 SV=1	E9Q7C9	Klc1		64 kDa	0.21	0.4	0.677781
Ankyrin repeat and sterile alpha motif domain-containing protein 1B OS=Mus musculus GN=Anks1b PE=1 SV=3	Q8BIZ1	Anks1b		139 kDa	0.22	0.4	0.657577
Thy-1 membrane glycoprotein OS=Mus musculus GN=Thy1 PE=1 SV=1	P01831	Thy1		18 kDa	0.33	0.4	0.481486
Disks large-associated protein 1 OS=Mus musculus GN=Dlgap1 PE=2 SV=1	D3Z709	Dlgap1		105 kDa	0.36	0.4	0.443697
Centromere protein V OS=Mus musculus GN=Cenpv PE=2 SV=2	Q9CXS4	Cenpv		28 kDa	0.36	0.4	0.443697
Disks large-associated protein 4 OS=Mus musculus GN=Dlgap4 PE=1 SV=1	B1AZP2	Dlgap4		108 kDa	0.36	0.4	0.443697
Mitochondrial import inner membrane translocase subunit Tim29 OS=Mus musculus OX=10090 GN=Timm29 PE=1 SV=1	Q8BGX2	Timm29		29 kDa	0.36	0.4	0.443697
Secretory carrier-associated membrane protein 5 OS=Mus musculus GN=Scamp5 PE=2 SV=1	Q9JKD3	Scamp5		26 kDa	0.44	0.4	0.356547
Acyl-coenzyme A thioesterase 9. mitochondrial OS=Mus musculus GN=Acot9 PE=1 SV=1	Q9R0X4	Acot9	Acot9	51 kDa	0.36	0.3	0.443697
Apoptosis-inducing factor 1. mitochondrial OS=Mus musculus GN=Aifm1 PE=2 SV=1	B1AU25	Aifm1	Aifm1	66 kDa	0.14	0.3	0.853872
GTP:AMP phosphotransferase. mitochondrial OS=Mus musculus GN=Ak3 PE=1 SV=3	Q9WTP7	Ak3	Ak3	25 kDa	0.13	0.3	0.886057
Electron transfer flavoprotein subunit beta OS=Mus musculus GN=Etfb PE=1 SV=3	Q9DCW4	Etfb	Etfb	28 kDa	0.14	0.3	0.853872
NADP-dependent malic enzyme. mitochondrial OS=Mus musculus GN=Me3 PE=1 SV=2	Q8BMF3	Me3	Me3	67 kDa	0.041	0.3	1.38722
NADH dehydrogenase [ubiquinone] 1 alpha subcomplex subunit 2 OS=Mus musculus GN=Ndufa2 PE=1 SV=3	Q9CQ75	Ndufa2	Ndufa2	11 kDa	0.056	0.3	1.25181
Neural cell adhesion molecule 2 OS=Mus musculus GN=Ncam2 PE=1 SV=1	O35136	Ncam2		93 kDa	0.0065	0.3	2.18709
Protein Ppp1r9a OS=Mus musculus GN=Ppp1r9a PE=2 SV=1	H3BJD0	Ppp1r9a		110 kDa	0.0065	0.3	2.18709
Neuron-specific calcium-binding protein hippocalcin OS=Mus musculus GN=Hpca PE=1 SV=2	P84075	Hpca		22 kDa	0.0076	0.3	2.11919
Profilin-2 OS=Mus musculus GN=Pfn2 PE=1 SV=3	Q9JJV2	Pfn2		15 kDa	0.017	0.3	1.76955
Epsin-1 OS=Mus musculus GN=Epn1 PE=1 SV=3	Q80VP1	Epn1		60 kDa	0.041	0.3	1.38722
Phosphoglucomutase-1 OS=Mus musculus GN=Pgm1 PE=1 SV=4	Q9D0F9	Pgm1		61 kDa	0.056	0.3	1.25181
Astrocytic phosphoprotein PEA-15 OS=Mus musculus GN=Pea15 PE=1 SV=1	Q62048	Pea15		15 kDa	0.073	0.3	1.13668
60S ribosomal protein L7 OS=Mus musculus GN=Rpl7 PE=2 SV=2	P14148	Rpl7		31 kDa	0.073	0.3	1.13668
Glycerol-3-phosphate dehydrogenase [NAD(+)]. cytoplasmic OS=Mus musculus GN=Gpd1 PE=2 SV=1	E0CXN5	Gpd1		35 kDa	0.073	0.3	1.13668
Reticulon-1 OS=Mus musculus GN=Rtn1 PE=1 SV=1	Q8K0T0	Rtn1		84 kDa	0.1	0.3	1
Glycogen phosphorylase. brain form OS=Mus musculus GN=Pygb PE=1 SV=3	Q8CI94	Pygb		97 kDa	0.12	0.3	0.920819
Ras-related protein Rab-5A OS=Mus musculus GN=Rab5a PE=1 SV=1	Q9CQD1	Rab5a		24 kDa	0.14	0.3	0.853872
RTN1-C OS=Mus musculus GN=Rtn1 PE=2 SV=1	Q7M6W1	Rtn1		24 kDa	0.14	0.3	0.853872
Elongation factor 1-alpha 1 OS=Mus musculus GN=Eef1a1 PE=1 SV=3	P10126	Eef1a1		50 kDa	0.22	0.3	0.657577
Neurofascin OS=Mus musculus GN=Nfasc PE=1 SV=1	Q810U3	Nfasc		138 kDa	0.23	0.3	0.638272
Copine-7 OS=Mus musculus GN=Cpne7 PE=2 SV=1	Q0VE82	Cpne7		62 kDa	0.36	0.3	0.443697
Actin. cytoplasmic 1 OS=Mus musculus GN=Actb PE=1 SV=1	P60710	Actb		42 kDa	0.37	0.3	0.431798
Cytochrome c1. heme protein. mitochondrial OS=Mus musculus GN=Cyc1 PE=1 SV=1	Q9D0M3	Cyc1	Cyc1	35 kDa	0.32	0.2	0.49485
Isovaleryl-CoA dehydrogenase. mitochondrial OS=Mus musculus GN=Ivd PE=1 SV=1	Q9JHI5	Ivd	Ivd	46 kDa	0.028	0.2	1.55284
NADH dehydrogenase [ubiquinone] 1 alpha subcomplex subunit 13 OS=Mus musculus GN=Ndufa13 PE=1 SV=3	Q9ERS2	Ndufa13	Ndufa13	17 kDa	0.19	0.2	0.721246
Protein DJ-1 OS=Mus musculus GN=Park7 PE=1 SV=1	Q99LX0	Park7	Park7	20 kDa	0.14	0.2	0.853872
Dynein light chain roadblock-type 1 OS=Mus musculus GN=Dynlrb1 PE=1 SV=3	P62627	Dynlrb1		11 kDa	0.0053	0.2	2.27572
Heat shock protein 105 kDa OS=Mus musculus GN=Hsph1 PE=1 SV=2	Q61699	Hsph1		96 kDa	0.03	0.2	1.52288
Protein NDRG2 OS=Mus musculus GN=Ndrg2 PE=1 SV=1	Q9QYG0	Ndrg2		41 kDa	0.043	0.2	1.36653
V-type proton ATPase 16 kDa proteolipid subunit (Fragment) OS=Mus musculus GN=Atp6v0c PE=2 SV=1	E9Q9C5	Atp6v0c		15 kDa	0.043	0.2	1.36653
Leukocyte surface antigen CD47 OS=Mus musculus GN=Cd47 PE=1 SV=2	Q61735	Cd47		33 kDa	0.046	0.2	1.33724
Macrophage migration inhibitory factor OS=Mus musculus GN=Mif PE=1 SV=2	P34884	Mif		13 kDa	0.048	0.2	1.31876
Limbic system-associated membrane protein OS=Mus musculus GN=Lsamp PE=2 SV=1	Q3TYE5	Lsamp		37 kDa	0.063	0.2	1.20066
Protein Pcdh1 (Fragment) OS=Mus musculus GN=Pcdh1 PE=2 SV=1	F7BJK1	Pcdh1		117 kDa	0.086	0.2	1.0655
Hippocalcin-like protein 1 OS=Mus musculus GN=Hpcal1 PE=2 SV=2	P62748	Hpcal1		22 kDa	0.088	0.2	1.05552
Serine/threonine-protein phosphatase 2A catalytic subunit alpha isoform OS=Mus musculus GN=Ppp2ca PE=1 SV=1	P63330	Ppp2ca		36 kDa	0.14	0.2	0.853872
Fatty acid-binding protein. epidermal OS=Mus musculus GN=Fabp5 PE=1 SV=3	Q05816	Fabp5		15 kDa	0.14	0.2	0.853872
Phosphatidylinositol 5-phosphate 4-kinase type-2 beta OS=Mus musculus GN=Pip4k2b PE=1 SV=1	Q80XI4	Pip4k2b		47 kDa	0.14	0.2	0.853872
Neurocalcin-delta OS=Mus musculus GN=Ncald PE=1 SV=4	Q91X97	Ncald		22 kDa	0.22	0.2	0.657577
Elongation factor 1-alpha 2 OS=Mus musculus GN=Eef1a2 PE=1 SV=1	P62631	Eef1a2		50 kDa	0.23	0.2	0.638272
Ras-related protein Rab-6A OS=Mus musculus GN=Rab6a PE=1 SV=4	P35279	Rab6a		24 kDa	0.36	0.2	0.443697
CON__P04259	CON__P04259			?	0.36	0.2	0.443697
Phosphatidylinositol-binding clathrin assembly protein OS=Mus musculus GN=Picalm PE=1 SV=1	Q7M6Y3	Picalm		72 kDa	0.13	0.1	0.886057
Uncharacterized protein OS=Mus musculus GN=Tpm3-rs7 PE=3 SV=1	D3Z2H9	Tpm3-rs7		29 kDa	0.15	0.1	0.823909
Synaptogyrin-1 OS=Mus musculus GN=Syngr1 PE=1 SV=2	O55100	Syngr1		26 kDa	0.15	0.1	0.823909
Synaptotagmin-1 (Fragment) OS=Mus musculus GN=Syt1 PE=2 SV=1	D3Z7R4	Syt1		26 kDa	0.36	0.1	0.443697
CON__Q04695	CON__Q04695			?	0.36	0.09	0.443697
Tubulin alpha-1A chain OS=Mus musculus GN=Tuba1a PE=1 SV=1	P68369	Tuba1a		50 kDa	0.03	0.008	1.52288

## Sheet: Fig. 2A iTRAQ8
List of all proteins identifed by proteomics (iTRAQ8) in synaptoneurosomes
Protein name	UniProtID	Alternate ID	Molecular Weight	MitoCarta2.0	Mann-Whitney Test (p-value)Benjamini-Hochberg (p &lt 0.00431)	Log₂ Fold Change by Category(Treatment 1 / Reference)	log10 p-value
Creatine kinase U-type. mitochondrial OS=Mus musculus GN=Ckmt1 PE=1 SV=1	P30275	Ckmt1	47 kDa	Ckmt1	0.0001	-0.01	4
Cytochrome c oxidase subunit 6B1 OS=Mus musculus GN=Cox6b1 PE=1 SV=2	P56391	Cox6b1	10 kDa	Cox6b1	0.0001	0.1	4
Dynamin-1-like protein OS=Mus musculus GN=Dnm1l PE=2 SV=1	E9PUD2	Dnm1l	80 kDa	Dnm1l	0.0001	0.09	4
NADH dehydrogenase [ubiquinone] 1 alpha subcomplex subunit 10. mitochondrial OS=Mus musculus GN=Ndufa10 PE=1 SV=1	Q99LC3	Ndufa10	41 kDa	Ndufa10	0.0001	0.13	4
Peroxiredoxin 6 OS=Mus musculus GN=Prdx6 PE=2 SV=1	Q6GT24	Prdx6	25 kDa	Prdx6	0.0001	0.07	4
ATP synthase subunit alpha. mitochondrial OS=Mus musculus GN=Atp5a1 PE=1 SV=1	Q03265	Atp5a1	60 kDa	Atp5a1	0.00019	-0.05	3.72125
Cytochrome b-c1 complex subunit Rieske. mitochondrial OS=Mus musculus GN=Uqcrfs1 PE=1 SV=1	Q9CR68	Uqcrfs1	29 kDa	Uqcrfs1	0.00055	-0.05	3.25964
Sideroflexin-1 OS=Mus musculus GN=Sfxn1 PE=1 SV=3	Q99JR1	Sfxn1	36 kDa	Sfxn1	0.0013	0.07	2.88606
Citrate synthase. mitochondrial OS=Mus musculus GN=Cs PE=1 SV=1	Q9CZU6	Cs	52 kDa	Cs	0.0015	0.06	2.82391
Stress-70 protein. mitochondrial OS=Mus musculus GN=Hspa9 PE=1 SV=3	P38647	Hspa9	73 kDa	Hspa9	0.0018	0.03	2.74473
D-2-hydroxyglutarate dehydrogenase. mitochondrial OS=Mus musculus GN=D2hgdh PE=2 SV=1	E9QN44	D2hgdh	61 kDa	D2hgdh	0.0023	0.16	2.63827
Electron transfer flavoprotein subunit beta OS=Mus musculus GN=Etfb PE=1 SV=3	Q9DCW4	Etfb	28 kDa	Etfb	0.0035	-0.06	2.45593
NADH dehydrogenase [ubiquinone] 1 beta subcomplex subunit 10 OS=Mus musculus GN=Ndufb10 PE=1 SV=3	Q9DCS9	Ndufb10	21 kDa	Ndufb10	0.004	0.04	2.39794
Amine oxidase [flavin-containing] A OS=Mus musculus GN=Maoa PE=1 SV=3	Q64133	Maoa	60 kDa	Maoa	0.0054	-0.19	2.26761
NADH dehydrogenase [ubiquinone] 1 alpha subcomplex subunit 9. mitochondrial OS=Mus musculus GN=Ndufa9 PE=1 SV=2	Q9DC69	Ndufa9	43 kDa	Ndufa9	0.0068	0.09	2.16749
Glyoxylate reductase/hydroxypyruvate reductase OS=Mus musculus GN=Grhpr PE=1 SV=1	Q91Z53	Grhpr	35 kDa	Grhpr	0.0087	0.17	2.06048
Apolipoprotein O OS=Mus musculus GN=Apoo PE=4 SV=1	B1ASQ2	Apoo	23 kDa	Apoo	0.0094	0.09	2.02687
Long-chain specific acyl-CoA dehydrogenase. mitochondrial OS=Mus musculus GN=Acadl PE=2 SV=2	P51174	Acadl	48 kDa	Acadl	0.01	-0.14	2
NADH-ubiquinone oxidoreductase 75 kDa subunit. mitochondrial OS=Mus musculus GN=Ndufs1 PE=1 SV=2	Q91VD9	Ndufs1	80 kDa	Ndufs1	0.01	0.02	2
ATP-citrate synthase OS=Mus musculus GN=Acly PE=2 SV=1	Q3V117	Acly	121 kDa	Acly	0.011	0.07	1.95861
Hexokinase 1. isoform CRA_f OS=Mus musculus GN=Hk1 PE=3 SV=1	G3UVV4	Hk1	102 kDa	Hk1	0.012	0.01	1.92082
Thioredoxin-dependent peroxide reductase. mitochondrial OS=Mus musculus GN=Prdx3 PE=1 SV=1	P20108	Prdx3	28 kDa	Prdx3	0.012	0.12	1.92082
Methylglutaconyl-CoA hydratase. mitochondrial OS=Mus musculus GN=Auh PE=2 SV=1	Q9JLZ3	Auh	33 kDa	Auh	0.015	-0.05	1.82391
ATP-binding cassette sub-family D member 3 OS=Mus musculus GN=Abcd3 PE=1 SV=2	P55096	Abcd3	75 kDa	Abcd3	0.016	0.17	1.79588
Coiled-coil-helix-coiled-coil-helix domain-containing protein 6. mitochondrial OS=Mus musculus GN=Chchd6 PE=2 SV=1	E9Q4M4	Chchd6	26 kDa	Chchd6	0.016	0.12	1.79588
Mitochondrial import receptor subunit TOM22 homolog OS=Mus musculus GN=Tomm22 PE=2 SV=3	Q9CPQ3	Tomm22	16 kDa	Tomm22	0.018	0.03	1.74473
ATP-binding cassette sub-family B member 8. mitochondrial OS=Mus musculus GN=Abcb8 PE=2 SV=1	Q9CXJ4	Abcb8	78 kDa	Abcb8	0.021	-0.21	1.67778
Mitochondrial pyruvate carrier 2 OS=Mus musculus GN=Mpc2 PE=1 SV=1	Q9D023	Mpc2	14 kDa	Mpc2	0.021	0.31	1.67778
NIF3-like protein 1 OS=Mus musculus GN=Nif3l1 PE=1 SV=4	Q9EQ80	Nif3l1	42 kDa	Nif3l1	0.021	0.2	1.67778
Oxysterol-binding protein OS=Mus musculus GN=Osbpl1a PE=2 SV=1	Q3V156	Osbpl1a	63 kDa	Osbpl1a	0.021	0.26	1.67778
Multifunctional protein ADE2 OS=Mus musculus GN=Paics PE=1 SV=4	Q9DCL9	Paics	47 kDa	Paics	0.021	0.16	1.67778
Protein Slc25a1 OS=Mus musculus GN=Slc25a1 PE=2 SV=1	Q8JZU2	Slc25a1	34 kDa	Slc25a1	0.021	0.23	1.67778
Zinc transporter 9 OS=Mus musculus GN=Slc30a9 PE=2 SV=1	F8WHL1	Slc30a9	61 kDa	Slc30a9	0.021	-0.22	1.67778
ADP-ribosylation factor 5 OS=Mus musculus GN=Arf5 PE=2 SV=2	P84084	Arf5	21 kDa	Arf5	0.025	0.07	1.60206
Ras-related protein Rab-35 OS=Mus musculus GN=Rab35 PE=1 SV=1	Q6PHN9	Rab35	23 kDa	Rab35	0.027	0.27	1.56864
Superoxide dismutase [Cu-Zn] OS=Mus musculus GN=Sod1 PE=1 SV=2	P08228	Sod1	16 kDa	Sod1	0.028	0.06	1.55284
Tubulin beta-3 chain OS=Mus musculus GN=Tubb3 PE=1 SV=1	Q9ERD7	Tubb3	50 kDa	Tubb3	0.029	0.02	1.5376
Protein Ogdhl OS=Mus musculus GN=Ogdhl PE=2 SV=1	E9Q7L0	Ogdhl	117 kDa	Ogdhl	0.031	0.05	1.50864
Mitochondrial-processing peptidase subunit alpha OS=Mus musculus GN=Pmpca PE=1 SV=1	Q9DC61	Pmpca	58 kDa	Pmpca	0.031	0.07	1.50864
[truncated: 1,473 more rows]

## Sheet: Fig. 2B TMT10
List of all proteins identifed by proteomics (TMT10) in synaptoneurosomes
[truncated: 1,368 more rows]

[truncated: 1 more sheets: Fig. 2C]
