# Supplementary material for: Mitochondrial protein biogenesis in the synapse is supported by local translation
Source: EMBO Rep. 2020 Jun 18;21(8):e48882. doi: 10.15252/embr.201948882 (PMC7403725; doi:10.15252/embr.201948882)
Supplement: Supplementary file 5 — Source Data for Expanded View [file EMBR-21-e48882-s006.zip]

Archive with 1 entries (0 files):
- FigEV1_Source_Data/
