# Supplementary material for: Mitochondrial protein biogenesis in the synapse is supported by local translation
Source: EMBO Rep. 2020 Jun 18;21(8):e48882. doi: 10.15252/embr.201948882 (PMC7403725; doi:10.15252/embr.201948882)
Supplement: Supplementary file 7 — Source Data for Figure 4 [file EMBR-21-e48882-s005.zip]

Archive with 7 entries (6 files):
- Figure4_Source_Data/
- Figure4_Source_Data/EMBOR-2019-48882V3-Figure_4B_Source_Data-sd(1).tif
- Figure4_Source_Data/EMBOR-2019-48882V3-Figure_4A_Source_Data-sd.tif
- Figure4_Source_Data/EMBOR-2019-48882V3-Figure_4B_Source_Data-sd.tif
- Figure4_Source_Data/EMBOR-2019-48882V3-Figure_4C_Source_Data-sd(1).tif
- Figure4_Source_Data/EMBOR-2019-48882V3-Figure_4C_Source_Data-sd.tif
- Figure4_Source_Data/EMBOR-2019-48882V3-Figure_4A_Source_Data-sd(1).tif
